# Supplementary material for: Comparative in silico analysis of SSRs in coding regions of high confidence predicted genes in Norway spruce (Picea abies) and Loblolly pine (Pinus taeda)
Source: BMC Genet. 2015 Dec 26;16:149. doi: 10.1186/s12863-015-0304-y (PMC4691297; doi:10.1186/s12863-015-0304-y)
Supplement: Additional file 1: — Putative primer pairs for the class I and class II SSRs in the coding regions of Norway spruce (Picea abies ) and Loblolly pine ( Pinus taeda ). (XLSX 4157 kb) [file 12863_2015_304_MOESM1_ESM.xlsx]

## Sheet: Pabies ClassI SSR Primers
GeneID	ForwardPrimer	TMFoward	ReversePrimer	TMReverse	ProductSize	SSRMotif	StartPosition	EndPosition	TAIR ID	Gene description
MA_100179g0010	GTAGCGGCTTATCCCT	50.811	AAGATGTAGTGGCAGTCTTA	49.929	193	(CAG)7	58	78	AT1G49890.1	QWRF2 Family of unknown function (DUF566)
MA_102122g0010	ATGTCCTTAGAAGACCTCAT	50.233	CTTCAAACATATCATTCTGC	50.756	259	(GAG)8	492	515	AT5G59950.1	RNA-binding (RRM/RBD/RNP motifs) family protein
MA_102223g0010	GTGGTGGAGGTAAGACTG	50.772	TTACTGTTACTGTTGGTGGT	50.45	124	(GCC)9	124	150	AT1G20880.1	RNA-binding (RRM/RBD/RNP motifs) family protein
MA_102352g0010	AATGTCATTTAGAGGAGGAT	50.279	TTAGCCAACTTCTAATCTTG	50.058	200	(CCAGAG)4	1640	1663	AT2G07170.1	ARM repeat superfamily protein
MA_10258267g0010	AATATTGATGAAGAACGAAA	49.984	CTCATGTAAACCAGAGTGTT	49.969	263	(GAGGAGACGA)2	158	177	AT3G17611.1	ATRBL14, RBL14 RHOMBOID-like protein 14
MA_103063g0010	AGATCGTGTCTCTGCTCT	50.101	GTTTGATTTACAACACCATT	49.982	176	(GCCAAC)5	222	251	AT1G67910.1	unknown protein. FUNCTIONS IN: molecular_function unknown. INVOLVED IN: biological_process unknown. LOCATED IN: chloroplast. EXPRESSED IN: 21 plant structures. EXPRESSED DURING: 12 growth stages. BEST Arabidopsis thaliana protein match is: unknown protein (TAIR:AT1G24577.1). Has 167 Blast hits to 167 proteins in 19 species: Archae - 0. Bacteria - 0. Metazoa - 0. Fungi - 0. Plants - 167. Viruses -…
MA_103063g0010	AGATCGTGTCTCTGCTCT	50.101	GTTTGATTTACAACACCATT	49.982	176	(GCCCAC)5	252	281	AT1G67910.1	unknown protein. FUNCTIONS IN: molecular_function unknown. INVOLVED IN: biological_process unknown. LOCATED IN: chloroplast. EXPRESSED IN: 21 plant structures. EXPRESSED DURING: 12 growth stages. BEST Arabidopsis thaliana protein match is: unknown protein (TAIR:AT1G24577.1). Has 167 Blast hits to 167 proteins in 19 species: Archae - 0. Bacteria - 0. Metazoa - 0. Fungi - 0. Plants - 167. Viruses -…
MA_103063g0010	TAATGGTGTTGTAAATCAAA	49.112	CACTAGTACAAAAGGCATCT	49.644	140	(ACGCCC)6	310	345	AT1G67910.1	unknown protein. FUNCTIONS IN: molecular_function unknown. INVOLVED IN: biological_process unknown. LOCATED IN: chloroplast. EXPRESSED IN: 21 plant structures. EXPRESSED DURING: 12 growth stages. BEST Arabidopsis thaliana protein match is: unknown protein (TAIR:AT1G24577.1). Has 167 Blast hits to 167 proteins in 19 species: Archae - 0. Bacteria - 0. Metazoa - 0. Fungi - 0. Plants - 167. Viruses -…
MA_10425902g0010	AGGAAAAAGAGAGAGAGAGA	49.93	ATGTAATGAATGGAATTCTG	49.94	143	(AGC)7	333	353	AT2G28800.1	ALB3 63 kDa inner membrane family protein
MA_10426407g0030	AGAAATTTTGTGCCTGAT	50.336	TACACGCAGATTACTATCCT	50.032	261	(GGC)7	669	689	AT5G57610.1	Protein kinase superfamily protein with octicosapeptide/Phox/Bem1p domain
MA_10426443g0010	ATGAGAATGTGAAAATCAAG	50.03	TTCTTCTTCCTCTTCTTCTT	50.114	122	(GAAGAG)6	1378	1413	AT4G19530.1	disease resistance protein (TIR-NBS-LRR class) family
MA_10426448g0010	ATAGTTTTGTGCATTCATTT	49.944	CTCAAAATAGTGGGAATGTA	50.295	232	(ACCAAATATT)2	958	977	AT5G11730.1	Core-2/I-branching beta-1,6-N-acetylglucosaminyltransferase family protein
MA_10426814g0020	CTGGTGCTAGAGAGAATGTA	50.461	AGATACACACTGACAGTTCC	49.518	280	(AGCAGCAGCA)2	2591	2610	AT1G17070.1	GC-rich sequence DNA-binding factor-like protein with Tuftelin interacting domain
MA_10427005g0010	TAATGGGATCATCAAAATAC	49.992	AATATGTTCTTGAGGAGGAG	50.925	268	(GGTCAA)4	283	306	AT1G69440.1	AGO7, ZIP Argonaute family protein
MA_10428335g0020	GAAGCAAGAATTTTAGGTG	50.115	AAAAATGATCTGTATGTTGC	50.231	204	(GGTGCC)4	55	78	AT3G19950.1	RING/U-box superfamily protein
MA_10428335g0020	GAAGCAAGAATTTTAGGTG	50.115	AAAAATGATCTGTATGTTGC	50.231	204	(GGTGCC)5	85	114	AT3G19950.1	RING/U-box superfamily protein
MA_10435065g0020	CCTTCTTTTATTTTTGCAT	49.885	GTATAGATTGTGCCTTTCAC	49.756	183	(TGG)8	774	797	AT5G11700.1	LOCATED IN: vacuole. EXPRESSED IN: 24 plant structures. EXPRESSED DURING: 13 growth stages. BEST Arabidopsis thaliana protein match is: glycine-rich protein (TAIR:AT4G32920.3). Has 1807 Blast hits to 1807 proteins in 277 species: Archae - 0. Bacteria - 0. Metazoa - 736. Fungi - 347. Plants - 385. Viruses - 0. Other Eukaryotes - 339 (source: NCBI BLink).
MA_52440g0010	GCGTCAGATACTGAACATAG	50.77	TATTTACCGAATCTACAGGA	50.066	212	(AGA)7	351	371	AT3G15030.1	TCP4, MEE35 TCP family transcription factor 4
MA_10428752g0010	AAACAGACATGCTATTGAAG	50.41	CTTTCTTTTTCTTCCATTTT	50.751	272	(CAG)9	427	453	AT4G32551.1	LUG, RON2 LisH dimerisation motif.WD40/YVTN repeat-like-containing domain
MA_10429141g0010	AGAATTTACACTCCCTTCC	50.698	ATATCAAGGACTGCAATAAA	50.033	218	(TGG)7	138	158	AT2G05160.1	CCCH-type zinc fingerfamily protein with RNA-binding domain
MA_10429328g0010	CCTCTATTGCCATTATCTG	50.698	ATAATACATGATTTGTTGCC	50.138	171	(CAG)8	1418	1441	AT1G17370.1	UBP1B oligouridylate binding protein 1B
MA_10430158g0010	CAAAATTCTAGCCAGTTTAG	49.785	ATATCGGCATACAGAAATTA	50.129	239	(GATTTA)4	1144	1167	AT5G67020.1	unknown protein. BEST Arabidopsis thaliana protein match is: unknown protein (TAIR:AT3G50340.1). Has 1807 Blast hits to 1807 proteins in 277 species: Archae - 0. Bacteria - 0. Metazoa - 736. Fungi - 347. Plants - 385. Viruses - 0. Other Eukaryotes - 339 (source: NCBI BLink).
MA_10430416g0010	TGGAGAAGTTGCTTATGTAT	49.982	ACAACAAGTACAAGCAGAAT	49.836	214	(ATGGGATGAT)2	1538	1557	AT2G04160.1	AIR3 Subtilisin-like serine endopeptidase family protein
MA_10430720g0020	TCATGAAATAAGACCACTTC	50.03	GACGTCTAGTTTAGAGACCC	50.554	250	(ACGGAATCAT)2	1102	1121	AT1G20560.1	AAE1 acyl activating enzyme 1
MA_10430732g0010	AGGAGGAGAGGTTATTAGTG	50.163	TTCTTCCTCTTCTTCTTCTT	50.114	259	(AAG)7	812	832	AT5G01260.2	Carbohydrate-binding-like fold
MA_10431322g0010	ATGCAAAGCTCGAAT	47	TTGGAAGCATCTATTTCTAT	49.305	137	(AGG)8	21	44	AT5G51290.1	Diacylglycerol kinase family protein
MA_10432070g0010	AATATTGATGAAGAACGAAA	49.984	CTCATGTAAACCAGAGTGTT	49.969	263	(GAGGAGACGA)2	158	177	AT3G17611.1	ATRBL14, RBL14 RHOMBOID-like protein 14
MA_10432363g0010	AGAGAGAAGAGGAGATTGAG	50.082	CGACTCTCTGTATTTTCTTG	50.107	178	(AGAAAGAGAA)2	2111	2130	AT1G67230.1	LINC1 little nuclei1
MA_10432395g0010	GATATATGAAGCATGCAGTT	50.339	CGAATGGGTTTGATATG	50.017	260	(TCCGCC)4	273	296	AT3G51290.2	Protein of unknown function (DUF630) .Protein of unknown function (DUF632)
MA_10432409g0010	TAATCTGCTCCAAGGTACTA	50.205	TTATATTGAATGGACAACT	45.016	229	(CTCTCCAGCA)2	743	762	AT5G20480.1	EFR EF-TU receptor
MA_10432488g0010	CTTAGAGTGAAGTGTATGGC	49.929	ACAAACAATGAAACTCCTC	49.728	278	(TCC)7	174	194	AT3G22840.1	ELIP1, ELIP Chlorophyll A-B binding family protein
MA_10432781g0010	TCTTAGATATGTTCGTGGTC	50.082	TTTTTCAGTTCTTAGTGGAG	49.769	155	(TCA)7	1217	1237	AT5G01240.1	LAX1 like AUXIN RESISTANT 1
MA_10432802g0010	CTCCACTCAGTCTACAACC	50.073	AGTCTCCCATTTATGGTCT	50.869	126	(TCC)7	174	194	AT3G22840.1	ELIP1, ELIP Chlorophyll A-B binding family protein
MA_10432915g0010	ATATTGTTGGTGATTTTGAG	50.073	CTCCTCAGTCAATTCAGTC	50.082	248	(AGG)8	590	613	AT1G10580.1	Transducin/WD40 repeat-like superfamily protein
MA_10433075g0010	GATGTTGTTTTTCACAAGTT	50.073	TCATCCAATTTTTCATAGTC	50.082	248	(AAAGAAAAAG)2	384	403	AT1G72440.1	EDA25, SWA2 CCAAT-binding factor
MA_10433428g0010	TATTTCTCTGCTGATTCTTC	49.654	GAATTACAAAAACTGTCCTG	49.875	278	(CCTGAG)6	544	579	AT2G42280.1	basic helix-loop-helix (bHLH) DNA-binding superfamily protein
MA_10433676g0010	TTGTAGAACACATCAACAAA	49.754	TAATATGCTCCGAGTAGAAG	49.977	230	(AGAAACTGTT)2	413	432	AT4G01610.1	Cysteine proteinases superfamily protein
MA_10434025g0010	GGTTCTCCACCTTATCTAGT	49.942	ACTACTAGTTCGGATTCCTT	49.851	236	(ACTCCTTCCG)2	1431	1450	AT1G05460.1	SDE3 P-loop containing nucleoside triphosphate hydrolases superfamily protein
MA_10434227g0010	AGAAGCAGATAATGTTTTTG	49.84	GAAGATAAAGGTGAGTGTGA	49.977	156	(TCACCC)6	613	648	AT3G56050.1	Protein kinase family protein
MA_10434404g0030	TTCATGAAGTCGATCTTTT	50.527	ATGTATACAGAATATCCCCC	50.505	197	(GGC)7	991	1011	AT4G13990.1	Exostosin family protein
MA_10434428g0010	TCAATAGTATGCTTCTCCTG	50.503	GCAATATTTCTATCATGACC	49.678	274	(CAC)7	2182	2202	AT4G30110.1	HMA2, ATHMA2 heavy metal atpase 2
MA_10434897g0010	AAGCTATAAAGCATGGTATG	49.988	CACCTCTATATGGTGCTTAG	50.065	125	(CAGTGGGGAG)2	1329	1348	AT2G29630.2	THIC thiaminC
MA_10435005g0010	AGGTGCACTAGTCTATGTTG	50.22	CATCCTTCAATTATATCCAG	49.747	222	(TTGCATCCCC)2	1549	1568	AT2G40570.1	initiator tRNA phosphoribosyl transferase family protein
MA_10435453g0010	GGTATTTTCTGTTGATGATG	50.371	TGGTCCTAGAAATGAAAGTA	49.966	130	(TGCTGGCTTA)2	77	96	AT3G13050.1	Major facilitator superfamily protein
MA_10435773g0010	CTCTTCTGTTAAATCCCATA	49.553	GTCTACTATGCCAAATGAAG	49.982	154	(CAC)7	236	256	AT5G06050.1	Putative methyltransferase family protein
MA_10436302g0010	CACCAGTTGGGGTTC	50.071	TGAATACTGAGTGTAGGAGG	50.064	277	(CCT)7	2032	2052	AT5G07740.1	actin binding
MA_10436483g0010	CATAAGAAAGTTCCAGAATG	49.966	GTTATTGTCGAAGGTATCTG	49.791	268	(GCACTCCAG)3	1452	1478	AT5G06720.1	ATPA2, PA2 peroxidase 2
MA_10436565g0010	TATCAGCAGCAACTACTACC	50.65	CATCATTGTACCCATTAGAG	50.453	270	(CAG)8	1180	1203	AT1G49760.1	PAB8, PABP8 poly(A) binding protein 8
MA_10436592g0020	AGTGAACTGTATCATTCTCG	50.029	GTCGATTCTTCCTCATAAAT	50.925	159	(AGC)7	311	331	AT5G54300.1	Protein of unknown function (DUF761)
MA_10436942g0020	ATGTAACTGAAGTTGAGGTG	49.969	TTTTTCGAGACACAGTATTT	50.065	276	(GGAATCAAGA)2	835	854	AT5G60410.2	ATSIZ1, SIZ1 DNA-binding protein with MIZ/SP-RING zinc finger, PHD-finger and SAP domain
MA_10437034g0010	ATAATTTCCACGGTAATCTC	50.939	CATCTTCTTTATTGACTTGC	50.123	218	(GAGGGC)4	961	984	AT1G10850.1	Leucine-rich repeat protein kinase family protein
MA_10437184g0010	ATTTATCTCGTTGCTTTCTA	49.623	CTATTCTCACACCACTCATC	50.136	129	(CGG)9	977	1003	AT5G23530.1	AtCXE18, CXE18 carboxyesterase 18
MA_105017g0010	GAGACAAGCTTTTGAACTAA	49.925	ACTTCCACTTTTATCCTTTT	49.981	247	(AAAGAC)5	445	474	AT5G12230.1	MED19A MED19A. BEST Arabidopsis thaliana protein match is: unknown protein (TAIR:AT5G19480.2). Has 1807 Blast hits to 1807 proteins in 277 species: Archae - 0. Bacteria - 0. Metazoa - 736. Fungi - 347. Plants - 385. Viruses - 0. Other Eukaryotes - 339 (source: NCBI BLink).
MA_108727g0010	AACAAGATGATGATAGGATG	49.744	TACATCATTAGAGTCCCAAG	50.116	260	(GAT)7	889	909	AT2G42150.1	DNA-binding bromodomain-containing protein
MA_109421g0010	AAGAGATCTAAACGCTCAA	50.124	TCATCTTCTTGATCTTGTTC	49.985	125	(ATCAAG)4	197	220	AT1G02040.1	C2H2-type zinc finger family protein
MA_114475g0010	ATTACATGGATCATCATCAG	50.4	TCTTAGACACATGTAAGCCT	49.929	189	(CAACAG)4	130	153	AT1G45976.1	SBP1 S-ribonuclease binding protein 1
MA_118371g0010	ATAACGGATATTGTTCTCAG	49.378	TCTTTCTTTAGCTGTTTGTC	49.925	205	(GAAGGT)4	906	929	AT3G13690.1	Protein kinase protein with adenine nucleotide alpha hydrolases-like domain
MA_118860g0010	GAGAGGTCATCATAGTAGCA	50.091	AATCTTCTTCTGAGCTCTTT	50.131	215	(GGAGAGTCAA)2	1246	1265	AT1G10320.1	Zinc finger C-x8-C-x5-C-x3-H type family protein
MA_12232g0010	CCTTAGATGATGATGAACC	50.037	ACTTGACAGTTGAGCAGAT	50.248	133	(GCA)7	711	731	AT4G17800.1	Predicted AT-hook DNA-binding family protein
MA_12242g0010	AATTCAGCAGTTGAAGACTA	50.073	CTCTGAATCACAATTGACTT	49.977	268	(AAGTTCATC)3	545	571	AT1G04980.1	ATPDIL2-2, ATPDI10, PDI10, PDIL2-2 PDI-like 2-2
MA_13061g0010	GATAACAAGCGGAAGTTT	50.227	TTGTAAGAAGCACTTTGAGT	50.207	152	(CAG)8	155	178	AT2G25970.1	KH domain-containing protein
MA_137877g0010	CACCGACAGAGAAATAATAG	50.016	GAACTTCTCTGCTATGATGA	50.24	184	(GGA)7	115	135	AT4G37740.1	AtGRF2, GRF2 growth-regulating factor 2
MA_139801g0010	ATGCTACAATATCTGCAACT	49.999	TTTGGATTAATAAGTATGCC	49.811	160	(TGCAGC)4	1377	1400	AT5G53620.1	unknown protein. INVOLVED IN: biological_process unknown. EXPRESSED IN: 23 plant structures. EXPRESSED DURING: 13 growth stages. Has 28929 Blast hits to 19542 proteins in 1425 species: Archae - 211. Bacteria - 3079. Metazoa - 14558. Fungi - 2157. Plants - 966. Viruses - 80. Other Eukaryotes - 7878 (source: NCBI BLink).
MA_139833g0010	TGCTTATGAGAAAAAGAAAC	49.977	TATCATCATAGGGACATTTG	50.801	184	(CCAGCA)4	555	578	AT1G07090.1	LSH6 Protein of unknown function (DUF640)
MA_1477g0010	TCCTAATGGCTATTGTTAAG	49.972	GCTCATAAGGGATATTACAA	49.628	258	(GAC)7	475	495	AT3G45830.1	unknown protein. FUNCTIONS IN: molecular_function unknown. INVOLVED IN: biological_process unknown. LOCATED IN: cellular_component unknown. EXPRESSED IN: 24 plant structures. EXPRESSED DURING: 15 growth stages. BEST Arabidopsis thaliana protein match is: unknown protein (TAIR:AT1G02290.1). Has 499 Blast hits to 438 proteins in 100 species: Archae - 0. Bacteria - 7. Metazoa - 236. Fungi - 15. Plan…
MA_14999g0010	GAGGAGCTTTAAATGACATA	49.707	TGTTGTTGTTATTGTTGTTG	50.247	105	(CAA)7	345	365	AT3G27090.1	DCD (Development and Cell Death) domain protein
MA_156774g0010	GCCAACACAGCCTTC	50.751	GAATAACAGAACTGTAACGG	49.925	127	(CTCACAATCA)2	55	74	AT2G27960.1	CKS1, CKS1AT cyclin-dependent kinase-subunit 1
MA_157865g0010	CTTCTAACAGCATGAAAATC	50.123	GACGGCATAAACACTATAAC	49.993	229	(AAATCTC)3	211	231	AT2G37620.1	ACT1, AAc1 actin 1
MA_161658g0010	GAGTTGGTGATAACAGTAGC	49.697	GTTCGACACATTATTCATCT	49.849	245	(AGC)8	80	103	AT4G38900.2	Basic-leucine zipper (bZIP) transcription factor family protein
MA_162212g0010	ATTTCAGATTTCCTTAGCTT	50.213	TATGATCACACTCTTTCTCC	49.834	199	(GAT)7	295	315	AT4G34160.1	CYCD3.1, CYCD3 CYCLIN D3.1
MA_169267g0010	ACGCTTTTTAGAAACAATAA	49.93	TAGCTTTAGACTGATGATGC	50.663	256	(TTCGGC)5	786	815	AT5G08240.1	unknown protein. BEST Arabidopsis thaliana protein match is: unknown protein (TAIR:AT5G23160.1). Has 69 Blast hits to 69 proteins in 10 species: Archae - 0. Bacteria - 1. Metazoa - 0. Fungi - 0. Plants - 68. Viruses - 0. Other Eukaryotes - 0 (source: NCBI BLink).
MA_170065g0010	GAGTTGGTGATAACAGTAGC	49.697	GTTCGACACATTATTCATCT	49.849	245	(AGC)8	80	103	AT4G38900.2	Basic-leucine zipper (bZIP) transcription factor family protein
MA_171397g0010	GAAGATATTTATGGCTTCCT	50.4	AGAAAAATGTCTTGCACTC	50.134	270	(CTC)8	933	956	AT3G14640.1	CYP72A10 cyto
MA_174370g0020	CTGCCTTCTAATCTTCTGTA	49.875	GTTGAGTAGGAATCTGTTGA	49.977	226	(CAG)7	538	558	AT2G35640.1	Homeodomain-like superfamily protein
MA_175870g0010	GAATATGCAATCTGGAAAC	50.39	AAATTTGGGTTTATAACCTT	50.067	240	(GGT)7	580	600	AT4G01070.1	GT72B1, UGT72B1 UDP-Glycosyltransferase superfamily protein
MA_179419g0010	CTGTACTAACAGCCTACGAG	50.339	TCTTCTCTAGAACCTTCACA	49.863	267	(GGAGATTGGA)2	1103	1122	AT4G16820.1	PLA-I{beta]2 alpha/beta-Hydrolases superfamily protein
MA_18788g0010	CGGTAATGAGAATAGACTTG	50.016	CTTTTCCGAATAAGTTACAA	50.051	239	(CTG)7	521	541	AT1G71720.1	Nucleic acid-binding proteins superfamily
MA_193509g0010	AAGTCTAAGAAAGGTGGTTT	49.931	AGCTAAGCCTTTAGATTTTT	50.03	279	(AGCAAGGATT)2	1119	1138	AT3G03790.2	ankyrin repeat family protein / regulator of
MA_19634g0010	ATTTCTTAGTAAAAGCTGGG	50.839	CCATAAGCTACCATCATACT	49.429	280	(CAG)7	514	534	AT3G56850.1	AREB3, DPBF3 ABA-responsive element binding protein 3
MA_19683g0010	CTTCACATTTAGACTTCCAC	49.68	GTGTAGGAACCCTTACTTCT	50.074	245	(CTAACC)4	410	433	AT2G40220.1	ABI4, SUN6, SIS5, ISI3, GIN6, SAN5, ATABI4 Integrase-type DNA-binding superfamily protein
MA_19757g0010	ATCCTCATCATCCTCTTTAT	50.148	AGAGAAGTGTATGTCGTTTG	50.168	145	(CAACAG)4	1768	1791	AT4G38900.2	Basic-leucine zipper (bZIP) transcription factor family protein
MA_211369g0010	AGTGCTACAGGAGCCA	50.082	GTGGTTCTTCAGATACTGC	50.298	213	(GCA)8	27	50	AT2G31160.1	LSH3 Protein of unknown function (DUF640)
MA_214063g0010	TCTTCCACTTTATTACCTCA	49.966	GAAATAGGAATTGATGTGC	50.39	278	(CCTCCA)4	814	837	AT3G57600.1	Integrase-type DNA-binding superfamily protein
MA_21710g0010	AACAGCAGTTAGATATTGGA	49.982	GGAAGAATTACTAGAAGGGA	50.343	152	(AGAGGA)4	1186	1209	AT1G71410.1	ARM repeat superfamily protein
MA_26114g0010	CATAAATGTTTAGAACCCAG	50.01	ACACGAGAGTTGAGTATCAG	49.974	267	(AAT)7	226	246	AT4G36930.1	SPT basic helix-loop-helix (bHLH) DNA-binding superfamily protein
MA_283144g0010	AGACACACCACAACCTACTA	50.268	AGTTCTAGGACTGTTGCTCT	50.707	198	(AAAATC)5	324	353	AT5G46580.1	pentatricopeptide (PPR) repeat-containing protein
MA_29073g0010	GGTCGAGAGATCAAGTCTA	49.826	GATCAAAGTCATGATCAAAG	50.336	207	(AGG)9	66	92	AT5G58470.1	TAF15b TBP-associated factor 15B
MA_30758g0010	GAGCTAAGCAGAGTAGTGG	50.125	GCTAATTCAGTTTCATCGTA	50.638	178	(GGAGGT)4	616	639	AT1G23000.1	Heavy metal transport/detoxification superfamily protein
MA_3307g0020	GTTTTCTGTTGTTGTAGAGC	49.98	GTATAAGTCGTATCTCCGAA	49.568	216	(CGGTGG)4	519	542	AT1G20880.1	RNA-binding (RRM/RBD/RNP motifs) family protein
MA_34612g0010	CAGTTGTTAATCCTGAAAAG	50.098	GAACACTTGGTACTTGAGAA	50.117	244	(CAAAATTGTT)2	972	991	AT5G12400.1	DNA binding.zinc ion binding.DNA binding
MA_34657g0010	GATTGTGGTCGTGAGAG	49.558	GTGCATCATAATAGCCTTAC	50.049	243	(AAGGTCTCCA)2	177	196	AT5G66440.1	unknown protein. BEST Arabidopsis thaliana protein match is: unknown protein (TAIR:AT4G34560.1). Has 1807 Blast hits to 1807 proteins in 277 species: Archae - 0. Bacteria - 0. Metazoa - 736. Fungi - 347. Plants - 385. Viruses - 0. Other Eukaryotes - 339 (source: NCBI BLink).
MA_34924g0010	TCTTCCAGTTTGGAATAATA	50.017	CCTAAACCTTCCCAAGT	49.657	224	(CCGAAGC)3	1157	1177	AT1G05000.1	Phosphotyrosine protein phosphatases superfamily protein
MA_36115g0010	AAATGAGAAATGTGATGTGT	50.091	TAATCATAGGCATAATTTCC	49.684	200	(TGTGATTATG)2	2856	2875	AT3G28040.1	Leucine-rich receptor-like protein kinase family protein
MA_383642g0010	AATACACTCACGGAACTAGA	49.733	ACTTTTGGACAACCTTTAAT	50.691	110	(AAACATTGAA)2	121	140	AT3G44480.1	RPP1, cog1 Disease resistance protein (TIR-NBS-LRR class) family
MA_390509g0010	GCTCTCCGCTCATTC	49.874	TAAATTCCGATCTTTTTGT	49.976	276	(TGC)7	60	80	AT5G36970.1	NHL25 NDR1/HIN1-like 25
MA_39658g0010	CTTCATTCACAGGTCATAAT	49.885	TTCTGCATTTCTACTAGCTC	50.032	125	(CCA)7	229	249	AT5G43870.1	Plant protein of unknown function (DUF828) with plant pleckstrin homology-like region
MA_39935g0010	GCAGCAATCTATTATGTCTC	50.007	CTTTTGGGGAGTCTTGT	50.434	217	(GACTTGGGGG)2	1819	1838	AT2G17200.1	DSK2 ubiquitin family protein
MA_4008g0010	GAAGGTGAAGAAGAAGAAGT	50.174	GTATATCCTCTCCACCAGTT	50.566	151	(GAA)7	331	351	AT1G06760.1	winged-helix DNA-binding transcription factor family protein
MA_445959g0010	GTCGTATATACAAGCAGAGG	50.032	GAGAATTAATCCCTGAAAGT	50.13	210	(GAG)10	223	252	AT4G37640.1	ACA2 calcium ATPase 2
MA_4640g0010	AATCATTGGAGGTATAGTGA	49.458	CAACACTTGGCCTCTC	49.786	207	(AGAGGA)4	4635	4658	AT5G57610.1	Protein kinase superfamily protein with octicosapeptide/Phox/Bem1p domain
MA_46769g0010	TCAGGATATGTGAAAGATTC	49.892	TAAATATTATCCGAAGATCG	49.896	242	(GGCTCT)4	457	480	AT2G37550.1	ASP1, AGD7 ARF-GAP domain 7
MA_47201g0010	ACTTGTATTTCTAGCACAGC	49.801	ATTGAGGCATAAAACTCTCT	50.775	219	(AGG)9	198	224	AT2G43945.1	unknown protein. LOCATED IN: chloroplast. BEST Arabidopsis thaliana protein match is: unknown protein (TAIR:AT3G59870.1). Has 292 Blast hits to 292 proteins in 84 species: Archae - 0. Bacteria - 122. Metazoa - 0. Fungi - 0. Plants - 46. Viruses - 0. Other Eukaryotes - 124 (source: NCBI BLink).
MA_47919g0010	TGAGACACAGAATAGGTTTC	49.977	AATGTTCTAGCCTTATCCTT	50.082	147	(CCCAAA)4	708	731	AT2G38070.1	Protein of unknown function (DUF740)
MA_47951g0010	AACAAAAGCAGCAATACTAC	49.986	CTTTCACAATCTTCACTACC	49.68	161	(AGC)7	356	376	AT1G76880.1	Duplicated homeodomain-like superfamily protein
MA_480180g0010	ATGGTGGATATGGAGAAC	49.944	ATTGTAGAACCGCATAACT	49.799	112	(AGG)9	69	95	AT1G28280.1	VQ motif-containing protein
MA_487384g0010	GAGAAATCAATAGCTCTGC	49.952	CAAAATTAATCGTTTTTGTT	50.013	182	(ATTTTTT)3	359	379	AT2G18330.1	AAA-type ATPase family protein
MA_4874332g0010	AGATAGCAGTTTTGAGATTG	49.649	GTCCTCTGTAATCCACACTA	49.827	164	(GATACCCAAA)2	183	202	AT2G45550.1	CYP76C4 cyto
MA_491789g0010	GCTTGAGAGACTTAGTGTTG	50.021	GTACAATGTTCAACACCTTC	50.23	204	(AGATTC)4	1977	2000	AT1G69550.1	disease resistance protein (TIR-NBS-LRR class)
MA_493312g0010	TCTTCAGTCAGATCAAGAAC	49.928	CATCATCATCATTGTCATC	49.495	278	(ATG)12	848	883	AT5G06720.1	ATPA2, PA2 peroxidase 2
MA_497830g0020	CTGATTCTGATAATTTTTCG	50.202	TCCCAGTTCTTGTATCTATG	50.116	223	(CAATTA)5	237	266	AT1G13810.1	Restriction endonuclease, type II-like superfamily protein
MA_513089g0010	ATTAAATCAAACATTCCAGA	49.797	AGTCTTGCTCTTATCCTTCT	49.992	271	(AAG)7	1729	1749	AT3G05060.1	NOP56-like pre RNA processing ribonucleoprotein
MA_53351g0010	CATATTAAACCTCAGCCTAA	49.972	AATCAGACTCTTCTTCATCA	49.476	277	(GCT)8	940	963	AT2G38470.1	WRKY33, ATWRKY33 WRKY DNA-binding protein 33
MA_5434g0010	ATGGAAAGACATAGTATGGA	49.458	GTAGATGCCAGAAACTGTAG	49.929	241	(GGCAAGTGAA)2	38	57	AT4G10490.1	2-oxoglutarate (2OG) and Fe(II)-dependent oxygenase superfamily protein
MA_54742g0010	CTCCAGTCAAGACAGTGTAG	50.472	GTAGGACCAAGACCTAACTT	50.074	251	(CAGCCT)6	928	963	AT1G67030.1	ZFP6 zinc finger protein 6
MA_5779g0010	GTATCCATATTTACAGCAGC	50.049	TGATAATAGGTCTGTTGCTT	49.982	120	(CAGCCA)4	1993	2016	AT4G16280.2	FCA RNA binding.abscisic acid binding
MA_5779g0010	AGGTTCCTCCTAGTTTACAG	50.291	GGGATAGTAATATGTTGTGG	49.518	277	(ACAGCA)8	1728	1775	AT4G16280.2	FCA RNA binding.abscisic acid binding
MA_5779g0010	AGGTTCCTCCTAGTTTACAG	50.291	GGGATAGTAATATGTTGTGG	49.518	277	(ACAACC)4	1779	1802	AT4G16280.2	FCA RNA binding.abscisic acid binding
MA_62361g0010	ACGAGGATTAAGAAGAAACT	49.986	GAGCCATTACTATGATTCTG	49.848	176	(CAG)8	448	471	AT1G66230.1	MYB20, AtMYB20 myb domain protein 20
MA_63321g0010	TTCTACTGTTTCTCCAACAC	50.117	CTTAGTCAAAGCTGGTTTAG	49.73	253	(CTAAAC)4	260	283	AT5G25610.1	RD22, ATRD22 BURP domain-containing protein
MA_635g0010	CAGCTGCCAAGTTATATAGT	49.937	CATTCTATCGTTTCTCCAT	49.935	277	(CTG)9	302	328	AT3G47620.1	AtTCP14, TCP14 TEOSINTE BRANCHED, cycloidea and PCF (TCP) 14
MA_64923g0010	AATCATTCATTATGCCAAT	50.291	ATGAACACGTAAATCAGAAC	49.988	247	(AGGAG)4	163	182	AT1G67430.1	Ribosomal protein L22p/L17e family protein
MA_65267g0010	CATCTATTGCCATCTTAAAC	50.033	AAGAGCAACATATAACGAAG	49.889	126	(CTCGCC)4	89	112	AT5G42310.1	Pentatricopeptide repeat (PPR-like) superfamily protein
MA_65838g0010	GCACTTTGATTCTGTTTAAG	50.254	GTTTGCAATATCCAAGTAAA	50.615	236	(AAGGGCTTCA)2	1180	1199	AT2G02220.1	ATPSKR1, PSKR1 phytosulfokin receptor 1
MA_65864g0010	GAGGTCAACTGAGAACTACA	49.92	GCTTCTTCTTATCCTTATCC	50.089	242	(AGGGCA)4	204	227	AT3G13980.1	unknown protein. BEST Arabidopsis thaliana protein match is: unknown protein (TAIR:AT1G54200.1). Has 1485 Blast hits to 418 proteins in 98 species: Archae - 0. Bacteria - 6. Metazoa - 246. Fungi - 61. Plants - 107. Viruses - 6. Other Eukaryotes - 1059 (source: NCBI BLink).
MA_68307g0010	AATACCCAGAAGGTTTTTAT	49.9	AAAAATTTCTGTTGTGGTC	49.928	276	(AAG)17	380	430	AT5G13810.1	Glutaredoxin family protein
MA_704857g0010	TTGTGTTAAAGCTCTTCTTC	49.925	AATCATTTAACTCTTCCAATC	50.306	221	(TGA)7	870	890	AT4G14970.1	unknown protein. FUNCTIONS IN: molecular_function unknown. INVOLVED IN: biological_process unknown. LOCATED IN: chloroplast. EXPRESSED IN: 14 plant structures. EXPRESSED DURING: 6 growth stages. Has 257 Blast hits to 164 proteins in 70 species: Archae - 0. Bacteria - 4. Metazoa - 189. Fungi - 0. Plants - 38. Viruses - 0. Other Eukaryotes - 26 (source: NCBI BLink).
MA_7451700g0010	ACATTTCAGGCATCATATAG	50.181	TATTTTCCAGTGGTAACTTG	50.424	276	(GAG)9	167	193	AT3G15430.1	Regulator of
MA_7658g0020	AAAACTAATGCGAATAACAG	50.066	ACTGGACCTAGATTCTGAAC	50.671	261	(GAAAACCCC)3	447	473	AT1G73100.1	SUVH3, SDG19 SU(VAR)3-9 homolog 3
MA_795128g0010	GGCTGTAGATGAAGAACTTA	49.649	AGAGCTACTGTCACATTGTC	49.938	180	(GAA)7	328	348	AT3G57670.1	NTT, WIP2 C2H2-type zinc finger family protein
MA_83329g0010	TGGAGACCGTAGTAAAAGTA	50.147	ATCTGCTCCATATATTCTCA	49.711	236	(AGGCAG)4	81	104	AT2G16230.1	O-Glycosyl hydrolases family 17 protein
MA_84793g0010	CTGAAGATTTGGAAAATATG	50.017	TCAAGTAGCCTTTCTCTT	47.13	275	(TGCTCAAAAA)2	1251	1270	AT4G28640.1	IAA11 indole-3-acetic acid inducible 11
MA_8521300g0010	ATGTCCAATAGGATCATACA	50.09	ATTATTGGTAAATTGGTGG	49.976	276	(TTCGACGAG)3	70	96	AT1G24090.1	RNase H family protein
MA_86195g0010	AACCAGACTAATAGGGTCTC	49.942	GTCATCCAATTGTTATATGC	50.431	209	(CAG)7	2404	2424	AT1G51190.1	PLT2 Integrase-type DNA-binding superfamily protein
MA_863729g0010	ATACACTCACGGAACTACAG	50.021	TTAGATCTCGAAGTTTTGTC	49.597	222	(AAAACATTGA)2	187	206	AT4G16860.1	RPP4 Disease resistance protein (TIR-NBS-LRR class) family
MA_8643g0010	TCCTTATAGTGGAGTTTCTG	49.49	ACTGTCATATAAGGCAAATG	50.312	250	(GGTGCT)4	1761	1784	AT2G44710.1	RNA-binding (RRM/RBD/RNP motifs) family protein
MA_87149g0010	AGATGTTAACAAGAAGATCG	49.454	AGCCCTTCAATAATAATCTC	50.4	216	(GAAGATGAA)3	1234	1260	AT5G62390.1	ATBAG7, BAG7 BCL-2-associated athanogene 7
MA_8781980g0010	CAGTGATATGAGGAATAGGA	49.979	TCACTATCACTTTCATCTCC	49.834	249	(CAGTGA)4	1194	1217	AT3G49601.1	FUNCTIONS IN: molecular_function unknown. INVOLVED IN: biological_process unknown. LOCATED IN: cellular_component unknown. CONTAINS InterPro DOMAIN/s: mRNA splicing factor, Cwf21 (InterPro:IPR013170). Has 30201 Blast hits to 17322 proteins in 780 species: Archae - 12. Bacteria - 1396. Metazoa - 17338. Fungi - 3422. Plants - 5037. Viruses - 0. Other Eukaryotes - 2996 (source: NCBI BLink).
MA_8793793g0010	GTCATTTGATATGAAGGAGA	49.892	GCACACATGACAACATTT	50.316	241	(TCCTGC)4	252	275	AT5G26690.1	Heavy metal transport/detoxification superfamily protein
MA_884g0010	GAGAAATTGAGAAGAAGGTT	50.221	TGATATTCTCGTTTGAAAGT	49.932	164	(AGG)10	60	89	AT4G33240.1	FAB1A 1-phosphatidylinositol-4-phosphate 5-kinases.zinc ion binding.1-phosphatidylinositol-3-phosphate 5-kinases
MA_9029785g0010	GAAAAATATATTGGAGCTGA	49.764	GCTGCATAAAACTAGAGAAG	49.751	266	(TCAAACCAAG)2	560	579	AT1G22360.1	AtUGT85A2, UGT85A2 UDP-glucosyl transferase 85A2
MA_9057g0020	GATATCATGAAGAGACGAAA	50.09	ATTTAAAACAAACTCCTCCT	49.981	256	(CCCAAT)4	127	150	AT1G54930.1	GRF zinc finger / Zinc knuckle protein
MA_9138447g0010	TTTAAATGAGCAGACAGAAT	50.123	TCTATCGTCAGCAGTTTTAT	50.172	120	(AGG)8	311	334	AT1G67620.1	Lojap-related protein
MA_91633g0010	TAATTAAGCAGGAGAAACAG	50.058	GAATCCTCTATGGGATACTT	49.864	244	(CAAAGGAAA)4	776	811	AT5G08630.1	DDT domain-containing protein
MA_9176g0010	ATGGCAATTGGGGTT	52.301	CTTTTTGCTGTAAGTGAGAC	50.207	256	(AGAAG)4	37	56	AT5G24910.1	CYP714A1 cyto
MA_9241891g0010	CGATTGACTAAAGAAAGAAG	49.549	TTGGGTACACTAATAACCAC	50.065	275	(CTG)7	178	198	AT2G01630.1	O-Glycosyl hydrolases family 17 protein
MA_92710g0020	ATTAGATTTTTCATTCCTCC	50.175	GTCCATACATGGTCATAGAG	50.038	189	(CAC)7	333	353	AT1G76920.1	F-box family protein
MA_9403319g0010	ACGGAACTAGTGTTTTGTTA	50.057	TTAGAGATCGAAGTTTTGTC	49.597	217	(AAACATTGAA)2	170	189	AT3G44480.1	RPP1, cog1 Disease resistance protein (TIR-NBS-LRR class) family
MA_941055g0010	TGATCCAAGAGAAACTACTG	50.212	TTTCATCAAAGAGATCAGAC	49.985	167	(AGC)8	311	334	AT1G28070.1	unknown protein. BEST Arabidopsis thaliana protein match is: unknown protein (TAIR:AT2G33510.1). Has 85 Blast hits to 77 proteins in 15 species: Archae - 0. Bacteria - 0. Metazoa - 0. Fungi - 0. Plants - 85. Viruses - 0. Other Eukaryotes - 0 (source: NCBI BLink).
MA_94255g0010	GTACATTTGAAAACTCCAAG	49.875	AGGAAGAGATCTAGCTGGTA	50.833	236	(CACCTC)4	1490	1513	AT4G04980.1	unknown protein. BEST Arabidopsis thaliana protein match is: unknown protein (TAIR:AT1G11070.1). Has 23100 Blast hits to 15699 proteins in 1063 species: Archae - 116. Bacteria - 2262. Metazoa - 8308. Fungi - 3268. Plants - 3181. Viruses - 958. Other Eukaryotes - 5007 (source: NCBI BLink).
MA_9476g0020	ACTTATGTACCCATTATTGC	49.404	AAAAGCGTATCAATCTGTC	50.235	172	(CAAAGC)4	938	961	AT4G28490.1	RLK5, HAE Leucine-rich receptor-like protein kinase family protein
MA_95161g0020	ATCCTAATGAAGGAGAAGAG	50.172	CGTAGTAATCTGAATGAAGG	50.016	279	(GAG)8	400	423	AT1G14060.1	GCK domain-containing protein
MA_955912g0010	ATACCCTAATCTCAGAAACC	49.994	TCTAGGACTTGCAACACTAT	49.929	259	(AGA)7	381	401	AT2G37230.1	Tetratricopeptide repeat (TPR)-like superfamily protein
MA_9607306g0010	CTAACTTCTGCCTACACATC	49.929	TTAAACCCTTTTGCCTT	50.729	195	(CCG)7	757	777	AT3G22060.1	Receptor-like protein kinase-related family protein
MA_98243g0010	AGTGACGGTGGTACTTATTA	49.785	TATCCACCTTGTTCTTACAC	50.022	268	(GGA)8	67	90	AT3G10030.1	aspartate/glutamate/uridylate kinase family protein
MA_98251g0010	TCAAGTATTCTTCTCCGAC	50.029	GATCTTGTACAGTTTCAGGA	49.977	257	(CGGCGT)4	414	437	AT5G55250.1	IAMT1 IAA carboxylmethyltransferase 1
MA_99914g0010	CATGGAGTAAGTGGTGTACT	49.82	ATTGGAGATAGTGGAGAGAC	50.539	236	(CCT)7	568	588	AT5G16920.1	Fasciclin-like arabinogalactan family protein
MA_10003489g0010	CAGAAGAAGATCATAACGAG	49.971	TAGAGCTTCTGCCATATTAC	49.944	230	(AGC)7	201	221
MA_1028450g0010	ATGATTTGAGGGAGGAG	50.139	AAGTCCAATCTTCTCCTTAG	50.301	104	(GAG)9	64	90
MA_10341822g0010	CAGATAATTTGATGGAGGA	50.771	AACTCTAGGTATGGCTCTCT	49.853	146	(GAG)7	64	84
MA_10382711g0010	AGGCACACAAGTCTACAAC	50.755	ACCTGCTATAACTTGGTCTA	49.236	200	(GCCCAAGTTC)2	442	461
MA_1039608g0010	ATGATTTGAGGGAGGAG	50.139	AAGTCCAATCTTCTCCTTAG	50.301	104	(GAG)9	64	90
MA_10397424g0010	TGTAGATAATTTGATGGAGG	50.165	AACTCTAGGTATGGCTCTCT	49.853	157	(GAG)10	64	93
MA_10426590g0010	GGCAATTAATAGTAGCAAGT	49.197	GTATCCAATCCAAACAAGTA	50.073	243	(TCG)7	70	90
MA_10427895g0010	TAAAATATATGAAGGACGGA	50.113	TTGGAGGACTTTTAAACC	50.013	207	(AAAGTCCTCC)2	323	342
MA_10427895g0010	TAAAATATATGAAGGACGGA	50.113	TAGGAACTTGGAGGACAC	50.443	235	(AAAGTCCTCC)2	350	369
MA_10428436g0020	TCTGGAGTTAATGGGTAGTA	49.825	TTCAGATTCCATCATAAGAC	49.892	259	(TGAAGG)4	804	827
MA_10428822g0020	GATCTGGGTCTCTCCTATAC	50.099	ACAAGCCCTGAGAAATAG	50.073	220	(AGAAGAAGAA)2	266	285
MA_10430574g0010	TTATTTCAACTACTTTTCCG	50.051	ATTGTCTTTGTCCTCTGAAT	51.149	265	(GGA)7	327	347
MA_10434912g0020	CAATCTTATCGCTAGACTCA	50.694	CTTTTGGACAACCTATAATG	50.01	231	(AAAACATTGA)2	169	188
MA_10435248g0010	TGAAATTTTTAAGCAGATTC	50.027	CGTTTATTTGTTTATTGGTC	50.152	110	(GGGGAGCAAT)2	999	1018
MA_10436867g0010	CCATAGTAAAAGCAAGTAGC	49.8	CAATATCAGTTGAACCAAAT	50.073	258	(GGGCAG)6	4746	4781
MA_106509g0010	TAAAGAATATGCCGTACCT	50.074	CAGCTTCCTCCTCTACAT	49.873	144	(GACCTG)4	88	111
MA_106596g0010	GAAACAGGACTTCTATTGG	49.53	GAGTTATTAGGACGAGGTCT	50.131	223	(CAATCC)5	843	872
MA_110033g0010	TCTCGATTGAATAGAAGAGA	49.979	AAGAAAGCATTACTACGATG	49.889	154	(GGA)7	85	105
MA_112770g0010	GGCATAGATGATTTTGATTA	50.365	TACTTCTGGACAATATGCTT	49.982	209	(TCC)7	537	557
MA_115602g0010	TGTAGATAATTTGATGGAGG	50.165	AACTCTAGGTATGGCTCTCT	49.853	157	(GAG)10	64	93
MA_1169616g0010	TAATTTCAACTTCGAAAAAC	49.972	ATTTATTTCTTTCCCATACC	50.211	278	(CAACCAAGG)3	95	121
MA_118419g0010	AACTCCAGGTATAGCTCTCT	49.853	ATGATTTGAGGGAGGAG	50.139	146	(TCC)7	268	288
MA_124502g0010	AGCTCACCCTCTTAAAGTT	50.733	GTAGTTTGCACACGGTAA	50.118	242	(CGCCCA)6	267	302
MA_126300g0010	GGATGCTTATGACTTTCTTA	49.707	TTCTACTATGGTCATGCTCT	49.791	104	(AACTCTTCAG)2	563	582
MA_14038g0010	ACTTTTCCTGCGAAGATA	50.766	GATAACCATTCCAGTTCC	49.786	271	(GCC)7	310	330
MA_143329g0010	ACTAGAAGTCCAATCTCCTC	49.896	CTATAACCTTCCATCTTGTG	49.825	117	(TCC)7	279	299
MA_148963g0010	ACTAGAAGTCCAATCTCCTC	49.896	CTATAACCTTCCATCTTGTG	49.825	117	(TCC)7	279	299
MA_158236g0010	TAAAGGAAATTAAAGAAGCA	49.967	TGTATTTCATCTCTCGAATC	50.09	252	(CAGAGAAGAA)2	854	873
MA_15983g0010	GCTATCAACCTCAGACAAG	50.537	GTGACATAAGTTGAGGTCTG	50.278	215	(CAG)10	155	184
MA_16016g0010	GCATTTGGTTAATGTAGAAG	50.162	TCAACGAATATCTGAGTAGG	50.31	268	(GAG)7	445	465
MA_161490g0010	TGTATTTATCCTTGGACTTC	49.327	CAGCCTTGTACAGTCATC	49.148	266	(GCCTGTTCTG)2	576	595
MA_163640g0020	ATGATTTGAGGGAGGAG	50.139	GTACTCTAGATGGGCTTGTA	49.506	279	(GAG)10	46	75
MA_167676g0010	GTACTAAAGCTGTTGGAAAA	49.97	TTATCTTCACTGACAAGACC	49.977	280	(AGA)8	900	923
MA_168279g0010	CCACAGATTAGACAAAGAGA	50.212	TTATTCCCCCTGATTTC	50.384	114	(ATCAGGCAA)3	152	178
MA_171109g0010	ATGATTTGAGGGAGGAG	50.139	ATATGAGGTGGTAAGTGATG	49.738	233	(GAG)9	64	90
MA_173605g0010	ATGATTTGAGGGAGGAG	50.139	GCTACATCTGAGGTTGTAAG	49.929	232	(GAG)8	46	69
MA_179749g0010	ATGATTTGAGGGAGGAG	50.139	GTGGTAGTGGAGGTACTTG	50.118	276	(GAG)7	67	87
MA_182857g0010	ATGATTTGAGGGAGGAG	50.139	CATTAGATCCACTGGAAGTC	52.035	122	(GGA)8	72	95
MA_184899g0010	ATGATTTGAGGGAGGAG	50.139	CTCTAGATGAGCTTGAAGTG	50.117	278	(GAG)7	64	84
MA_194263g0020	ACAGATCGGATAATAATGTG	49.99	ATGGTAAGGAGCAAAATAA	50.025	120	(GAAGGGAAAT)2	623	642
MA_224276g0010	CTAGGTCCTATGTTTGATGA	50.116	TTTTCTCATCATCTTCAGTC	49.985	280	(GAG)8	1474	1497
MA_227884g0010	CGAAATAACAGTTTTCTTGT	49.785	ACAAGTACTGGAAATCCTCT	50.365	102	(GCTGTG)4	43	66
MA_2476648g0010	GGTGGATAAAATCAAAGATA	49.392	CTGATTTGGATTAGATTGAG	49.831	211	(TCAGAC)4	76	99
MA_25300g0010	CACTTATTTTCTCTCCTCCT	50.301	CTTCTACTGCTAACACTGCT	49.973	189	(TGC)8	50	73
MA_350202g0010	CTGAAATTCCATACGATAAG	50.066	TAGGTTTCCTGTTTGACAT	50.317	127	(GAAGAAAAAA)2	227	246
MA_352542g0010	CTGACAGATTATTTAGTGCC	49.982	AATGTCACCATATTTTTCAT	49.432	222	(GGATTTCTCA)2	454	473
MA_36454g0010	GATAACAAGAAGTGGTTTCA	50.166	AGATATTGATTCTGCATCTG	50.142	278	(GGC)7	789	809
MA_3734g0010	CATGAAAGTAGAACTGAAGC	50.073	TTAAATTCTTCATCATGGTT	49.797	218	(GAA)9	520	546
MA_410691g0020	GATAATTGATCCAAATACCA	49.992	TTTTGTTGAGCTTCTATTTC	49.977	262	(AAG)7	421	441
MA_467726g0010	GTATTGATGTTTTGAGCACT	50.184	AGATGGTATTGGACTTGATA	49.458	104	(CAGAGC)4	835	858
MA_4780529g0010	CATGAAAGTAGAACTGAAGC	50.073	TTAAATTCTTCATCATGGTT	49.797	218	(GAA)9	886	912
MA_655838g0010	CAACTCTTACTCCATATGCT	49.506	ATATTTTCTTTGCAGAATTG	49.893	218	(CTC)7	494	514
MA_6689013g0010	GTATGAGGTCTCTGATGATG	49.991	GCATACTCATCCCTAACATA	50.181	192	(GCC)7	449	469
MA_67505g0010	AGATCGATGATGGAGAAG	50.364	AGATTTTAGATTTTGAGCAG	49.116	252	(TCTCT)4	327	346
MA_6824804g0010	TCTTTATCGTATGATTCCTT	49.116	GATACGTCATAATTGGTAGC	49.862	228	(CGC)7	91	111
MA_71052g0010	ATCAATCTCAGCATACACAT	50.205	TATGGAGTAGCATGTTCATT	50.613	271	(CATCAA)4	313	336
MA_812521g0010	ATGTTCCACGATAATTTGAT	51.994	GCTACATATGAGGTGGTAAG	49.841	239	(GAG)9	37	63
MA_84113g0010	GAATATGCATCCTTCCAG	51.114	GGGATATAACTAGAAGAGCC	49.957	207	(AGG)8	51	74
MA_85441g0010	ATGATTTGAGGGAGGAG	50.139	ATCCACTAGAAGTCCAATCT	50.233	110	(GAG)8	64	87
MA_8713359g0010	TTCTGTTTGATGATCTCAGT	50.289	TATGAAGATAGAATTCGGG	50.215	280	(CGAATTCCTG)2	173	192
MA_885710g0010	TAGAGACTGGGAGTATTGC	50.082	CAACCACATTTCTCCTTC	50.964	109	(CTGCGTG)3	86	106
MA_8867373g0010	TATTGTTCGATAAGGATGTT	49.846	CTGTATCGACAAAGACAAAT	50.217	261	(CGAAACCCCT)2	216	235
MA_89580g0010	AATGAAGGAAAAACTGTATG	49.464	TCAAATCCAGAATAATAAGG	49.612	233	(CAGCAA)5	136	165
MA_9001218g0010	GAAGCTACAACAGAATCAAC	49.843	ATTATATTCATGCAATCCAC	50.008	175	(TCTCGC)5	213	242
MA_9025163g0010	GAGTTGGTGATAACAGTAGC	49.697	GTTCGACACATTATTCATCT	49.849	245	(AGC)8	80	103
MA_905082g0010	TCAAGAAGTCCTACAACAAG	50.349	ATATGCTATCCACATCATCA	51.142	177	(GAA)8	712	735
MA_94412g0010	CATGAAAGTAGAACTGAAGC	50.073	TTAAATTCTTCATCATGGTT	49.797	218	(GAA)9	886	912
MA_9726721g0010	AAGAAGCTTACACGTATTCA	50.302	CAAATGCGATTATAAAGTCT	49.94	258	(TAATATACAT)2	242	261
MA_996579g0010	TAATTTCAACTTCGAAAAAC	49.972	ATTTATTTCTTTCCCATACC	50.211	278	(CAACCAAGG)3	101	127

## Sheet: Pabies ClassII SSR Primers
GeneID	ForwardPrimer	TMFoward	ReversePrimer	TMReverse	ProductSize	SSRMotif	StartPosition	EndPosition	TAIR ID	Gene description
MA_10000516g0010	TTCAGAAATATTCAACCCTA	50.017	CAGAGTCATCAACCTTGTAG	50.516	153	(AAG)4	280	291	AT1G23410.1	Ribosomal protein S27a / Ubiquitin family protein
MA_10000516g0010	AATACTATCACCCTTGAGGT	50.269	ACCAACTTAACCTTCTTCTT	49.931	272	(AAGACT)2	79	90	AT1G23410.1	Ribosomal protein S27a / Ubiquitin family protein
MA_10001337g0010	AGAAGAAGATTTCAAAGACC	50.221	GTCGAAAAATTCATCTACAG	49.932	224	(AGCCAA)2	438	449	AT1G75290.1	NAD(P)-binding Rossmann-fold superfamily protein
MA_10002583g0010	GTGCTCTTCTTGTGTATGAT	49.994	TATATTCTTCAAAATCCTGC	49.764	277	(TTGAGA)2	395	406	AT4G26420.1	GAMT1 S-adenosyl-L-methionine-dependent methyltransferases superfamily protein
MA_100052g0010	AAGAAGACTACCCAGAAGAT	49.612	TCAAAGACCTTTTTGTTTAC	49.736	257	(CATGGA)2	337	348	AT3G58450.2	Adenine nucleotide alpha hydrolases-like superfamily protein
MA_10006055g0010	GCTTCGTATAACGTGAGTAT	49.718	ATGAAGAGTAATCAGAGGCT	50.615	139	(GAGCAG)2	270	281	AT3G53810.1	Concanavalin A-like lectin protein kinase family protein
MA_100087g0010	TATATGCATTTGTTTTCAGA	49.36	CATGTACATTGTATCGTTTG	49.719	277	(CTG)4	67	78	AT5G23400.1	Leucine-rich repeat (LRR) family protein
MA_100087g0010	CATGCTTGTAGGAGTTATTC	49.982	GACCTAGATGCAGATTATTG	49.848	161	(GAATCT)2	933	944	AT5G23400.1	Leucine-rich repeat (LRR) family protein
MA_100129g0010	CAAAATCTGGTAGAGAAAGA	49.633	TGCTACATCTTTATCCCTAA	50.25	216	(TAATTC)2	426	437	AT1G73930.1	unknown protein. CONTAINS InterPro DOMAIN/s: Protein of unknown function DUF1630 (InterPro:IPR012860). Has 290 Blast hits to 263 proteins in 104 species: Archae - 0. Bacteria - 0. Metazoa - 148. Fungi - 30. Plants - 49. Viruses - 0. Other Eukaryotes - 63 (source: NCBI BLink).
MA_100129g0010	CCAGATATCTATATGGCAGT	49.291	CAGAGGCTTAAAGACACTTA	50.008	170	(AGGCAG)2	838	849	AT1G73930.1	unknown protein. CONTAINS InterPro DOMAIN/s: Protein of unknown function DUF1630 (InterPro:IPR012860). Has 290 Blast hits to 263 proteins in 104 species: Archae - 0. Bacteria - 0. Metazoa - 148. Fungi - 30. Plants - 49. Viruses - 0. Other Eukaryotes - 63 (source: NCBI BLink).
MA_100129g0010	ATCCCCAGTCATCTATTAGT	50.139	ATTCACAACTGACATTGATT	50.091	266	(ACAGCT)2	1587	1598	AT1G73930.1	unknown protein. CONTAINS InterPro DOMAIN/s: Protein of unknown function DUF1630 (InterPro:IPR012860). Has 290 Blast hits to 263 proteins in 104 species: Archae - 0. Bacteria - 0. Metazoa - 148. Fungi - 30. Plants - 49. Viruses - 0. Other Eukaryotes - 63 (source: NCBI BLink).
MA_100179g0010	GGATTCAGCTTCAAATTTAC	51.67	CCTACTTGGTCTATCTGTGA	50.064	241	(AGAGGA)2	599	610	AT1G49890.1	QWRF2 Family of unknown function (DUF566)
MA_10018938g0010	ATTCCAGATCGACTAAGATT	50.466	CAGAAGTTCAAAATGTCATC	50.473	275	(GAGGAC)2	397	408	AT3G25010.1	AtRLP41, RLP41 receptor like protein 41
MA_10018938g0010	ATTCCAGATCGACTAAGATT	50.466	CAGAAGTTCAAAATGTCATC	50.473	275	(GGAATG)2	448	459	AT3G25010.1	AtRLP41, RLP41 receptor like protein 41
MA_10019331g0010	GTGGACACTTTCTACAACC	50.028	GCTTCATTTTCAGCAGAT	51.065	148	(GTGGGG)2	267	278	AT1G20330.1	SMT2, CVP1, FRL1 sterol methyltransferase 2
MA_10019515g0010	GAAGATTGTCATGAGAAAAG	49.686	CACTGGATTATTCATCAAAC	50.371	207	(CTTCAT)2	215	226	AT2G27830.1	unknown protein. BEST Arabidopsis thaliana protein match is: unknown protein (TAIR:AT4G22758.1). Has 131 Blast hits to 131 proteins in 17 species: Archae - 0. Bacteria - 0. Metazoa - 0. Fungi - 0. Plants - 131. Viruses - 0. Other Eukaryotes - 0 (source: NCBI BLink).
MA_10019515g0010	GAAGATTGTCATGAGAAAAG	49.686	CACTGGATTATTCATCAAAC	50.371	207	(CCAAAA)2	192	203	AT2G27830.1	unknown protein. BEST Arabidopsis thaliana protein match is: unknown protein (TAIR:AT4G22758.1). Has 131 Blast hits to 131 proteins in 17 species: Archae - 0. Bacteria - 0. Metazoa - 0. Fungi - 0. Plants - 131. Viruses - 0. Other Eukaryotes - 0 (source: NCBI BLink).
MA_10019946g0010	AGCTAAAGAACAAAAGCATA	49.933	AACCTCTCGAAAATTAGTCT	49.986	205	(AAGCCA)2	763	774	AT1G09640.1	Translation elongation factor EF1B, gamma chain
MA_10020434g0010	CATTATTCAACTTCCTCAGA	50.26	AGTATTCACCATTGTTTCAG	50.022	199	(GCT)4	388	399	AT1G21910.1	DREB26 Integrase-type DNA-binding superfamily protein
MA_100207g0010	AGAGTGACGATAGTGACAAG	49.974	GAAAGTATTTCCTCCTCAAC	50.544	135	(TGGGGT)2	1526	1537	AT3G05370.1	AtRLP31, RLP31 receptor like protein 31
MA_100211g0010	AGAAATACCGAATAGATCCT	49.775	TTGAATAATCAAGGAAAAGA	50.154	250	(GAGAAG)2	127	138	AT1G80830.1	NRAMP1, PMIT1, ATNRAMP1 natural resistance-associated macrophage protein 1
MA_100213g0010	AATCCGTCTCTGGTACTCT	51.034	AAATAGAGTCGAAGCACC	50.038	252	(AACTCA)2	103	114	AT4G12070.1	unknown protein. INVOLVED IN: biological_process unknown. LOCATED IN: plasma membrane. EXPRESSED IN: 22 plant structures. EXPRESSED DURING: 13 growth stages. Has 30201 Blast hits to 17322 proteins in 780 species: Archae - 12. Bacteria - 1396. Metazoa - 17338. Fungi - 3422. Plants - 5037. Viruses - 0. Other Eukaryotes - 2996 (source: NCBI BLink).
MA_100231g0010	TAGGTGATGAGAAATACAGG	50.116	ACCATGACCATCATACTTAC	49.502	245	(TTA)4	432	443	AT4G17080.1	Histone H3 K4-specific methyltransferase SET7/9 family protein
MA_10027224g0010	CTGATGAGACTACCTCAGAA	50.019	TAGCTGAAAGTAAAACCTTG	50.185	255	(AATGGC)2	489	500	AT1G78540.1	SHB, ATSHB, STATLB SH2 domain protein B
MA_10027643g0010	ATGAAGAGTGTAGTGGATCA	50.136	AATCGCAGATTCTTGTATAG	49.757	227	(TTACAAT)2	122	135	AT2G27920.2	SCPL51 serine carboxypeptidase-like 51
MA_100286g0010	CAAATATGCCTAGAAAGAGA	49.928	CTGGTATCATATCTCCAGAA	49.979	280	(CTTATG)2	809	820	AT5G26960.1	Galactose oxidase/kelch repeat superfamily protein
MA_10029973g0010	ATTCAGGTACTTTGGTCTTT	50.533	TAATGTAAGAACAGAATCGG	50.483	147	(ATTGAA)2	294	305	AT1G14570.2	UBX domain-containing protein
MA_100300g0010	ATGGTTTTAGGAGGGAA	50.02	GATATACGAGATTTCAGCAG	50.04	185	(AAC)4	73	84	AT1G52740.1	HTA9 histone H2A protein 9
MA_10030456g0010	GAGGGAAACTGATGAAAC	49.88	AGCATGGTAAACGTGAC	49.486	159	(TCC)6	1396	1413	AT5G42650.1	AOS, CYP74A, DDE2 allene oxide synthase
MA_10031781g0010	ATCAGAAGACAATGAGAATG	49.834	CTCATCTGCTTCATCTTTAC	49.937	147	(GTAAAG)2	340	351	AT5G51190.1	Integrase-type DNA-binding superfamily protein
MA_100348g0010	TGAGGAGGAGTTTGTAGTAA	49.912	CTATACTCTTAATCGCCAAA	50.152	170	(GTAGAG)2	1061	1072	AT4G12570.1	UPL5 ubiquitin protein ligase 5
MA_100348g0010	CAATCAAGTCAAAGAGTTTC	49.826	AGCAATAACATAATCAAAGC	49.908	129	(GTTTCT)2	1561	1572	AT4G12570.1	UPL5 ubiquitin protein ligase 5
MA_100348g0010	CAATCAAGTCAAAGAGTTTC	49.826	AGCAATAACATAATCAAAGC	49.908	129	(TCTGTT)2	1576	1587	AT4G12570.1	UPL5 ubiquitin protein ligase 5
MA_100348g0010	GCTTTGATTATGTTATTGCT	49.908	TTCATGGAAATATTGACTTC	50.082	258	(TCATAT)2	1731	1742	AT4G12570.1	UPL5 ubiquitin protein ligase 5
MA_100348g0010	GCTTTTGTAATACCTTTGTG	50.288	CTGGTTCAACAACAATATCT	50.022	223	(ATGTAA)2	2117	2128	AT4G12570.1	UPL5 ubiquitin protein ligase 5
MA_10037913g0010	TCGAAAACTTCAAGCAG	50.326	GGGATTGTTACTGGAGG	50.658	266	(GGA)5	237	251	AT1G11760.1	MED32 MED32. Has 41 Blast hits to 40 proteins in 14 species: Archae - 0. Bacteria - 0. Metazoa - 0. Fungi - 0. Plants - 41. Viruses - 0. Other Eukaryotes - 0 (source: NCBI BLink).
MA_100380g0010	ACAATAATAGAAACAAGGCA	50.162	TATCTAAGGCATCCTGTCTA	50.073	219	(AGATTC)2	1767	1778	AT1G24330.1	ARM repeat superfamily protein
MA_100380g0010	ACAATAATAGAAACAAGGCA	50.162	TATCTAAGGCATCCTGTCTA	50.073	219	(AGCAGT)2	1674	1685	AT1G24330.1	ARM repeat superfamily protein
MA_10040687g0010	AGATCTCTGACTCGAATACC	50.734	CATACTCCTCTCCATCATC	49.833	153	(AAC)4	91	102	AT4G04885.1	PCFS4 PCF11P-similar protein 4
MA_10040687g0010	TCAAGGGATTATAAAAACAA	50.191	TTTATAAAGCGAAACAATCT	49.806	276	(GAATGC)2	159	170	AT4G04885.1	PCFS4 PCF11P-similar protein 4
MA_10040687g0010	TCAAGGGATTATAAAAACAA	50.191	TTTATAAAGCGAAACAATCT	49.806	276	(GGA)4	294	305	AT4G04885.1	PCFS4 PCF11P-similar protein 4
MA_10041123g0010	GTGAAGTCATTTTTGAGAAG	49.826	CTGTCCAGTGAAGTGTAAGT	49.912	227	(TAATTC)2	357	368	AT5G51950.1	Glucose-methanol-choline (GMC) oxidoreductase family protein
MA_10041g0010	GTGCAATCTTGGTATATGTT	50.09	CAATAAAAGAATTGTCCTTG	50.146	203	(AAGCTA)2	827	838	AT3G51280.1	Tetratricopeptide repeat (TPR)-like superfamily protein
MA_10041g0010	TAGAAGACAAGACAGAGGAA	49.863	AAGAATTCAAAGGAAGAAAT	49.988	222	(AAATAT)2	1122	1133	AT3G51280.1	Tetratricopeptide repeat (TPR)-like superfamily protein
MA_10041g0010	ACAGTGCTCTGAAAGATATG	50.23	GTATCAGATTGAGCTTGTGT	49.994	201	(GAAGCCATT)2	328	345	AT3G51280.1	Tetratricopeptide repeat (TPR)-like superfamily protein
MA_10041g0010	AGATGATGTGGAATAACAAG	49.885	GAGCACTGTCCACTTTATC	50.298	279	(CCTCAG)2	34	45	AT3G51280.1	Tetratricopeptide repeat (TPR)-like superfamily protein
MA_10042254g0010	TATGTCAAATACTGGAAGGT	49.597	TTAAAGATGTTGAACTGACC	50.166	144	(AACGGA)2	193	204	AT4G02420.1	Concanavalin A-like lectin protein kinase family protein
MA_10043134g0010	CCAGTCTATTAAGGCAACTA	49.922	CGTATGATTTCTTCATTCAT	50.132	231	(GAAGCA)2	568	579	AT5G06140.1	SNX1, ATSNX1 sorting nexin 1
MA_100454g0010	CTGATTGGATTAAAGTATGG	49.879	ACTATTCTCCTCTCCATCAT	50.099	251	(GAAGTG)2	283	294	AT1G64570.1	DUO3 Homeodomain-like superfamily protein
MA_100472g0010	GACTTCAAATCTGGGATTA	49.883	AAACATATGCAGCTCTTTAG	50.074	273	(GCAGCC)2	984	995	AT2G01420.1	PIN4, ATPIN4 Auxin efflux carrier family protein
MA_100474g0010	AAGGTCTATGATGTGTCAGA	50.136	ACAATAGCCATGAGAAATAA	50.033	269	(TGAGAA)2	249	260	AT5G53560.1	ATB5-A, B5 #2, ATCB5-E, CB5-E cyto
MA_10048467g0010	CTCAGATGTTCAGTTATCGT	50.029	AATCCAAGCAAGTATTGTAA	50.162	260	(ACAACG)2	554	565	AT5G35550.1	TT2, ATMYB123, MYB123, ATTT2 Duplicated homeodomain-like superfamily protein
MA_10048467g0010	TGGTTTAACTACTTTCAGGA	50.098	AAATGAAGCATACTGGAGAT	51.404	105	(GTTAGT)2	859	870	AT5G35550.1	TT2, ATMYB123, MYB123, ATTT2 Duplicated homeodomain-like superfamily protein
MA_10048552g0010	TCTATGGTAAAAGCCAGTTA	50.376	CTCCTTTAAGTGCTTCAATA	50.058	199	(GCTGCA)2	357	368	AT1G17650.1	GLYR2, GR2 glyoxylate reductase 2
MA_10048g0010	CTTTATCAACATTTGGACAT	50.073	GTCTACCTCCCTATCAAGTT	49.942	196	(TCTTGTG)2	336	349	AT3G23150.1	ETR2 Signal transduction histidine kinase, hybrid-type, ethylene sensor
MA_10048g0010	TGTGATAGGAGATGAAAAAC	50.03	GATTGTCATTTTGGATACTG	50.371	230	(TCTGGC)2	1603	1614	AT3G23150.1	ETR2 Signal transduction histidine kinase, hybrid-type, ethylene sensor
MA_10052798g0010	TTGTCTCTTGGAGACTTAGA	49.863	ACTTTAACTTATCCCAATCC	50.167	175	(GGCAGT)2	2325	2336	AT4G26090.1	RPS2 NB-ARC domain-containing disease resistance protein
MA_10052798g0010	TTGTCTCTTGGAGACTTAGA	49.863	ACTTTAACTTATCCCAATCC	50.167	175	(AAGTGG)2	2346	2357	AT4G26090.1	RPS2 NB-ARC domain-containing disease resistance protein
MA_10052888g0010	ATTATTGCTACCTGAAAGTG	49.702	AAATCATTAATGGTCTGATG	49.94	103	(ATGCAC)2	616	627	AT2G33750.2	ATPUP2, PUP2 purine permease 2
MA_10053838g0010	CAACATTTCTTTTGTTCTTC	50.016	TAGCCTGTGTATTATTGGTT	50.025	146	(CCATTC)2	469	480	AT5G60020.1	LAC17, ATLAC17 laccase 17
MA_100548g0010	AGAAAAGAATTGAAACAACA	50.016	CATGAAATGAGTAGTCTCGT	50.029	273	(ATGAAC)2	1339	1350	AT1G54200.1	unknown protein. BEST Arabidopsis thaliana protein match is: unknown protein (TAIR:AT3G13980.1). Has 1084 Blast hits to 581 proteins in 136 species: Archae - 0. Bacteria - 72. Metazoa - 212. Fungi - 78. Plants - 102. Viruses - 0. Other Eukaryotes - 620 (source: NCBI BLink).
MA_10056152g0010	GTCACACACTTACATGGATT	50.395	GTGTATCTTCACCTCCATAA	49.885	237	(GATGTTTG)2	637	652	AT1G51550.1	Kelch repeat-containing F-box family protein
MA_10056770g0010	GGTATTCATAGGATCAAACA	49.94	CTTCAAAACTAGGCATTCTA	50.058	217	(AAG)4	226	237	AT3G22220.1	hAT transposon superfamily
MA_10056770g0010	TAGAATGCCTAGTTTTGAAG	50.058	AAATGAGTCAAGGTTACCA	50.317	148	(TGGTGC)2	393	404	AT3G22220.1	hAT transposon superfamily
MA_100577g0010	CTCTCTTCTCAAAATAGCAA	50.016	ACAAGTTCCACAAGTATCC	49.577	256	(AGG)4	557	568	AT5G21960.1	Integrase-type DNA-binding superfamily protein
MA_10059887g0010	AGGGAGATGAGAAACTTAAC	50.082	CTTCAATTGGTAACATGAAT	50.073	216	(TGATGC)2	1773	1784	AT1G12290.1	Disease resistance protein (CC-NBS-LRR class) family
MA_100606g0010	GCAATGATAGCAGGATATG	51.519	ACATGTCTACAAGAGCATTC	49.994	226	(ATGGGC)2	1154	1165	AT1G68930.1	pentatricopeptide (PPR) repeat-containing protein
MA_100606g0010	ACTTTATCAATAAAATGCCA	50.207	TACATTTTGAATATCATCCC	49.992	203	(GCTAAT)2	2023	2034	AT1G68930.1	pentatricopeptide (PPR) repeat-containing protein
MA_100608g0010	AATAGCTTGTTTAATTCGTG	50.066	GATAGATAGGATCAAAAGCA	49.573	197	(CGAGAT)2	376	387	AT1G55270.1	Galactose oxidase/kelch repeat superfamily protein
MA_100608g0010	GATCTATGTGATAAAGCGAG	50.04	TACACATGAACCAAAGAAGT	50.461	280	(TTGGGT)2	473	484	AT1G55270.1	Galactose oxidase/kelch repeat superfamily protein
MA_10061167g0010	GGTCATAGACTTTATTGCTG	49.982	GTTGAAATAATCTGACTTCG	49.932	271	(CAAGGC)2	310	321	AT3G26430.1	GDSL-like Lipase/Acylhydrolase superfamily protein
MA_10061167g0010	AAGGAAGGTTTTAAGTATCC	49.594	CTGTGACAGACTTGAGATA	45.719	257	(TCCTCT)2	1003	1014	AT3G26430.1	GDSL-like Lipase/Acylhydrolase superfamily protein
MA_10062104g0010	GTGTATTGTCTGAGAGGTTC	49.226	CACATCTTCAAGAACAGAGT	49.92	234	(TCCCCAC)2	237	250	AT1G74930.1	ORA47 Integrase-type DNA-binding superfamily protein
MA_10062104g0010	GTGTATTGTCTGAGAGGTTC	49.226	CACATCTTCAAGAACAGAGT	49.92	234	(GCC)4	295	306	AT1G74930.1	ORA47 Integrase-type DNA-binding superfamily protein
MA_10062820g0010	CTCGAATTGATAGAGAATTG	50.024	TCTTCTACCTGGAATAAACA	49.966	256	(ACTATG)2	543	554	AT1G15890.1	Disease resistance protein (CC-NBS-LRR class) family
MA_100637g0010	CTGTCAGTTGAAGGAAATAG	49.912	CATAAGCTCTGATATTCTGG	50.073	213	(TATGTT)2	1576	1587	AT1G60770.1	Tetratricopeptide repeat (TPR)-like superfamily protein
MA_10064529g0010	TTTTCTGGTACTGAATCAAC	50.166	ATCTTCTTCTCGTATTCCTT	49.857	280	(GGAAAG)2	586	597	AT4G15920.1	SWEET17, AtSWEET17 Nodulin MtN3 family protein
MA_10064529g0010	TTTTCTGGTACTGAATCAAC	50.166	ATCTTCTTCTCGTATTCCTT	49.857	280	(TGTGCG)2	395	406	AT4G15920.1	SWEET17, AtSWEET17 Nodulin MtN3 family protein
MA_10064529g0010	TTTTCTGGTACTGAATCAAC	50.166	ATCTTCTTCTCGTATTCCTT	49.857	280	(AGTCTGGGC)2	519	536	AT4G15920.1	SWEET17, AtSWEET17 Nodulin MtN3 family protein
MA_10066589g0010	TTCAATTCCATAGCAATTAT	50.082	GAGCTAAGTTGCTGAATATG	50.361	211	(ATGGGA)2	171	182	AT1G08230.2	Transmembrane amino acid transporter family protein
MA_100669g0010	CATTTGATAAAACTTCTTGG	50.146	TGTGTCTTCCTTATTTTGTC	50.166	125	(AAAGAG)2	369	380	AT3G08020.1	PHD finger family protein
MA_10067279g0010	ACTGCTGATAAAGACCACTA	49.929	TCAAGTTTCTCTACGTGATT	49.878	255	(TTATTG)2	386	397	AT4G25835.1	P-loop containing nucleoside triphosphate hydrolases superfamily protein
MA_10067279g0010	TCCTAAGAAGACTCAACTCC	51.037	AGATTGATCATTCCTCTTTT	50.418	136	(TAAAGA)2	1032	1043	AT4G25835.1	P-loop containing nucleoside triphosphate hydrolases superfamily protein
MA_10067850g0010	TTGTTAGGTGCGTCTATAAT	50.21	GAATCTCCTTTTCTATGGAT	50.001	258	(CTGCTTA)2	125	138	AT4G20260.1	ATPCAP1, PCAP1 plasma-membrane associated cation-binding protein 1
MA_10067850g0010	ACAGAAGACATCTACGTTCA	50.482	ACTTCTTCGACGATAGTCTC	51.055	144	(GAAGCT)2	589	600	AT4G20260.1	ATPCAP1, PCAP1 plasma-membrane associated cation-binding protein 1
MA_10069449g0010	CGCTGACAGTAGGAATC	49.201	ATCTGAGCTGTCTTTTATCA	49.937	224	(CATGGC)2	36	47	AT2G44300.1	Bifunctional inhibitor/lipid-transfer protein/seed storage 2S albumin superfamily protein
MA_100722g0010	ACTGTCATTCCATACTTTTG	50.022	CTTGGTAGGTATGTCTTTGA	50.25	265	(TGGCTA)2	1169	1180	AT3G25410.1	Sodium Bile acid symporter family
MA_10074g0010	ATTACTCACAATTCTGCATC	50.048	GAATCTTATTTCCACATGAA	50.082	186	(GCTCAT)2	797	808	AT2G27830.1	unknown protein. BEST Arabidopsis thaliana protein match is: unknown protein (TAIR:AT4G22758.1). Has 131 Blast hits to 131 proteins in 17 species: Archae - 0. Bacteria - 0. Metazoa - 0. Fungi - 0. Plants - 131. Viruses - 0. Other Eukaryotes - 0 (source: NCBI BLink).
MA_10076142g0010	TCTGGAATCAAGTTATGAGA	50.569	ACAGAGAGGTTAAGAACTCC	50.032	247	(GCACCA)2	311	322	AT1G09070.1	SRC2, (AT)SRC2 soybean gene regulated by cold-2
MA_10076142g0010	CAAATAACCAGTACCCTTC	49.589	ATCCTGGGTTTATTATTCTT	49.776	235	(CCTCCG)2	652	663	AT1G09070.1	SRC2, (AT)SRC2 soybean gene regulated by cold-2
MA_10078675g0010	GCTATGAAAATTGAGGATAA	49.764	CTACTTTTGAAATGTTGGAG	50.098	184	(GAGGACATC)2	1000	1017	AT5G48740.1	Leucine-rich repeat protein kinase family protein
MA_100802g0020	TGAATTAGGCATATTCATCT	49.902	CTCCTCTGTAGACTTGTTCA	50.162	235	(AGGAAA)2	350	361	AT1G73850.1	Protein of unknown function (DUF1666)
MA_100802g0020	GAACAAGCAACTTCAGTAAC	49.98	TTCTTATTCAAGCAAGTTTT	49.705	194	(AGCCAA)2	2276	2287	AT1G73850.1	Protein of unknown function (DUF1666)
MA_10080868g0010	CTACTCATAGAAGCCGTAGA	49.925	GAGAGAAGTTGTAAGCTCTG	49.241	215	(AGCCAG)3	433	450	AT5G49690.1	UDP-Glycosyltransferase superfamily protein
MA_10080868g0010	CTACTCATAGAAGCCGTAGA	49.925	GCTGGAGAGAAGTTGTAAG	49.872	219	(AGCCAG)3	469	486	AT5G49690.1	UDP-Glycosyltransferase superfamily protein
MA_100853g0010	CTTCTTGTTTTGGAGAATC	49.678	ATAGGGAAGTTATCAGGTTC	49.994	102	(GTC)4	60	71	AT5G28150.1	Plant protein of unknown function (DUF868)
MA_10086651g0010	GCATTCAGCTCCATTGTA	52.852	TAGAAGCTGCCTTTATTTTA	50.188	275	(CATCTC)2	32	43	AT5G59250.1	Major facilitator superfamily protein
MA_100875g0010	TCCCACTTTTGACGAT	49.623	CTTGTTGAGTTTGAGACTGT	50.064	142	(TGAATA)2	22	33	AT5G13700.1	ATPAO1, APAO, PAO1 polyamine oxidase 1
MA_10090072g0010	ATAAGTCTTTTTGGGAAAAT	50.029	TAGAAGTCAACAAGAGCAGT	50.021	182	(TGGGTT)2	621	632	AT1G11290.1	CRR22 Pentatricopeptide repeat (PPR) superfamily protein
MA_10090072g0010	AAGTGTTCTCAAGGTATGTG	49.969	CATTCTACAAAAGAGATCCA	50.26	265	(AAATGC)2	673	684	AT1G11290.1	CRR22 Pentatricopeptide repeat (PPR) superfamily protein
MA_10090427g0010	GAGTATCGACATACGTTCC	50.196	CCAGAGCTGTGGATATG	49.964	195	(AAGAAC)2	169	180	AT1G31330.1	PSAF photosystem I subunit F
MA_10090427g0010	GAGAAGAACAAGAACAAGAA	49.481	GTTCTCCAGCTTCTTCAG	50.497	192	(GCTCTG)2	214	225	AT1G31330.1	PSAF photosystem I subunit F
MA_10091679g0010	TAACTCCATTCAAGACAGAC	49.977	CGATGATCCATAAAGACTAC	49.654	137	(ATAGAG)2	134	145	AT3G54230.1	SUA suppressor of abi3-5
MA_100931g0020	AGAGAAAATCATAAAACCCT	49.855	ATTAGAGATCTCCAGCACAT	51.262	165	(CAAGCC)2	183	194	AT4G17800.1	Predicted AT-hook DNA-binding family protein
MA_10096503g0010	TGGTATCTATGGAGGATACA	50.32	TAGTCAGTCATTTGCCTATT	49.982	249	(GGAATG)2	1549	1560	AT1G13190.1	RNA-binding (RRM/RBD/RNP motifs) family protein
MA_10096503g0010	TTATCAAAGTGGAGAAGGTA	49.966	GTTTTTCCTGTTCATGTTT	49.928	127	(AGGAAG)2	1227	1238	AT1G13190.1	RNA-binding (RRM/RBD/RNP motifs) family protein
MA_10098066g0010	CAGTTCGTGAGCTATCAG	49.636	CCATATGACCCCATTACT	50.232	134	(CAGCAA)2	424	435	AT1G09070.1	SRC2, (AT)SRC2 soybean gene regulated by cold-2
MA_101002g0010	TCTGAAAATCCTGAGAAGAT	51.385	CTTGAAGATCTCCTTCTCTT	50.266	151	(CTT)4	80	91	AT2G35290.1	unknown protein. Has 39 Blast hits to 39 proteins in 10 species: Archae - 0. Bacteria - 0. Metazoa - 0. Fungi - 0. Plants - 39. Viruses - 0. Other Eukaryotes - 0 (source: NCBI BLink).
MA_10100585g0010	TTATGGATTTCGAAAAATAG	49.974	CGATAGTGAATAAGGGATTA	49.661	181	(ATC)4	372	383	AT1G46264.1	AT-HSFB4, HSFB4, SCZ heat shock transcription factor B4
MA_101019g0010	AAGAGGACTTACGAGAAAAT	49.986	AACTTCTGATGTTCAGATTG	49.977	192	(AGAACC)2	237	248	AT3G20800.1	Cell differentiation, Rcd1-like protein
MA_101019g0010	GGAATCTCTTATGTTTGTGA	50.03	TATGAAATAGAAGACGAGGA	50.024	121	(GGTTTC)2	762	773	AT3G20800.1	Cell differentiation, Rcd1-like protein
MA_10102290g0010	GAGAATAAACAAAACTGTCG	50.065	TTTTCCTCAATTCAAAGTAA	50.281	172	(TACGCA)2	232	243	AT5G18980.1	ARM repeat superfamily protein
MA_10102670g0010	GTGAATTTAATCAACAAAGC	50.082	GTAGACACACAGGAATTACG	50.512	254	(CTGCGAT)2	1078	1091	AT3G03480.1	CHAT acetyl CoA:(Z)-3-hexen-1-ol acetyltransferase
MA_101038g0020	TAACTGATGAAAAACGAGAT	49.932	ATCTTCACAAACACACTAGC	50.134	166	(AAGCAATGG)2	212	229	AT4G22670.1	AtHip1, HIP1, TPR11 HSP70-interacting protein 1
MA_101038g0020	TAACTGATGAAAAACGAGAT	49.932	TTTATCTTGATAGCAGCATT	50.402	217	(TGAAGA)2	329	340	AT4G22670.1	AtHip1, HIP1, TPR11 HSP70-interacting protein 1
MA_10104738g0010	TCTAAAAACTATGAATTCGC	50.074	CACAACAGGAAGTTACTGAG	50.651	188	(GAT)4	715	726	AT2G17570.1	Undecaprenyl pyrophosphate synthetase family protein
MA_101048g0010	CATCAGATGGGATTCTTAC	50.037	TTCAAAATTGATCAGCAC	49.924	195	(TCTCCC)2	1364	1375	AT2G26710.1	BAS1, CYP734A1, CYP72B1 Cyto
MA_10105285g0010	ATTGTTAATACTCGCACTGT	49.941	TATGTAGTGGCATCGATAA	49.829	258	(CGCCTT)2	456	467	AT1G55910.1	ZIP11 zinc transporter 11 precursor
MA_10105408g0010	TATTACTACATTCCCCTTCA	49.879	ATTTTCAGAGACTTGTTTTG	49.542	159	(ACCCAA)2	205	216	AT4G01240.1	S-adenosyl-L-methionine-dependent methyltransferases superfamily protein
MA_10106258g0010	ATAAATCCAAAACTGGAGAT	50.447	TCTTAGATTCATTGATCTGG	50.125	263	(ATGATAC)2	529	542	AT2G45460.3	SMAD/FHA domain-containing protein
MA_10106258g0010	CAATGAATCTAAGAGAAACG	50.156	GATTTAACGAGTTTCCAATA	49.71	252	(TGAAGA)2	783	794	AT2G45460.3	SMAD/FHA domain-containing protein
MA_10106258g0010	ATGAGATGCTTGATATTGTT	49.618	ATTTTTATCATCTTCTTCCC	50.175	116	(ATAATG)2	1409	1420	AT2G45460.3	SMAD/FHA domain-containing protein
MA_10106258g0010	ATGAGATGCTTGATATTGTT	49.618	ATTCAGACTCTGGTTCTTCT	50.331	165	(ATG)4	1469	1480	AT2G45460.3	SMAD/FHA domain-containing protein
MA_101065g0010	GATGGAAGACCTTCTTTACT	50.082	GGTATATTTGAAAGGACACA	50.073	184	(TTTTTTA)2	1107	1120	AT4G13700.1	ATPAP23, PAP23 purple acid phosphatase 23
MA_101065g0010	GTAGTGAAGTGTATTACGGC	49.941	CTGCTATACGAGGAAGATAA	49.977	267	(GAGATCT)2	258	271	AT4G13700.1	ATPAP23, PAP23 purple acid phosphatase 23
MA_101065g0010	AGCCAAACATATACAGAGAA	49.982	CTGCTATACGAGGAAGATAA	49.977	196	(CTC)4	425	436	AT4G13700.1	ATPAP23, PAP23 purple acid phosphatase 23
MA_101067g0010	AGGTTATTGCAGAGTACACA	50.707	ATATTCTCAGTCTTTCCAGC	51.082	223	(CTTGAA)2	825	836	AT3G52930.1	Aldolase superfamily protein
MA_10108066g0010	CGACTTTATCAGAGATTTTG	50.156	GATAACAATGCCAAATGAT	50.729	103	(AAAGGT)2	991	1002	AT2G36970.1	UDP-Glycosyltransferase superfamily protein
MA_101084g0010	AATCACATGTATTTGTAGGC	50.09	GAGCAATGAAAGTAATATGG	50.033	225	(GCATGG)2	1716	1727	AT3G23330.1	Tetratricopeptide repeat (TPR)-like superfamily protein
MA_10110718g0010	GACAACACTTTCAGTTTGAT	49.88	CTTGTTTAGCAACTCTTCC	50.065	193	(ATGAAA)2	83	94	AT2G32400.1	GLR5, GLR3.7, ATGLR3.7 glutamate receptor 5
MA_101107g0010	TCGTTTATTTGAGGAGACTA	50.156	GATGTACCCTCCCTCC	50.043	278	(AAAGAA)2	255	266	AT2G46740.1	D-arabinono-1,4-lactone oxidase family protein
MA_101107g0010	AGATAGTTTACCATCGGTCT	50.455	CATTAGTCCATTCGTTAGAG	50.016	234	(GACATGG)2	1077	1090	AT2G46740.1	D-arabinono-1,4-lactone oxidase family protein
MA_10110965g0010	CTGAAAATCCACATATCATT	49.94	CTATCCATATTGGTGAATTG	50.494	265	(GTGGAA)2	373	384	AT5G05690.1	CPD, CYP90A, CYP90, CBB3, DWF3, CYP90A1 Cyto
MA_101110g0010	ACTGTGCTGTTGAGTTTATT	49.836	GTGTCTGTTGTCTCACCTAC	49.98	152	(AGGAAA)2	126	137	AT2G37050.1	Leucine-rich repeat protein kinase family protein
MA_101110g0010	CAGAAATAACTCCAAGAATG	49.966	TATTGGATCACTTTCACTGT	50.326	279	(AAGGAAGAT)2	1825	1842	AT2G37050.1	Leucine-rich repeat protein kinase family protein
MA_101113g0020	TCTCAAACTTGCTATCTCAT	49.937	CACGACTATTGTAGCTATCC	50.032	265	(AAGGAAG)2	697	710	AT4G11820.2	MVA1, FKP1 hydroxymethylglutaryl-CoA synthase / HMG-CoA synthase / 3-hydroxy-3-methylglutaryl coenzyme A synthase
MA_101119g0010	CCAGGAATGTAAAAGTGTAG	49.959	CTCAAGAACACTAGCAATTC	50.073	154	(GCTTAT)2	668	679	AT1G11910.1	APA1, ATAPA1 aspartic proteinase A1
MA_10113039g0010	ATAGGGATTCTCAAGTCTTT	49.671	TTAATAAGCCCATAGTCATC	49.628	251	(AGACCT)2	199	210	AT4G22550.1	Phosphatidic acid phosphatase (PAP2) family protein
MA_101135g0010	TTGCTTCTCAGAGTGATAAT	49.937	TGGCAGATTAGTTCTGTAGT	49.929	248	(TTAGCT)2	608	619	AT2G44745.1	WRKY family transcription factor
MA_101135g0010	ACTACAGAACTAATCTGCCA	49.929	TCATAGTCTGGAAACAGAAC	49.977	213	(TGAAGA)2	791	802	AT2G44745.1	WRKY family transcription factor
MA_10115334g0010	CAAATTATAGCAGACTCCAT	49.568	TTTCTGATTCTCTGCATATC	50.287	266	(GTGCGG)2	178	189	AT3G61880.1	CYP78A9 cyto
MA_10115334g0010	AAGAAAACTGGAAGAAACC	50.963	ATCTCACATGAGAGTTTCAA	50.289	259	(AGGAGGTG)2	924	939	AT3G61880.1	CYP78A9 cyto
MA_101170g0020	ATGAGTGACAGTGGGT	45.33	TATGAGACCTGCTCATAACT	49.791	149	(GTTTCA)2	22	33	AT5G06570.1	alpha/beta-Hydrolases superfamily protein
MA_101170g0020	GCAGGTCTCATACAAAGATA	50.277	GCCATGAAAGTAGAAGAGTA	49.649	136	(TCC)6	201	218	AT5G06570.1	alpha/beta-Hydrolases superfamily protein
MA_101170g0020	ACTAAAGAGAGGCAAGAGAT	49.992	GAGAAACTCACAGTATTCCA	49.977	231	(GGTTAT)2	831	842	AT5G06570.1	alpha/beta-Hydrolases superfamily protein
MA_101171g0010	AGTACGTGACCGACATTAT	50.187	TTGTTAGAAATGGTTATTCC	49.525	235	(GATGGA)2	502	513	AT1G67750.1	Pectate lyase family protein
MA_10117499g0010	GACATGATTTATGGTTATGG	50.273	CTACAGATTTCTCTGCATCT	49.444	229	(TGCAAT)2	243	254	AT3G07350.1	Protein of unknown function (DUF506)
MA_10117499g0010	CTACGACATTGAGTCCG	50.121	CTACAGATTTCTCTGCATCT	49.444	257	(TTATGG)2	72	83	AT3G07350.1	Protein of unknown function (DUF506)
MA_101187g0010	GTCTGATAAGATTAGGAGGG	50.497	TTGGTAGTATTGGTAGTGGT	49.593	273	(CTAGTA)2	569	580	AT5G37380.1	Chaperone DnaJ-domain superfamily protein
MA_101187g0010	ACTACTAATACTAGCGCTGC	49.548	CAAGATGTATTGAAACCATT	50.073	257	(ACTACCAAT)2	610	627	AT5G37380.1	Chaperone DnaJ-domain superfamily protein
MA_101187g0010	GGCTACCACTACCAATACTA	49.564	CAAGATGTATTGAAACCATT	50.073	234	(CTG)4	629	640	AT5G37380.1	Chaperone DnaJ-domain superfamily protein
MA_101187g0010	CAATGGTTTCAATACATCTT	50.073	TCTGAGCTTAAATTCACAGT	50.073	216	(TGGTTT)2	885	896	AT5G37380.1	Chaperone DnaJ-domain superfamily protein
MA_101187g0010	AAAGAATGCTGAAAATACTG	49.84	GGGTTTTCTATATTTTCGTT	50.501	225	(AAGAAA)2	1999	2010	AT5G37380.1	Chaperone DnaJ-domain superfamily protein
MA_101187g0010	GTCTGATAAGATTAGGAGGG	50.497	TTGGTAGTATTGGTAGTGGT	49.593	273	(ATGCAA)2	536	547	AT5G37380.1	Chaperone DnaJ-domain superfamily protein
MA_10118834g0010	TTTACAAGATTTCTTTCGTT	49.522	CTAGGAATTAACAACGTCC	49.783	187	(ACCTCA)2	306	317	AT4G38620.1	ATMYB4, MYB4 myb domain protein 4
MA_10119331g0010	AACTTGCAATCTTCTAATCA	50.123	AGGTGATAGGCAGGTGTA	51.068	131	(ATGCAA)2	650	661	AT3G01150.1	PTB, ATPTB1, PTB1 polypyrimidine tract-binding protein 1
MA_10119624g0010	AAAATCCACTAACATTACCA	49.791	GATAACACAGACAGCAGAAG	50.684	268	(TTC)5	253	267	AT4G15800.1	RALFL33 ralf-like 33
MA_10122651g0010	GCAAATATTGTGACTACGAT	50.28	CTTGTAACAAACATCTCCAT	50.022	149	(GACAAGA)2	646	659	AT1G60420.1	DC1 domain-containing protein
MA_10122826g0010	CAGAAGGGAGAGAAGATTAT	50.172	GTTGAGAGAAGGATGGAA	50.456	232	(CTCCCA)2	458	469	AT3G20570.1	ENODL9, AtENODL9 early nodulin-like protein 9
MA_10123473g0010	GCTAATATCGGTTGGAGTA	50.363	CCTCAACTTTCACAGTCTTA	50.349	109	(CCTCGCA)2	149	162	AT1G79850.1	RPS17, CS17, PRPS17 ribosomal protein S17
MA_10123473g0010	GAGCAATGAAGAAGTTACAG	50.073	TCTAATTCAACAAGATCACC	50.03	178	(GAGGAA)2	273	284	AT1G79850.1	RPS17, CS17, PRPS17 ribosomal protein S17
MA_10123589g0010	TAAACTCAATGAAGAGGAAA	50.106	GCTGAAATATTGATGTCTGT	50.048	255	(AAGGAA)2	527	538	AT1G04880.1	HMG (high mobility group) box protein with ARID/BRIGHT DNA-binding domain
MA_10123705g0010	GAAATCCAACAGACATAATC	49.369	TCTTCAAGAGGTAATTGAGA	49.92	202	(GGAGAT)3	79	96	AT5G60250.1	zinc finger (C3HC4-type RING finger) family protein
MA_10123705g0010	CATCTCAATTACCTCTTGAA	50.26	CTGATAGAGTAGTGGAATCG	49.826	138	(TTCAAA)2	294	305	AT5G60250.1	zinc finger (C3HC4-type RING finger) family protein
MA_10123766g0010	TTGATAATGTGGAAGCTAAT	50.033	CCTTCTTGTAATCTGTATGC	49.982	241	(GAAGATG)2	128	141	AT5G33406.1	hAT dimerisation domain-containing protein / transposase-related
MA_101258g0010	TTATGAGGCATACAAGTTTT	50.162	ATTACTTTCCTTTTCCAAAT	50.029	183	(TGC)4	983	994	AT1G70520.1	CRK2 cysteine-rich RLK (RECEPTOR-like protein kinase) 2
MA_10126084g0010	AAGAGGAATTCATTCAAAAT	50.581	TTACAGAATCCATTACAAGG	50.295	258	(AAGCCA)2	119	130	AT3G62860.1	alpha/beta-Hydrolases superfamily protein
MA_10128497g0010	GAAACAGATTGTTATCTGGA	50.03	GGCCTACTTGTTACATTAAA	49.886	265	(AGATGA)2	642	653	AT5G33406.1	hAT dimerisation domain-containing protein / transposase-related
MA_10128497g0010	AGTGCTTTTGATAATATGGA	50.033	TAAAGTCCACTCATGACTTC	49.977	164	(GAAGATG)2	128	141	AT5G33406.1	hAT dimerisation domain-containing protein / transposase-related
MA_101290g0010	ATGGACAGAGAGAACCC	49.817	TCAAGATATACTTCCGTGTC	50.082	128	(ACAATC)2	47	58	AT1G32450.1	NRT1.5 nitrate transporter 1.5
MA_101292g0010	GATGATGAGATGAATCAAAC	49.957	TTGTCGACGACTATATCTTT	49.982	218	(GATGGAA)2	1776	1789	AT1G70620.2	cyclin-related
MA_101292g0010	AAGTTCTAAAATTTCCCATT	50.029	TATCCTTCTCCTTATCCTTT	49.941	224	(ATCAAG)2	2167	2178	AT1G70620.2	cyclin-related
MA_101292g0010	AAGTTCTAAAATTTCCCATT	50.029	CTCTCTTTCCTTTACCTTTT	49.881	271	(AGGGAG)2	2248	2259	AT1G70620.2	cyclin-related
MA_101292g0010	AAAGGATAAGGAGAAGGATA	49.941	CTTACCATCATCAATTTTGT	50.073	196	(AGGAAGGG)2	2339	2354	AT1G70620.2	cyclin-related
MA_101292g0010	AAAGGATAAGGAGAAGGATA	49.941	CTTACCATCATCAATTTTGT	50.073	196	(GAGAAA)2	2383	2394	AT1G70620.2	cyclin-related
MA_101292g0010	AATAGTAGTTCAGGTGCAGA	49.929	CTCGTGAGAAGGATAAGG	50.423	186	(TCTCGT)2	2677	2688	AT1G70620.2	cyclin-related
MA_101298g0010	AGACGCAGCAGTCTTATTA	51.147	TAATACGTTGAAATCACCAC	51.023	167	(TCCAAC)2	29	40	AT5G01750.1	Protein of unknown function (DUF567)
MA_10130047g0010	ACAGCTATCATTTGCTTTAG	50.074	GACATTACACCAAGATTGTC	50.091	168	(TTGATA)2	142	153	AT5G50960.1	NBP35, ATNBP35 nucleotide binding protein 35
MA_10132652g0010	TGAAAAAGATAAGGATCTCA	49.973	AGATGTTGAAGAACTTTGG	49.968	241	(AAGTAGTAC)2	705	722	AT3G47110.1	Leucine-rich repeat protein kinase family protein
MA_10133533g0010	ACATCTCCTGGACCTTC	49.817	GACTCGGTAATCAAAAGC	50.536	273	(AAGCTC)2	46	57	AT5G42800.1	DFR, TT3, M318 dihydroflavonol 4-reductase
MA_10135775g0010	CAGAAATCCAAGAAATCTAA	49.692	CCTCTTAGAATCTCTTCCTC	49.843	126	(AAG)4	150	161	AT5G53930.1	unknown protein. LOCATED IN: chloroplast. Has 1807 Blast hits to 1807 proteins in 277 species: Archae - 0. Bacteria - 0. Metazoa - 736. Fungi - 347. Plants - 385. Viruses - 0. Other Eukaryotes - 339 (source: NCBI BLink).
MA_10135775g0010	AGGAAGAGATTCTAAGAGGA	49.843	ACTTGCTTGAATAGCTACAG	50.024	254	(AGGAGC)3	193	210	AT5G53930.1	unknown protein. LOCATED IN: chloroplast. Has 1807 Blast hits to 1807 proteins in 277 species: Archae - 0. Bacteria - 0. Metazoa - 736. Fungi - 347. Plants - 385. Viruses - 0. Other Eukaryotes - 339 (source: NCBI BLink).
MA_10135775g0010	AGGAAGAGATTCTAAGAGGA	49.843	ACTTGCTTGAATAGCTACAG	50.024	254	(AGCTGC)2	376	387	AT5G53930.1	unknown protein. LOCATED IN: chloroplast. Has 1807 Blast hits to 1807 proteins in 277 species: Archae - 0. Bacteria - 0. Metazoa - 736. Fungi - 347. Plants - 385. Viruses - 0. Other Eukaryotes - 339 (source: NCBI BLink).
MA_10136614g0010	GAAATAATGATGTTGGTCAC	50.142	AATTGCCATATACAGTTCAC	50.09	223	(AGGAGA)2	224	235	AT4G08250.1	GRAS family transcription factor
MA_101371g0010	GGATTTAGCTGAATTTGATA	49.764	AATTTACTTTTGGCTTCTCT	50.335	221	(GGTGAA)2	1681	1692	AT3G25230.2	ROF1, ATFKBP62, FKBP62 rotamase FKBP 1
MA_101371g0010	CAGAAGTAGAAGATGAACCA	50.212	TAAGAAGCTTTTTCTTCAAA	50.051	105	(AGGAGA)2	95	106	AT3G25230.2	ROF1, ATFKBP62, FKBP62 rotamase FKBP 1
MA_101371g0010	ACGAAGTAACAGTGCATTAC	50.367	CAACAATATTAGTCCAGGAA	50.295	273	(GGCCAA)2	268	279	AT3G25230.2	ROF1, ATFKBP62, FKBP62 rotamase FKBP 1
MA_101371g0010	GTTGATGTATGTAAGGATGG	50.227	ATACGTAGGTTTTATGGTGA	49.84	255	(AAAAACCC)2	506	521	AT3G25230.2	ROF1, ATFKBP62, FKBP62 rotamase FKBP 1
MA_101371g0010	GGATTTAGCTGAATTTGATA	49.764	AATTTACTTTTGGCTTCTCT	50.335	221	(AAAGCA)2	1584	1595	AT3G25230.2	ROF1, ATFKBP62, FKBP62 rotamase FKBP 1
MA_10137384g0010	TGGAGCTGTTAGATAAGGTA	50.205	TCTGATTTCTTCCTATTGAA	49.973	229	(CAGCAA)2	670	681	AT5G36930.1	Disease resistance protein (TIR-NBS-LRR class) family
MA_10137384g0010	TGGAGCTGTTAGATAAGGTA	50.205	TCTGATTTCTTCCTATTGAA	49.973	229	(GCCAAA)2	588	599	AT5G36930.1	Disease resistance protein (TIR-NBS-LRR class) family
MA_10137384g0010	GCATCCTCCTCCACC	52.198	ATAGCGTCTTCTATTTGAGA	49.429	242	(GCCTCC)2	31	42	AT5G36930.1	Disease resistance protein (TIR-NBS-LRR class) family
MA_10137384g0010	GCTTCCTCTGCCTCC	51.833	ATAGCGTCTTCTATTTGAGA	49.429	227	(CTCCAC)2	51	62	AT5G36930.1	Disease resistance protein (TIR-NBS-LRR class) family
MA_101378g0010	TATAGGAGTTCTATGCGTGT	50.032	AATCCATAATATGTCCACAG	49.797	176	(AGTCTGGGC)2	519	536	AT4G15920.1	SWEET17, AtSWEET17 Nodulin MtN3 family protein
MA_10138132g0010	GTATTGTGGACTGTGATGAT	50.254	ACACCAATAAAGGTAATGTG	50.065	122	(CATGGC)2	1591	1602	AT4G13650.1	Pentatricopeptide repeat (PPR) superfamily protein
MA_10138132g0010	CAGAGAACTTAATCAAGGAA	49.633	TTGATAAAATCCCATATGTT	49.715	211	(ATATGG)2	1953	1964	AT4G13650.1	Pentatricopeptide repeat (PPR) superfamily protein
MA_101395g0010	AAGGTTGCTATGTTACAAAC	49.614	CTGAACTGCAGTAAAGATTC	50.073	160	(CAGGATT)2	95	108	AT3G62270.1	HCO3- transporter family
MA_101395g0010	GATGAGGTGATCACTAGAAG	49.323	GGCTATTTTGTCTTAGTTCA	49.84	229	(TCTAGT)2	1972	1983	AT3G62270.1	HCO3- transporter family
MA_10139g0010	TTCAGGAAAATATGAATGAC	50.082	GATTAACCTTCTGGTTACCT	50.121	111	(AGAAGG)2	819	830	AT3G60050.1	Pentatricopeptide repeat (PPR) superfamily protein
MA_10139g0010	AAGTATAAGCTTGGGAAACT	50.205	AAAGTACTTACAAGCATCCA	50.115	249	(TACA)3	1571	1582	AT3G60050.1	Pentatricopeptide repeat (PPR) superfamily protein
MA_101402g0010	AGGGAGAAGAAAAGACAAC	50.806	AAAACTCAACCAGAACATAA	49.875	204	(GAAGAT)2	217	228	AT5G60640.3	PDIL1-4 PDI-like 1-4
MA_10141852g0010	AAAAATAAACTTTGGACACA	50.058	CTACATTATTTTGTACGGCT	49.933	115	(AAAATAATG)2	839	856	AT1G61300.1	LRR and NB-ARC domains-containing disease resistance protein
MA_10142206g0010	GTACTGGTAACACAAGGAGA	49.969	CTGTTAATTACATAGCCACC	50.025	221	(TGTTGG)2	434	445	AT1G69080.1	Adenine nucleotide alpha hydrolases-like superfamily protein
MA_10142501g0010	CAGTGTTTAGGATTTTTACG	50.319	CAGTCAGTATTGACGAAAGT	50.168	280	(ATATGA)2	149	160	AT2G28080.1	UDP-Glycosyltransferase superfamily protein
MA_10143217g0010	AAAGCTCTTGCTAAATGTAA	49.933	GAACATTCACCACAGAATAC	50.091	242	(CAACGA)2	732	743	AT1G69040.1	ACR4 ACT domain repeat 4
MA_10143270g0010	AGTAACAGCACTCTCTTTGA	50.021	GTATATAACTGATCCCGGTT	50.807	160	(GGA)4	937	948	AT1G22400.1	UGT85A1, ATUGT85A1 UDP-Glycosyltransferase superfamily protein
MA_10143671g0010	TCTCCGTGTATTCTCAATTA	50.787	CAAAACACCCATTCTCA	50.394	206	(AGA)5	335	349	AT1G21140.1	Vacuolar iron transporter (VIT) family protein
MA_101436g0010	ACGATATGGAGGAGAAATAC	50.788	TCTTACTTCTGTGGAGAAAA	50.056	264	(AGGGAA)2	339	350	AT3G62630.1	Protein of unknown function (DUF1645)
MA_101436g0010	TTTTCTCCACAGAAGTAAGA	50.056	GTTTTATCAGTGTTGGTGTC	50.23	168	(TCGTCA)2	544	555	AT3G62630.1	Protein of unknown function (DUF1645)
MA_101436g0010	TTTTCTCCACAGAAGTAAGA	50.056	GTTTTATCAGTGTTGGTGTC	50.23	168	(AGA)4	599	610	AT3G62630.1	Protein of unknown function (DUF1645)
MA_101436g0010	GTCATCGTCAGATAAAGAGA	50.038	ATATAATGAAGCTCTTGTGC	49.723	213	(CAGTGT)2	671	682	AT3G62630.1	Protein of unknown function (DUF1645)
MA_101446g0010	CAATGGAGATCTGTATCATC	50.046	AGTTTCCTCATGTATTTGAA	49.74	162	(CTTTTC)2	152	163	AT1G18900.1	Pentatricopeptide repeat (PPR) superfamily protein
MA_10145179g0010	AGCAGAGCATAAGATAAGTG	49.892	CAGTGTTCATCTTCATTTTT	50.166	129	(GCAGAG)2	640	651	AT3G12580.1	HSP70, ATHSP70 heat shock protein 70
MA_10148001g0010	GAGCAACATGAGTGAATTAG	50.721	TCTCCTCAGCTACTTCTGTA	50.117	260	(GAG)5	145	159	AT3G47630.2	CONTAINS InterPro DOMAIN/s: Mitochondrial matrix Mmp37 (InterPro:IPR015222). Has 35333 Blast hits to 34131 proteins in 2444 species: Archae - 798. Bacteria - 22429. Metazoa - 974. Fungi - 991. Plants - 531. Viruses - 0. Other Eukaryotes - 9610 (source: NCBI BLink).
MA_10148084g0010	AATGAAAACTTATCACTGGA	49.74	AAGCCAGTTATCCTTAATCT	50.082	260	(AAGGAT)2	235	246	AT4G00020.1	MEE43, EDA20, BRCA2(IV), BRCA2A BREAST CANCER 2 like 2A
MA_10148084g0010	CATCATATTCCACAGTCAAT	50.536	CAGGAATAAATGAATCACAT	49.94	274	(TGTTCT)2	804	815	AT4G00020.1	MEE43, EDA20, BRCA2(IV), BRCA2A BREAST CANCER 2 like 2A
MA_101494g0010	GTCTGTGACTGGTAGAAGAG	49.402	AAATTCTTGATCTGTTGGTA	49.74	100	(GAA)4	82	93	AT1G02040.1	C2H2-type zinc finger family protein
MA_10150752g0010	GTCTGTAAAGTGGAGATGAA	49.977	GACTTGGTCTTCCTGTATG	50.127	230	(GCCTGA)2	387	398	AT3G04860.1	Plant protein of unknown function (DUF868)
MA_10150984g0010	TAGCAAACCATATTTCTCAT	50.033	CAGATAAGGTAGACTGTGGA	50.064	153	(TGA)4	279	290	AT2G39870.1	unknown protein. BEST Arabidopsis thaliana protein match is: unknown protein (TAIR:AT3G55690.1). Has 73 Blast hits to 71 proteins in 14 species: Archae - 0. Bacteria - 0. Metazoa - 2. Fungi - 2. Plants - 69. Viruses - 0. Other Eukaryotes - 0 (source: NCBI BLink).
MA_10152247g0010	CATATTCCTCGATTTAAGTG	50.066	AATTTATAAGAAGGAGGAGG	49.677	230	(GCCCAAAAA)2	243	260	AT2G28380.1	DRB2 dsRNA-binding protein 2
MA_10152247g0010	GGTTGATTTAACAGTATCCA	50.073	TCTTCATCCTTTTGACTTTA	50.106	116	(GAAA)3	976	987	AT2G28380.1	DRB2 dsRNA-binding protein 2
MA_10154577g0010	AATAAAAAGAAGGTCCAGTT	49.981	TAATTGAGAAGATCGTTTGT	49.932	127	(AGCTTT)2	717	728	AT3G50150.1	Plant protein of unknown function (DUF247)
MA_101553g0010	ACAACAAATGAGATCTGAAG	49.977	TTATCAAGCCATGAAATTAT	50.082	168	(AAGGGC)2	3157	3168	AT5G53890.1	PSKR2, AtPSKR2 phytosylfokine-alpha receptor 2
MA_101553g0010	TGGACCTTTCCTACAAAC	50.627	AGAAGAAGACAGATATGCAA	49.937	171	(TTTTGC)2	222	233	AT5G53890.1	PSKR2, AtPSKR2 phytosylfokine-alpha receptor 2
MA_101553g0010	TAGTTTTGAAGGAAACTCAG	49.769	GTTCCCACATATTCAGATAA	49.94	267	(GCAATA)2	2156	2167	AT5G53890.1	PSKR2, AtPSKR2 phytosylfokine-alpha receptor 2
MA_10156251g0010	CTAACAAAAGTGGTAAGTCG	50.276	TAGTATCGGGAACAAGAGTA	50.016	214	(GCAAGA)2	818	829	AT2G22125.1	CSI1 binding
MA_10156325g0010	CCAAAAATGTTCTTGTTAAG	50.272	CACAAAATATGTTCCTCAGT	50.022	156	(AGCTTG)2	173	184	AT3G03773.1	HSP20-like chaperones superfamily protein
MA_10156436g0010	CACTTCAATTTCAACAGACT	50.117	TCCTTGATTAATGTTTTGTT	49.928	261	(TCCAAA)2	949	960	AT3G21330.1	basic helix-loop-helix (bHLH) DNA-binding superfamily protein
MA_10157572g0010	GAATGATGATGAAAGAAAGA	50.039	ACTATGGCCACATAAAGATA	49.895	239	(AGGAGA)2	1778	1789	AT4G18750.1	DOT4 Pentatricopeptide repeat (PPR) superfamily protein
MA_10157944g0010	TCATACTAACAGCAAAGGAG	50.632	GAATGGAGTTTGATTATGAG	49.602	222	(AGA)4	216	227	AT4G38620.1	ATMYB4, MYB4 myb domain protein 4
MA_10159883g0010	ATGAATACTCCCCTTTTATC	50.043	CTGCAAATAAGGTAGGTAGA	49.922	234	(GCTACA)2	826	837	AT3G20250.1	APUM5, PUM5 pumilio 5
MA_10159942g0010	CTGAGTTAAAAGAGCTACCA	50.008	AGATACCAATGTTTCCATAA	49.658	179	(CTGAAG)2	184	195	AT3G44670.1	Disease resistance protein (TIR-NBS-LRR class) family
MA_101601g0010	AAGAAGTTTGTGATGAATTG	50.166	TCTAGAGTTGCATTTTTCTC	49.791	205	(GCTTGA)2	1164	1175	AT3G11590.1	unknown protein. LOCATED IN: plasma membrane. EXPRESSED IN: 22 plant structures. EXPRESSED DURING: 13 growth stages. BEST Arabidopsis thaliana protein match is: unknown protein (TAIR:AT5G22310.1). Has 22320 Blast hits to 15179 proteins in 1213 species: Archae - 372. Bacteria - 2307. Metazoa - 10906. Fungi - 1700. Plants - 1146. Viruses - 65. Other Eukaryotes - 5824 (source: NCBI BLink).
MA_101601g0010	GGAAGCATAGAGGATTTTAT	50.4	TTTCTGATACTCACTGTTCC	49.977	270	(TCGTCT)2	76	87	AT3G11590.1	unknown protein. LOCATED IN: plasma membrane. EXPRESSED IN: 22 plant structures. EXPRESSED DURING: 13 growth stages. BEST Arabidopsis thaliana protein match is: unknown protein (TAIR:AT5G22310.1). Has 22320 Blast hits to 15179 proteins in 1213 species: Archae - 372. Bacteria - 2307. Metazoa - 10906. Fungi - 1700. Plants - 1146. Viruses - 65. Other Eukaryotes - 5824 (source: NCBI BLink).
MA_101601g0010	GGAAGCATAGAGGATTTTAT	50.4	TTTCTGATACTCACTGTTCC	49.977	270	(TGAAGC)2	107	118	AT3G11590.1	unknown protein. LOCATED IN: plasma membrane. EXPRESSED IN: 22 plant structures. EXPRESSED DURING: 13 growth stages. BEST Arabidopsis thaliana protein match is: unknown protein (TAIR:AT5G22310.1). Has 22320 Blast hits to 15179 proteins in 1213 species: Archae - 372. Bacteria - 2307. Metazoa - 10906. Fungi - 1700. Plants - 1146. Viruses - 65. Other Eukaryotes - 5824 (source: NCBI BLink).
MA_101610g0010	CAGCAGTGTATCTAAACCAT	50.267	TAACGAAAACAGAAGCTG	49.7	181	(CAA)4	319	330	AT2G46690.1	SAUR-like auxin-responsive protein family
MA_10161g0010	ACACAAAGATAAACTCAAGG	49.399	CACCTTTTCCTTCTATAACA	49.687	224	(AGGTGC)2	456	467	AT5G54140.1	ILL3 IAA-leucine-resistant (ILR1)-like 3
MA_101621g0020	CACTCGACATAAAATTCTTC	49.932	ATTGATCATTTTTGTCACAT	50.142	223	(AAC)4	1619	1630	AT3G48080.1	alpha/beta-Hydrolases superfamily protein
MA_101621g0020	AACTCTCAAACAACAACAAC	50.021	TATGTCATACAAAGGAGAGC	50.277	196	(TGGAAAGAA)2	1741	1758	AT3G48080.1	alpha/beta-Hydrolases superfamily protein
MA_10162666g0010	ATGCAGAAGATATGTCAAAG	50.277	CAATATCAAAATCCAACTTC	49.797	153	(TATAGT)2	280	291	AT5G48440.1	FAD-dependent oxidoreductase family protein
MA_10162666g0010	TGGATTTTGATATTGTCATT	50.414	CAATAATTTCAAAGGCTCTA	50.105	266	(GAAGCAA)2	499	512	AT5G48440.1	FAD-dependent oxidoreductase family protein
MA_101628g0010	CAACTCATCTCTTGTATTCC	49.539	CTCTTTCAATATGTTGGTGT	50.022	279	(TAACAG)2	458	469	AT1G78270.1	AtUGT85A4, UGT85A4 UDP-glucosyl transferase 85A4
MA_10164152g0010	GAGTACGACAGGGATGAT	50.101	TACAGAAACTTTGTGAGTCC	50.117	135	(CGATGG)2	51	62	AT5G09250.1	KIWI ssDNA-binding transcriptional regulator
MA_10164206g0010	TTATGTACTGCTGTCAAACA	50.011	TATATATCCTGCTTCCTTGA	50.122	232	(GA)6	1686	1697	AT1G11290.1	CRR22 Pentatricopeptide repeat (PPR) superfamily protein
MA_10164819g0010	GTCACTGCAACTGTTAGTTT	50.271	TTACCAGAAATATCCAAATG	50.339	272	(CATTTT)2	218	229	AT3G23120.1	AtRLP38, RLP38 receptor like protein 38
MA_10165349g0010	AAAGTATACAAAGGGGTTTT	50.021	ATTGCTATATTCAACCTTTG	49.758	278	(GTTTGA)2	839	850	AT2G24130.1	Leucine-rich receptor-like protein kinase family protein
MA_10165844g0010	ATCACAGAAGCAAAGTAAAG	49.785	GAGCTGTTTCAATGATTTTA	50.59	271	(GGA)4	849	860	AT1G22380.1	AtUGT85A3, UGT85A3 UDP-glucosyl transferase 85A3
MA_10165933g0010	GCTCTACTTTCTTCTTCCTC	50.131	CGTTGAAATTGGAATATTAG	50.238	265	(TGTTTGT)2	444	457	AT2G23690.1	unknown protein. FUNCTIONS IN: molecular_function unknown. INVOLVED IN: N-terminal protein myristoylation. LOCATED IN: cellular_component unknown. EXPRESSED IN: 7 plant structures. EXPRESSED DURING: petal differentiation and expansion stage. BEST Arabidopsis thaliana protein match is: unknown protein (TAIR:AT4G37240.1). Has 243 Blast hits to 243 proteins in 15 species: Archae - 0. Bacteria - 0. M…
MA_10166910g0010	CATTAAGTCTCTGACCAAAC	49.68	GAAATAGCAAAGGTACTGG	49.974	258	(TGGTGC)2	371	382	AT3G22440.1	FRIGIDA-like protein
MA_10166910g0010	CTCGTCTTAGTAGTGGTGAT	49.241	CAGGACGATATAAATCAGAA	50.354	261	(TGCTGT)2	428	439	AT3G22440.1	FRIGIDA-like protein
MA_10166910g0010	CTCGTCTTAGTAGTGGTGAT	49.241	CAGGACGATATAAATCAGAA	50.354	261	(TGCTGG)2	440	451	AT3G22440.1	FRIGIDA-like protein
MA_10166910g0010	CTCGTCTTAGTAGTGGTGAT	49.241	CAGGACGATATAAATCAGAA	50.354	261	(TGCTGT)2	470	481	AT3G22440.1	FRIGIDA-like protein
MA_10168001g0010	AGATCATGTTTTGTCTCAAG	49.977	ATTCCCTAAAAATTCAAAGT	50.029	211	(GCTCAA)2	165	176	AT4G03210.1	XTH9 xyloglucan endotransglucosylase/hydrolase 9
MA_10168149g0010	TTCTTTTTCGTCAATTTCT	50.065	TTCTGCTTCTTCTTTTCTAA	49.873	159	(AAAAGA)2	107	118	AT4G25670.1	unknown protein. BEST Arabidopsis thaliana protein match is: unknown protein (TAIR:AT4G25690.2). Has 30201 Blast hits to 17322 proteins in 780 species: Archae - 12. Bacteria - 1396. Metazoa - 17338. Fungi - 3422. Plants - 5037. Viruses - 0. Other Eukaryotes - 2996 (source: NCBI BLink).
MA_10168585g0010	TGATAGTGAGGAGGTATCTG	49.924	CAAGTCATCGTCTTCTTTAG	50.107	235	(GGGGCT)2	1935	1946	AT3G53230.1	ATPase, AAA-type, CDC48 protein
MA_10168585g0010	GTGAAAGGAAGAGAAAAGAT	50.221	CAAGTCATCGTCTTCTTTAG	50.107	278	(GGATGA)2	1748	1759	AT3G53230.1	ATPase, AAA-type, CDC48 protein
MA_10168585g0010	GAATTGTTTCTCAACTTCTG	49.826	GCTTCATATTCTTTGTATGG	50.033	201	(GAAGGTTTG)2	661	678	AT3G53230.1	ATPase, AAA-type, CDC48 protein
MA_10168585g0010	TGAAGATAGATTGGATGAAG	50.125	CTTAGATTGCTTTCACTTTC	49.514	279	(TTTCTT)2	380	391	AT3G53230.1	ATPase, AAA-type, CDC48 protein
MA_101691g0010	TGGTTCTCATAGAAATTCAG	50.26	AACAGATTCACTTGATATGC	50.048	259	(GGCTTT)2	877	888	AT5G09220.1	AAP2 amino acid permease 2
MA_101711g0010	GATTCTGAGAAAGAACAACA	50.126	GAGACAGAAATTCAATGAGA	49.985	205	(TGGTGCT)2	63	76	AT3G10870.1	MES17, ATMES17 methyl esterase 17
MA_10171355g0010	TTCTTTAAGATGTGTTCCAG	50.393	TGGTAGACTTCTGTTTTGTT	49.82	254	(CTCTGG)2	127	138	AT2G01270.1	AtQSOX2, QSOX2 quiescin-sulfhydryl oxidase 2
MA_10171355g0010	CATTAAATTTCCATTACAGG	50.058	TGCATTCTCCAGATACAG	49.805	180	(TTGCCA)2	473	484	AT2G01270.1	AtQSOX2, QSOX2 quiescin-sulfhydryl oxidase 2
MA_10171844g0010	TAGGGTAATAAAAGGTGTCA	50.01	AAACTTCGTCTTTTGCTT	50.022	223	(ATTATC)2	264	275	AT3G05430.1	Tudor/PWWP/MBT superfamily protein
MA_10171844g0010	ACATGTGACCTTCTCAGAC	50.149	CTACATCTCGTCTTTTGAAC	49.878	167	(AGGATG)2	1004	1015	AT3G05430.1	Tudor/PWWP/MBT superfamily protein
MA_10171844g0010	CTACAGGCACTTATAAAGGA	49.922	CTACATCTCGTCTTTTGAAC	49.878	124	(GGTGAA)2	1054	1065	AT3G05430.1	Tudor/PWWP/MBT superfamily protein
MA_10171844g0010	GTTCAAAAGACGAGATGTAG	49.878	TAGCAGTTTCAATTTTTCTT	49.705	278	(AAGAAGA)2	1291	1304	AT3G05430.1	Tudor/PWWP/MBT superfamily protein
MA_10171864g0010	TGTCAAAACATACGACATTA	49.866	CAAAGTATTTTCCACTCAAA	50.561	269	(ACTACG)2	209	220	AT4G01130.1	GDSL-like Lipase/Acylhydrolase superfamily protein
MA_10172334g0010	ATGAGGTCATGGTATTCAT	49.642	GTTATGACTATTTCGTCTGG	49.791	123	(GGCAGC)3	82	99	AT4G24220.1	VEP1, AWI31 NAD(P)-binding Rossmann-fold superfamily protein
MA_10172789g0010	GAAATGTGTAGCGATGG	50.139	TTTGAGAGAAAGAGTACCG	50.402	174	(GAGGAA)2	40	51	AT5G54160.1	ATOMT1, OMT1 O-methyltransferase 1
MA_10174788g0010	CTCTTCGTGCTCAGCTA	50.401	GATATTGAAGATCATTTGCT	49.345	183	(ACTTCC)2	932	943	AT1G30100.1	NCED5, ATNCED5 nine-cis-epoxycarotenoid dioxygenase 5
MA_10174788g0010	TACTTCCACTTCCACCA	49.836	ATATTGAAGATCATTTGCTG	50.322	137	(ACATCCG)2	983	996	AT1G30100.1	NCED5, ATNCED5 nine-cis-epoxycarotenoid dioxygenase 5
MA_10174788g0010	ATGATCTTCAATATCCTGC	49.759	AAGATGCTTCTCAGGTGT	50.091	269	(CTGCTT)2	1188	1199	AT1G30100.1	NCED5, ATNCED5 nine-cis-epoxycarotenoid dioxygenase 5
MA_10174788g0010	ATGATCTTCAATATCCTGC	49.759	AAGATGCTTCTCAGGTGT	50.091	269	(GTTGTC)2	1240	1251	AT1G30100.1	NCED5, ATNCED5 nine-cis-epoxycarotenoid dioxygenase 5
MA_10176251g0010	AATATTGCATCAAAGATCAC	50.098	ACTTCTTGGATCTTTTCTTT	49.938	142	(AAAG)3	171	182	AT1G20693.1	HMGB2, HMG BETA 1, NFD2, NFD02 high mobility group B2
MA_10177437g0010	TTGGTTTACACAGTCTTCTC	50.117	TAAAAGGTACCGGTGATAC	50.115	270	(GCACAG)2	491	502	AT2G16850.1	PIP3B, PIP2.8 plasma membrane intrinsic protein 2.8
MA_10177682g0010	CGAGGAGAATATGATATGAG	49.746	AGTGAGATTTAAGGGAAACT	49.802	256	(AATTGA)2	710	721	AT2G45330.1	emb1067 RNA 2-phosphotransferase, Tpt1 / KptA family
MA_10177682g0010	AAGTACAAGAGAACCCTCAC	50.801	TCTTCTATGTTCCCTTTGTA	49.966	238	(ACAAAC)2	395	406	AT2G45330.1	emb1067 RNA 2-phosphotransferase, Tpt1 / KptA family
MA_10177682g0010	AAGTACAAGAGAACCCTCAC	50.801	TCTTCTATGTTCCCTTTGTA	49.966	238	(GAGGGTT)2	408	421	AT2G45330.1	emb1067 RNA 2-phosphotransferase, Tpt1 / KptA family
MA_10177682g0010	TACAAAGGGAACATAGAAGA	49.966	ATTTCAATTCAACAGCTCTA	50.123	244	(GCAGAGGAG)2	509	526	AT2G45330.1	emb1067 RNA 2-phosphotransferase, Tpt1 / KptA family
MA_10177682g0010	TACAAAGGGAACATAGAAGA	49.966	ATTTCAATTCAACAGCTCTA	50.123	244	(AGAGGA)2	604	615	AT2G45330.1	emb1067 RNA 2-phosphotransferase, Tpt1 / KptA family
MA_10177719g0010	AAATCTACAAGCAATTCGT	49.941	CGATGCTAAAACTCAGAATA	50.852	171	(AGGTCG)2	320	331	AT2G38310.1	PYL4, RCAR10 PYR1-like 4
MA_101777g0010	GTGGAGAGTTAACAGATTCA	49.977	CATCTAGACGATCTTTTCTG	49.971	204	(TGA)4	1261	1272	AT5G45190.1	Cyclin family protein
MA_10178643g0010	GAGAGGATTTAGTGGAAAAT	50.13	AGAAGATTGTTCATTCTGTG	49.977	119	(AATGCA)2	1981	1992	AT1G35710.1	Protein kinase family protein with leucine-rich repeat domain
MA_101786g0010	GGAGTTGTACAATGAAGAAA	50.166	TAGAAAATAATGAATGGGAA	50.066	257	(GATGGAA)2	558	571	AT2G36200.1	P-loop containing nucleoside triphosphate hydrolases superfamily protein
MA_101790g0010	GACTAAAGAAGAAGACCACC	50.505	TCCAGTAGTTCTTTATCTCG	49.684	275	(AGA)4	213	224	AT4G38620.1	ATMYB4, MYB4 myb domain protein 4
MA_101790g0010	GGAGATTACAGACTTCTTCC	50.375	TTTGGAGATGAAACAAATAC	50.214	252	(CTCAAT)2	559	570	AT4G38620.1	ATMYB4, MYB4 myb domain protein 4
MA_101793g0010	GTACAGACAATATCAAGGGA	49.885	CTGATATCCCTTACTCCATA	49.276	188	(TGGTCTC)2	363	376	AT5G47810.1	PFK2 phosphofructokinase 2
MA_101803g0010	CAAGAATATCAACCATCATC	50.236	TCATACAATAGAAAACCCAC	50.073	203	(CTAATTCCA)2	137	154	AT2G01830.2	WOL, CRE1, WOL1, AHK4, ATCRE1 CHASE domain containing histidine kinase protein
MA_10180837g0010	ACTCCAATCTATGATCCTTC	50.578	GAGAAGTGATTCAGAAGAAA	49.337	192	(TATGCT)2	316	327	AT3G61820.1	Eukaryotic aspartyl protease family protein
MA_10181125g0010	GATCTACCACATTTGATGAC	49.949	GTTGCTTCGTAGAATAAGTC	49.34	275	(GGAATG)2	289	300	AT1G72300.1	Leucine-rich receptor-like protein kinase family protein
MA_10181246g0010	TGTTTGTTGAGGTTTTACTT	50.008	CATTTTCTGATGAGTGTTTT	50.166	186	(TGGAGA)2	1227	1238	AT1G09450.1	Protein kinase superfamily protein
MA_10181246g0010	GGGAATTGAGAAGAAGAA	49.823	CTTTACAAAGTCAATTGGAG	50.098	280	(TCACAA)2	112	123	AT1G09450.1	Protein kinase superfamily protein
MA_101812g0010	TGCAAGTCAGTATTGTGAG	50.119	ATGCTGTATAACCAAATCAC	50.09	208	(GGATGG)2	2275	2286	AT1G80660.1	AHA9, HA9 H(+)-ATPase 9
MA_101812g0010	ATTTCCAAAAGGTTCTTACT	49.981	GTTACAGACAATACAGTGGG	50.315	184	(CAATTG)2	635	646	AT1G80660.1	AHA9, HA9 H(+)-ATPase 9
MA_101812g0010	TTTGTTGGTTTATTGTCTTT	50.058	CCACATACGTATTTCATCTC	50.421	260	(TGTCAA)2	1398	1409	AT1G80660.1	AHA9, HA9 H(+)-ATPase 9
MA_10182116g0010	GCAGGGAATACTACGAAT	49.944	ACGCGTTAAACATGAAC	49.925	129	(TCTCGT)2	84	95	AT4G01070.1	GT72B1, UGT72B1 UDP-Glycosyltransferase superfamily protein
MA_10182116g0010	GCACATGGACTTCACAC	50.459	AGACACGTACACGACAGA	49.962	232	(GCGTGG)2	386	397	AT4G01070.1	GT72B1, UGT72B1 UDP-Glycosyltransferase superfamily protein
MA_10182116g0010	CTAATGCTCTCCTTTTGG	50.798	ATTCCTGTAACGAGTATTGA	49.791	240	(GGAGGT)2	975	986	AT4G01070.1	GT72B1, UGT72B1 UDP-Glycosyltransferase superfamily protein
MA_10182290g0010	TCAGATGTTCTCTCTTCATT	49.476	GACAGCACAAACTCTATCAT	49.994	152	(ATGAAC)2	532	543	AT5G25610.1	RD22, ATRD22 BURP domain-containing protein
MA_10182290g0010	TCTACTGTCATTCCATCAAT	50.187	CTAATAATGTTTCTCCTTGG	49.288	191	(CCAACA)2	887	898	AT5G25610.1	RD22, ATRD22 BURP domain-containing protein
MA_10182631g0010	TAACTTTCAAGTTTAGGCAC	49.97	GTATGAGATATTCCAGCGTA	50.371	253	(ATTGCT)2	586	597	AT1G78780.2	pathogenesis-related family protein
MA_10182631g0010	ATGTCTGCAGCATCTCAT	51.986	CAATTGTTTTGAAGTCTTGT	50.3	271	(CAGCAA)2	29	40	AT1G78780.2	pathogenesis-related family protein
MA_10182631g0010	AACACAAGTTGAATTGGAT	50.082	CAATTGTTTTGAAGTCTTGT	50.3	233	(GCATGGAG)2	100	115	AT1G78780.2	pathogenesis-related family protein
MA_101842g0010	ATCATGTTATAGTGCCAGAG	50.133	AGAATAGGGACATGAGAGAT	50.099	219	(GATTTT)2	337	348	AT5G53390.1	O-acyltransferase (WSD1-like) family protein
MA_10184993g0010	TCAATCTTGATTACCATCTC	49.892	GAATCTATTCTGCAACTTTC	49.149	146	(TGCACT)2	910	921	AT2G24240.1	BTB/POZ domain with WD40/YVTN repeat-like protein
MA_10184993g0010	ATAATCTCGGATTTCTTGAT	50.505	TACAAAACAAAGAGACGATT	50.065	280	(GAA)4	1474	1485	AT2G24240.1	BTB/POZ domain with WD40/YVTN repeat-like protein
MA_101849g0010	TGTTTCAAGTGATGTGTATG	49.909	GCTTTAGGTTTAGAGGTTTT	50.067	234	(TGAAGA)2	759	770	AT2G02450.1	ANAC034, ANAC035, LOV1, NAC035 NAC domain containing protein 35
MA_10185829g0010	TATTGATGGCTCAGATAGAC	50.142	CCGTTCATAAAAATAGAAGA	49.925	247	(CCAGAG)2	119	130	AT1G10460.1	GLP7 germin-like protein 7
MA_10185829g0010	TTCAAATACCAACAAACTCT	49.875	CTTTTCTCTGATGTTTTGAG	50.056	100	(GTGTTC)2	619	630	AT1G10460.1	GLP7 germin-like protein 7
MA_101861g0010	AATTATAGAAATAGCTCCCG	50.797	ATTCCTCATTCCTTTCACT	51.013	278	(AGAGGA)2	447	458	AT3G22530.1	unknown protein. FUNCTIONS IN: molecular_function unknown. INVOLVED IN: biological_process unknown. LOCATED IN: plasma membrane. EXPRESSED IN: 25 plant structures. EXPRESSED DURING: 15 growth stages. BEST Arabidopsis thaliana protein match is: unknown protein (TAIR:AT4G14830.1). Has 77 Blast hits to 77 proteins in 12 species: Archae - 0. Bacteria - 0. Metazoa - 0. Fungi - 0. Plants - 77. Viruses …
MA_10186862g0010	GGAGAAGTTAAAAGTTCGAT	50.437	TAGTATAATTTGCCGTCTTC	49.94	263	(CCACAG)2	140	151	AT3G21520.1	DMP1, AtDMP1 DUF679 domain membrane protein 1
MA_10187354g0010	TCTGGTAGACGAGTTAAAGA	50.107	CTCTATGCTTTTGAAGTCC	49.928	215	(ATGGCG)2	338	349	AT4G35520.1	MLH3, ATMLH3 MUTL protein homolog 3
MA_101877g0010	CTATGATGACATTTGGATTT	49.94	TAGTACTCTCACGTTCATCC	50.029	146	(TCC)5	807	821	AT3G06100.1	NLM6, NLM8, NIP7.1 NOD26-like intrinsic protein 7.1
MA_10188586g0010	AATGTTATTGCACGTCTTAT	49.993	AGATTTGGGAAAAGAATAAC	50.299	210	(AAAAGC)2	368	379	AT3G53540.1	unknown protein. LOCATED IN: plasma membrane. EXPRESSED IN: 24 plant structures. EXPRESSED DURING: 14 growth stages. CONTAINS InterPro DOMAIN/s: Protein of unknown function DUF3741 (InterPro:IPR022212). BEST Arabidopsis thaliana protein match is: Protein of unknown function (DUF3741) (TAIR:AT4G28760.2). Has 1710 Blast hits to 868 proteins in 206 species: Archae - 2. Bacteria - 409. Metazoa - 304.…
MA_10190246g0010	CTTTGGATAATGATTTTCTG	50.017	TCTCTGCACCTAACCTATTA	50.205	237	(TATGAT)2	906	917	AT5G40520.1	unknown protein. Has 3679 Blast hits to 2474 proteins in 390 species: Archae - 10. Bacteria - 571. Metazoa - 1012. Fungi - 528. Plants - 214. Viruses - 74. Other Eukaryotes - 1270 (source: NCBI BLink).
MA_10190246g0010	AGTTACAACTCATTTGCATT	49.892	CTAATTCCTTGAATTTGTTG	50.146	227	(AGGAAA)2	1247	1258	AT5G40520.1	unknown protein. Has 3679 Blast hits to 2474 proteins in 390 species: Archae - 10. Bacteria - 571. Metazoa - 1012. Fungi - 528. Plants - 214. Viruses - 74. Other Eukaryotes - 1270 (source: NCBI BLink).
MA_10191230g0010	CAGGCTACAGGAAGATACTA	49.734	CATTAGCGAAGGTAGTAGAA	50.106	181	(ACCACT)2	354	365	AT5G05390.1	LAC12 laccase 12
MA_101915g0010	GTTATTCTTAGGCCTTTCTT	49.946	GTTTGTTAGTAAAAGCTGGA	49.97	166	(TGCACT)2	45	56	AT1G04120.1	ATMRP5, MRP5, ATABCC5, ABCC5 multidrug resistance-associated protein 5
MA_101915g0010	TTCTTGGTTAAATACTTTGC	50.019	AAATAATGCACTCAGGACTA	49.982	208	(TGCAGA)2	552	563	AT1G04120.1	ATMRP5, MRP5, ATABCC5, ABCC5 multidrug resistance-associated protein 5
MA_101915g0010	TAATATCTAAAATTGCCCAG	50.02	CATGAAGTTTGATGTCTCTT	49.977	195	(TGCAA)3	1313	1327	AT1G04120.1	ATMRP5, MRP5, ATABCC5, ABCC5 multidrug resistance-associated protein 5
MA_10192193g0020	GATTTGAATTTTGATTTCTG	49.935	ACACTGAACTACCTCCATCT	50.977	211	(GGCTCA)2	618	629	AT1G25440.1	B-box type zinc finger protein with CCT domain
MA_101924g0010	TGGAATACTGTTATTTCAGG	50.295	TAGTCCATGATACGACATTT	50.421	193	(AGATTGGA)2	674	689	AT4G02750.1	Tetratricopeptide repeat (TPR)-like superfamily protein
MA_10193025g0010	TCAATCATTAGACCTTTCAC	50.03	TTGTTTCTCTCTTCTTTTTG	49.909	218	(AGATGA)2	735	746	AT3G13780.1	SMAD/FHA domain-containing protein
MA_10193025g0010	CAAAAAGAAGAGAGAAACAA	49.909	ATTTTCATCAATGTCATCAT	50.004	211	(GAAGAT)2	823	834	AT3G13780.1	SMAD/FHA domain-containing protein
MA_10193025g0010	GTTGATGATGAAGTTGAGAC	50.045	AGATGCTCTTTATTCTTCCT	50.042	197	(AGA)4	1065	1076	AT3G13780.1	SMAD/FHA domain-containing protein
MA_10193025g0010	AGAATTTCAATTGACTGATG	50.03	AGATGCTCTTTATTCTTCCT	50.042	150	(AAAG)3	1162	1173	AT3G13780.1	SMAD/FHA domain-containing protein
MA_101944g0010	ATACACCCTTATTAGCACAA	50.025	GATTCACTCTTCATTGAGAA	49.985	160	(TATTGACAA)2	120	137	AT4G20850.1	TPP2 tripeptidyl peptidase ii
MA_10194688g0010	GTGAATTCTAACCCTGATG	50.179	TTAACAACAATTCTAGCCAT	50.162	167	(TGGGTT)2	34	45	AT1G44770.1	unknown protein. BEST Arabidopsis thaliana protein match is: unknown protein (TAIR:AT5G49710.3). Has 81 Blast hits to 81 proteins in 17 species: Archae - 0. Bacteria - 0. Metazoa - 0. Fungi - 0. Plants - 81. Viruses - 0. Other Eukaryotes - 0 (source: NCBI BLink).
MA_10194g0020	TCTGCAGATATATGGAGTTT	49.848	GCTGTTCATACTTCTTCAAA	50.552	256	(CAGAGTTT)2	878	893	AT1G73500.1	ATMKK9, MKK9 MAP kinase kinase 9
MA_10195045g0020	TGCTTTCTAAATCTGAAGTC	49.791	AAAAATAAAGGAACAGGAAG	50.623	227	(TATCTT)2	2332	2343	AT4G29380.1	protein kinase family protein / WD-40 repeat family protein
MA_10195045g0020	TCTGAGATTGATTTCTTGTC	49.985	AACATCTGTATTTGATGAGC	50.048	192	(TTCAGC)2	444	455	AT4G29380.1	protein kinase family protein / WD-40 repeat family protein
MA_10195045g0020	GAAAATGTGTCTTCTAGTGC	49.843	GACTTCAGATTTAGAAAGCA	49.791	226	(CTGGAA)2	2087	2098	AT4G29380.1	protein kinase family protein / WD-40 repeat family protein
MA_10195746g0010	AATAATGGATCAGTGCATAG	50.181	TCATCTTCTTGTTGTTCATT	50.473	280	(CTTCAT)2	203	214	AT2G27830.1	unknown protein. BEST Arabidopsis thaliana protein match is: unknown protein (TAIR:AT4G22758.1). Has 131 Blast hits to 131 proteins in 17 species: Archae - 0. Bacteria - 0. Metazoa - 0. Fungi - 0. Plants - 131. Viruses - 0. Other Eukaryotes - 0 (source: NCBI BLink).
MA_10196363g0010	TAAGCTTAAGCCTTTCTGTA	50.144	ACATCTTCCATTGATATTGA	50.236	264	(CATGAG)2	144	155	AT4G16730.1	TPS02 terpene synthase 02
MA_10196428g0010	TCTCTAAACTTCAGGATTCA	49.92	TATAGCGGAGAAAAGAAATA	49.89	214	(GTGGAA)2	802	813	AT1G76160.1	sks5 SKU5 similar 5
MA_101964g0010	TAGAATTGTCTTCCTCTTCA	49.92	TTCTCTGGTTCTCTCAATTA	49.92	143	(GTTCGAA)2	1073	1086	AT5G09590.1	MTHSC70-2, HSC70-5 mitochondrial HSO70 2
MA_101964g0010	TAGAATTGTCTTCCTCTTCA	49.92	TGATACAATTTCTTGAACCT	49.74	251	(AGAGAACC)2	1109	1124	AT5G09590.1	MTHSC70-2, HSC70-5 mitochondrial HSO70 2
MA_10196643g0010	ATTCTGAACAATCTAAATGC	49.483	CTATACTTTCACCATCTCCA	50.116	240	(CTATTA)2	597	608	AT5G46050.1	ATPTR3, PTR3 peptide transporter 3
MA_10197194g0010	TGGTTGAAAAGATAAAATGT	49.928	CCATAGCCTTAGAATCATTA	49.845	150	(AAG)5	3290	3304	AT3G09670.1	Tudor/PWWP/MBT superfamily protein
MA_10197194g0010	TAAGGTTTTTAGACGTTCAG	50.002	TGCATCTTTAACTGTATCCT	49.982	226	(AACATGGAA)2	4466	4483	AT3G09670.1	Tudor/PWWP/MBT superfamily protein
MA_10197194g0010	GAAATTGAGCACATCTAAAC	49.898	AGTCATCATCTCATCCATTA	50.046	181	(CATCAA)2	4682	4693	AT3G09670.1	Tudor/PWWP/MBT superfamily protein
MA_101972g0010	TATTACTGCTGCTACGCTA	49.973	ATCTTATCCTTCTGCTCCT	50.477	278	(CGGTGC)2	750	761	AT1G75240.1	AtHB33, HB33, ZHD5 homeobox protein 33
MA_101972g0010	TTTGGAATTATTAATGGAGA	50.066	TATTACTATTGTTCGGCTTC	49.94	137	(TGCTCA)2	219	230	AT1G75240.1	AtHB33, HB33, ZHD5 homeobox protein 33
MA_101972g0010	TTTGGAATTATTAATGGAGA	50.066	ATTCTCTATACTTGACGCTG	49.7	254	(GCG)4	331	342	AT1G75240.1	AtHB33, HB33, ZHD5 homeobox protein 33
MA_101972g0010	CTTCCTGCTATTACTGCTG	51.177	GATGGGAACGAGTGATAC	50.633	138	(GCAACG)2	581	592	AT1G75240.1	AtHB33, HB33, ZHD5 homeobox protein 33
MA_10197498g0010	TGTTAAAATTGTCTCAGTGG	51.168	TCTGCAGGATAAAAGTAGAG	49.875	231	(CTCAAC)2	144	155	AT3G26060.1	ATPRX Q Thioredoxin superfamily protein
MA_10197498g0020	ATTTCGAATGCTTATTGTAA	50.386	TCTGCAGGATAAAAGTAGAG	49.875	275	(CTCAAC)2	144	155	AT3G26060.2	ATPRX Q Thioredoxin superfamily protein
MA_101987g0010	CTCCCATTAGTTTCAGTATG	49.825	TGATAAGGAAGAAGAATGAA	49.973	197	(CAAATT)2	638	649	AT2G37630.1	ATPHAN, AS1, ATMYB91, MYB91 myb-like HTH transcriptional regulator family protein
MA_101987g0010	TTCATTCTTCTTCCTTATCA	49.973	CATTATTCTCACTGGATTGT	49.885	165	(CTCTTT)2	737	748	AT2G37630.1	ATPHAN, AS1, ATMYB91, MYB91 myb-like HTH transcriptional regulator family protein
MA_10199247g0010	AATCTACTTTTCCATGGTTT	50.57	CCTTCTTAATATGACGAGC	50.032	255	(CAT)5	126	140	AT1G52240.2	ATROPGEF11, ROPGEF11, PIRF1 RHO guanyl-nucleotide exchange factor 11
MA_10199979g0010	GGGAGCTATAACTGTAATCC	50.674	ATTGAGGTTGAGTAGTTTGA	49.68	267	(ATGGTC)2	101	112	AT1G62500.1	Bifunctional inhibitor/lipid-transfer protein/seed storage 2S albumin superfamily protein
MA_10200015g0010	ATATACCCTCGATCTCTCTC	49.866	AATTCATCAGCAACAGATAG	50.277	237	(AACAAT)2	223	234	AT1G67050.1	unknown protein. BEST Arabidopsis thaliana protein match is: unknown protein (TAIR:AT5G38320.1). Has 617 Blast hits to 318 proteins in 80 species: Archae - 0. Bacteria - 16. Metazoa - 141. Fungi - 62. Plants - 128. Viruses - 2. Other Eukaryotes - 268 (source: NCBI BLink).
MA_10200277g0020	TAGAAGTGGAATTGGAAATA	50.017	TAGTCATCATCCTCATCTTC	49.688	108	(CATGAT)2	733	744	AT1G79740.1	hAT transposon superfamily
MA_10201061g0010	GACTTTGCTACATCTAGTGC	50.09	GTAGATGGGTGATAGAAACA	49.885	223	(CATTGC)2	56	67	AT1G30870.1	Peroxidase superfamily protein
MA_10201066g0010	TTCTTCATCTACTGCAATTT	50.123	GCATGACCTCTACAAATATC	49.618	187	(GAA)5	142	156	AT1G13360.1	unknown protein. BEST Arabidopsis thaliana protein match is: unknown protein (TAIR:AT3G25870.1). Has 69 Blast hits to 69 proteins in 16 species: Archae - 0. Bacteria - 0. Metazoa - 6. Fungi - 0. Plants - 63. Viruses - 0. Other Eukaryotes - 0 (source: NCBI BLink).
MA_10201285g0010	CCAGATGAAAAGAATAAATG	50.017	TCCCTCAATGATAAAGTATG	50.165	248	(AGGAAATG)2	513	528	AT3G44110.1	ATJ3, ATJ DNAJ homologue 3
MA_10203479g0010	AAGATAGAGATGAGTATGCCT	49.914	TTCACGTATTCTTCTTGAAT	49.932	125	(CATTCC)2	85	96	AT5G58290.1	RPT3 regulatory particle triple-A ATPase 3
MA_102043g0010	GATTGTAGCAGTTGTTGTCT	50.134	CTCTGTTCTTCAGTTCTCTG	49.804	280	(AGATTGCCG)2	269	286	AT1G14870.1	PCR2 PLANT CADMIUM RESISTANCE 2
MA_10204459g0010	ATTTAATGTGATAGACACGG	50.123	TAAGAAAAACCATTCATCAT	49.797	231	(CAG)4	432	443	AT2G43290.1	MSS3 Calcium-binding EF-hand family protein
MA_10204459g0010	ATCAGAAATAAAATCGTTGA	49.984	GGATCTTCTCTTTTCAGTTT	50.221	277	(GATGGG)2	100	111	AT2G43290.1	MSS3 Calcium-binding EF-hand family protein
MA_10204459g0010	GTTCAACTTATTGGACAAAG	49.875	TATTGGATCTTCTCTTTTCA	49.973	233	(CCGACA)2	212	223	AT2G43290.1	MSS3 Calcium-binding EF-hand family protein
MA_10204781g0010	TCTAGAGTGTATTTGGGGTA	49.825	TTGGGAATGTATAAATAAGC	49.811	121	(TTTGGT)2	488	499	AT5G03080.1	Phosphatidic acid phosphatase (PAP2) family protein
MA_10204983g0010	AGTATCATCTTGTCCCTCTT	50.233	ATTTCATTTAAAACCTCCTT	50.029	276	(CATGCC)2	164	175	AT5G41190.1	CONTAINS InterPro DOMAIN/s: Nin one binding (NOB1) Zn-ribbon like (InterPro:IPR014881), D-site 20S pre-rRNA nuclease (InterPro:IPR017117). Has 1807 Blast hits to 1807 proteins in 277 species: Archae - 0. Bacteria - 0. Metazoa - 736. Fungi - 347. Plants - 385. Viruses - 0. Other Eukaryotes - 339 (source: NCBI BLink).
MA_10204983g0010	AAAAACGTATCTAATGGTGA	49.977	TTCATAAAGGAGTAAATTGC	49.893	198	(AAACAT)2	1250	1261	AT5G41190.1	CONTAINS InterPro DOMAIN/s: Nin one binding (NOB1) Zn-ribbon like (InterPro:IPR014881), D-site 20S pre-rRNA nuclease (InterPro:IPR017117). Has 1807 Blast hits to 1807 proteins in 277 species: Archae - 0. Bacteria - 0. Metazoa - 736. Fungi - 347. Plants - 385. Viruses - 0. Other Eukaryotes - 339 (source: NCBI BLink).
MA_10205415g0010	ATGAACAGTCACAAGACAAT	50.037	ACAAGGAGCAATGATCTAC	49.843	244	(GATGGA)2	523	534	AT5G63180.1	Pectin lyase-like superfamily protein
MA_102054g0010	TGATCTGAAGACCAAACTAC	49.977	GTTTGTTTTATGTGAATGGT	49.982	201	(AAAACA)2	2258	2269	AT1G03080.1	kinase interacting (KIP1-like) family protein
MA_102054g0010	TAGATTGAAAAAGGATCTCA	49.973	TTGAAACCTTGAGAAAATAA	50.281	217	(CAGCAAAA)2	5575	5590	AT1G03080.1	kinase interacting (KIP1-like) family protein
MA_102054g0010	TAGATTGAAAAAGGATCTCA	49.973	TTGAAACCTTGAGAAAATAA	50.281	217	(AAGTTT)2	5539	5550	AT1G03080.1	kinase interacting (KIP1-like) family protein
MA_102054g0010	AAAATATGTACAAAGCAAGC	50.035	TATTCATTTGATCCAAAACT	49.797	267	(TTTTGA)2	4110	4121	AT1G03080.1	kinase interacting (KIP1-like) family protein
MA_102054g0010	ATTTCAGGAGTTGATACAAA	49.74	TCATCATATAGTCTTCCTCG	50.176	200	(TTAAAA)2	3257	3268	AT1G03080.1	kinase interacting (KIP1-like) family protein
MA_102054g0010	AAGTTCTGACAGCAGAGATA	49.88	TTGCTTCAATTTAGAGATTC	49.846	182	(TTCCAA)2	1396	1407	AT1G03080.1	kinase interacting (KIP1-like) family protein
MA_102054g0010	GTCATCATCTCAAATTGAAC	50.1	TTTCAACTCGTAGTTTCAGT	50.014	119	(GAA)4	588	599	AT1G03080.1	kinase interacting (KIP1-like) family protein
MA_102054g0010	AGAGAGAAGGAAACCTAGAA	49.976	TTTTCCTCTTCAGTAAGACA	50.056	175	(CAAAATG)2	2907	2920	AT1G03080.1	kinase interacting (KIP1-like) family protein
MA_10207543g0010	GTTCTGAAGGTGTACAAAGA	50.117	TGAGAGAGAAGTTGTGAAAC	50.073	259	(CCTCCC)2	248	259	AT5G06570.1	alpha/beta-Hydrolases superfamily protein
MA_10208000g0010	GTATGGTTAACCCAATTCA	50.698	TCAGATTAGGATCATAAGGA	49.694	261	(AGG)4	774	785	AT5G06100.1	MYB33, ATMYB33 myb domain protein 33
MA_102091g0010	ATATAGTCCAAAACGAAACA	49.977	GGCTTTGATTTTTCATAGTA	49.893	179	(TGCAAA)2	744	755	AT2G37340.1	RSZ33, ATRSZ33, RS2Z33, AT-RS2Z33 arginine/serine-rich zinc knuckle-containing protein 33
MA_102091g0010	ATATAGTCCAAAACGAAACA	49.977	AAGCAGATGATTCTCTCATA	49.797	206	(AAGCCC)2	801	812	AT2G37340.1	RSZ33, ATRSZ33, RS2Z33, AT-RS2Z33 arginine/serine-rich zinc knuckle-containing protein 33
MA_10209606g0010	GATCTTTTGAAGTATCCACA	50.03	AATATTTTTCTGTCAACCAA	49.928	154	(TGCAAG)2	344	355	AT5G64950.1	Mitochondrial transcription termination factor family protein
MA_102122g0010	ATGTCCTTAGAAGACCTCAT	50.233	CTTCAAACATATCATTCTGC	50.756	235	(GGT)4	434	445	AT5G59950.1	RNA-binding (RRM/RBD/RNP motifs) family protein
MA_102122g0010	ATGTCCTTAGAAGACCTCAT	50.233	CTTCAAACATATCATTCTGC	50.756	235	(GGC)4	461	472	AT5G59950.1	RNA-binding (RRM/RBD/RNP motifs) family protein
MA_102122g0010	ATGTCCTTAGAAGACCTCAT	50.233	CTTCAAACATATCATTCTGC	50.756	235	(CCGTGG)2	382	393	AT5G59950.1	RNA-binding (RRM/RBD/RNP motifs) family protein
MA_10212g0010	CAGAAGTATTGGTGACAAGT	49.969	ACAGATGTAATCGCTATTGT	49.807	211	(AAG)4	766	777	AT5G50890.1	alpha/beta-Hydrolases superfamily protein
MA_10212g0010	AGAAGAACGAAGAGAAGAAC	50.365	CATCTGGAACTGATAATCTC	49.394	109	(TCAGGTC)2	84	97	AT5G50890.1	alpha/beta-Hydrolases superfamily protein
MA_10213817g0010	GACCTGCTTACTATCAGATG	49.791	CAACAGTTCCATACTTCAAT	50.022	163	(AATTTG)2	218	229	AT3G27540.1	beta-1,4-N-acetylglucosaminyltransferase family protein
MA_102140g0010	GAAGTACAGAACTCCATTTG	49.68	ATTGAACCTCATCAAAAAC	49.789	227	(AGGGAG)2	854	865	AT1G80600.1	WIN1 HOPW1-1-interacting 1
MA_102140g0020	CAGGAATCACTATCATTGTC	50.187	ACTGGGTAACGTCTATGAG	49.872	116	(CAAGGC)2	258	269	AT1G70600.1	Ribosomal protein L18e/L15 superfamily protein
MA_102149g0010	GAATAACGCCATACAATCT	50.14	GATAGCATTGATCGATTTC	50.452	232	(GGCTTC)2	109	120	AT3G60750.1	Transketolase
MA_10215114g0010	TGTGAAAGTTTTGACAATG	50.055	ATATCAGGGGATAGAAAATC	49.916	258	(TTTTGGA)2	542	555	AT1G79600.1	Protein kinase superfamily protein
MA_10215114g0010	CTATTTTATTCAGTGCTGCT	50.074	TCAATATCAGGCATAGAAGT	49.848	235	(AATGAA)2	1252	1263	AT1G79600.1	Protein kinase superfamily protein
MA_102166g0020	GTTTACATAGCAGCAGATTT	49.856	AGGTGCATACAAATTAGAGA	49.982	231	(CTTGTG)2	826	837	AT5G63890.1	ATHDH, HISN8, HDH histidinol dehydrogenase
MA_10217369g0010	GATGAAAAATTTAAGAACCA	49.661	CTTTTTGAACCATTCCAC	51.127	151	(CTCGTC)2	282	293	AT1G67340.1	HCP-like superfamily protein with MYND-type zinc finger
MA_10217414g0010	ATTGCTGTAATGGTGTTTAT	49.807	TATTGGGATTAGCGTACTT	50.074	262	(TGGGCA)2	72	83	AT5G05340.1	Peroxidase superfamily protein
MA_102181g0010	TGGAATTCACTAATTGTAGG	50.295	TTGAATCATGGAATTAAAGT	49.797	183	(GCATGG)2	1209	1220	AT4G02750.1	Tetratricopeptide repeat (TPR)-like superfamily protein
MA_10219080g0010	TGCTTAAAGAGATGAAAGAG	50.016	AGTCCTGATCATTCTCCTAT	50.099	233	(ATCCCA)2	869	880	AT1G02420.1	Pentatricopeptide repeat (PPR) superfamily protein
MA_10219509g0020	GCGATACTAAGAATCTGAAA	49.895	TATCATAGAGAAAACGTTGG	50.483	192	(GTTTCT)2	339	350	AT3G06210.1	ARM repeat superfamily protein
MA_1022031g0010	GCAAAACCTAAATACTCAAA	50.019	CATTCAAAGTCGATATCTGT	50.082	235	(ATCAGGGA)2	414	429	AT1G26190.1	Phosphoribulokinase / Uridine kinase family
MA_102205g0010	CTTGCTCTTACTGGAAACTA	50.008	TGTCTCAGTCCTAGACATTG	50.846	176	(AGTGAT)2	150	161	AT2G24762.1	AtGDU4, GDU4 glutamine dumper 4
MA_102223g0010	GTGGTGGAGGTAAGACTG	50.772	CTTAGACCTCCCTGTATTCT	50.163	278	(AACAGT)2	133	144	AT1G20880.1	RNA-binding (RRM/RBD/RNP motifs) family protein
MA_102223g0010	AATTCTGTCTCTGTAAATCG	49.454	GAAGCAGTCTGTTCAGAAG	50.649	107	(CAGTGC)2	947	958	AT1G20880.1	RNA-binding (RRM/RBD/RNP motifs) family protein
MA_102223g0010	ACCACCAACAGTAACAGTAA	50.45	CTTAGACCTCCCTGTATTCT	50.163	201	(CAG)5	172	186	AT1G20880.1	RNA-binding (RRM/RBD/RNP motifs) family protein
MA_102223g0010	GTGGTGGAGGTAAGACTG	50.772	CTTAGACCTCCCTGTATTCT	50.163	278	(GCC)6	73	90	AT1G20880.1	RNA-binding (RRM/RBD/RNP motifs) family protein
MA_102223g0010	AGAATACAGGGAGGTCTAAG	50.163	CACCATTATAAGCAGGTACT	49.564	234	(CCGGGA)2	348	359	AT1G20880.1	RNA-binding (RRM/RBD/RNP motifs) family protein
MA_10222793g0010	AAGCAGAAGTAGTGATGAAA	50.073	ACTCACAATATAACCAGTGC	50.039	230	(ATCCCA)2	116	127	AT1G01300.1	Eukaryotic aspartyl protease family protein
MA_10222793g0010	AAGCAGAAGTAGTGATGAAA	50.073	ACTCACAATATAACCAGTGC	50.039	230	(AGTAAC)2	220	231	AT1G01300.1	Eukaryotic aspartyl protease family protein
MA_10222793g0010	GCACTGGTTATATTGTGAGT	50.039	GAGTATCCTGTGAAATCGTA	50.082	262	(TTCGGA)2	520	531	AT1G01300.1	Eukaryotic aspartyl protease family protein
MA_102238g0010	GCTAACAATCCCAGTTTT	50.03	CATTCAAACTCAGAGGTACT	49.187	163	(AAAGCG)2	121	132	AT1G44970.1	Peroxidase superfamily protein
MA_10223g0010	TGGTGATCAAACTAAGTAGG	50.25	CTTCAAGAACTTCACTGTTC	49.767	131	(TGAATC)2	125	136	AT5G05690.1	CPD, CYP90A, CYP90, CBB3, DWF3, CYP90A1 Cyto
MA_10223g0010	ATGGAAAGATATTCCATTCT	50.322	GTGTGTTTCTCAATATCACC	50.091	259	(AAATGCAT)2	413	428	AT5G05690.1	CPD, CYP90A, CYP90, CBB3, DWF3, CYP90A1 Cyto
MA_102253g0010	AGAGTAGCTAATTCCAGAGG	50.533	ACGTGAGAGTAGCTCTGTAG	49.576	156	(GCCAAA)2	289	300	AT3G06590.1	basic helix-loop-helix (bHLH) DNA-binding superfamily protein
MA_102253g0010	ACTACAGAGCTACTCTCACG	49.576	TATATCGAGAAATGGCG	50.181	236	(ATTCAA)2	566	577	AT3G06590.1	basic helix-loop-helix (bHLH) DNA-binding superfamily protein
MA_10225405g0010	ACCAGAGAGATAGAGGATGT	50.047	AAGCTGAAACAGTTTTCTTA	49.648	217	(TTCAGA)2	723	734	AT3G25440.1	RNA-binding CRS1 / YhbY (CRM) domain protein
MA_10225405g0010	ATGACCCTGAAGTTCTTACT	50.365	CAAGTACAATACCACCAGTT	50.014	234	(TGCATT)2	191	202	AT3G25440.1	RNA-binding CRS1 / YhbY (CRM) domain protein
MA_10226206g0010	GGTATAGAGAAGTAGAGGGC	49.906	GCTGCTGGGTCTGTC	50.54	181	(TGCCTA)2	497	508	AT2G13570.1	NF-YB7 nuclear factor Y, subunit B7
MA_10227167g0010	TAGGACAAGGTTCAGATAAA	49.966	CCTGTCTACATATAAATGGC	49.895	185	(CTGCAA)2	648	659	AT3G08490.1	BEST Arabidopsis thaliana protein match is: Late embryogenesis abundant protein, group 2 (TAIR:AT3G24600.1). Has 161 Blast hits to 158 proteins in 15 species: Archae - 0. Bacteria - 0. Metazoa - 0. Fungi - 0. Plants - 161. Viruses - 0. Other Eukaryotes - 0 (source: NCBI BLink).
MA_10227622g0010	GGCCATAACAATTTCG	50.184	AAAAATGTGGAATCAAATTA	49.979	140	(CTCACT)2	25	36	AT4G36430.1	Peroxidase superfamily protein
MA_10227622g0010	AGGAGATAATAACTTGTCCC	49.994	GTAAGCTTTCACTGTCTCC	49.632	157	(GCCAAGG)2	874	887	AT4G36430.1	Peroxidase superfamily protein
MA_102279g0010	CTCTGACCTATTTCCATCTA	49.35	TCCTTTGATGGTGTATTAAC	50.073	198	(ATC)6	1280	1297	AT1G07705.1	NOT2 / NOT3 / NOT5 family
MA_102279g0010	TCAGTATTCAAAATGAGGAC	50.03	ATAATCCAGATCGAATTTCT	50.505	219	(CAA)4	1054	1065	AT1G07705.1	NOT2 / NOT3 / NOT5 family
MA_10228148g0010	AAAACAATCATTACAACGAC	50.172	GATAGACGAATTCTGAACG	50.578	190	(CCAACG)2	336	347	AT1G63850.1	BTB/POZ domain-containing protein
MA_10228148g0010	CGTTCAGAATTCGTCTATC	50.578	GCGTTAGAGTACTGAATGTG	50.9	262	(CTTCCG)2	408	419	AT1G63850.1	BTB/POZ domain-containing protein
MA_102296g0010	TTACACAGTCGTGGTTGT	49.956	AGCCACAGTAGAGATAATCA	49.791	200	(CGATGG)2	600	611	AT2G33570.1	Domain of unknown function (DUF23)
MA_102298g0010	AGGTCTAAGCAAGGATTACT	50.034	GAAACAGTTTTAGGGAAAAT	50.42	240	(CCAAGA)2	278	289	AT5G51890.1	Peroxidase superfamily protein
MA_102298g0010	TCTACGAGTAGTCCAAAGAA	50.107	TAAATTCCTCGTATCGTTT	50.025	246	(AAAGGACG)2	391	406	AT5G51890.1	Peroxidase superfamily protein
MA_102298g0010	CTTCCAAAATCTGATACAAG	49.966	ATCTACTTTTCTGCAGTTGA	50.073	208	(GGAGTGTT)2	872	887	AT5G51890.1	Peroxidase superfamily protein
MA_102307g0010	AAAATCTTTGTTTGGAAGTC	51.119	TTGTATAGTCTCATCTTCGC	50.471	261	(GACACC)2	115	126	AT3G54390.1	sequence-specific DNA binding transcription factors
MA_102307g0010	AAAATCTTTGTTTGGAAGTC	51.119	TTGTATAGTCTCATCTTCGC	50.471	261	(CGGCGC)2	222	233	AT3G54390.1	sequence-specific DNA binding transcription factors
MA_102307g0010	GCGAAGATGAGACTATACAA	50.471	GGTAGTGGAGCAGTAGTGA	50.856	218	(GAATAC)3	465	482	AT3G54390.1	sequence-specific DNA binding transcription factors
MA_102312g0010	TAAACTCATCGAGTTCTCC	50.029	AAAATCGATATAACAATCCA	49.899	217	(AGA)4	242	253	AT5G49720.1	ATGH9A1, TSD1, DEC, KOR, RSW2, IRX2, KOR1, GH9A1 glycosyl hydrolase 9A1
MA_102312g0010	CCCAAAGAACAAGATAAAG	49.958	CTTATCTATTCCCCCAGTAT	50.121	232	(CCCAAT)2	1537	1548	AT5G49720.1	ATGH9A1, TSD1, DEC, KOR, RSW2, IRX2, KOR1, GH9A1 glycosyl hydrolase 9A1
MA_10231644g0010	ATCTCATTGGCCATAACT	50.046	TTCTAAATGGCATAGAACAT	50.033	128	(TGGTTT)2	33	44	AT1G72030.1	Acyl-CoA N-acyltransferases (NAT) superfamily protein
MA_10231919g0010	CAGATGATTTTAGTGGAGTG	50.557	TATATCTAATGAGCCCTCTG	49.658	277	(CCAGAG)2	217	228	AT3G53810.1	Concanavalin A-like lectin protein kinase family protein
MA_10233545g0010	ATGGTGGATGACAAGATT	50.42	ATTTGCAATAGCAATTAAAC	50.082	228	(TCGTGG)2	24	35	AT4G21710.1	NRPB2, EMB1989, RPB2 DNA-directed RNA polymerase family protein
MA_10233545g0010	CATACCATATGCCTGTAAGT	50.172	CTCCTTTCTTCTTTTGATCT	50.438	110	(CATGGC)2	327	338	AT4G21710.1	NRPB2, EMB1989, RPB2 DNA-directed RNA polymerase family protein
MA_102352g0010	TATGCCAGATAGTGTTTCTT	49.982	CTCTGAATCTTAAACCATCA	50.26	260	(CAAATA)2	656	667	AT2G07170.1	ARM repeat superfamily protein
MA_102352g0010	CTGCTGTATCCTTAGGTATG	50.065	GCACTGATTTACTACGTGTT	50.367	219	(AGGTGC)3	1263	1280	AT2G07170.1	ARM repeat superfamily protein
MA_102352g0010	CTGCTGTATCCTTAGGTATG	50.065	GCACTGATTTACTACGTGTT	50.367	219	(CACCTT)2	1292	1303	AT2G07170.1	ARM repeat superfamily protein
MA_102352g0010	ACATATAGACAGGAGCAAAG	49.506	TTAGCCAACTTCTAATCTTG	50.058	241	(GAT)4	1465	1476	AT2G07170.1	ARM repeat superfamily protein
MA_10237190g0010	TGGTATAGATACAAATCCAAG	49.616	CTGATATAGGACGTTTGTGT	50.073	172	(CCAAAG)2	779	790	AT5G43940.1	HOT5, ADH2, GSNOR, ATGSNOR1, PAR2 GroES-like zinc-binding dehydrogenase family protein
MA_10237752g0010	TTTCGGTACAACTGTAGACT	49.871	GTTATATTTACTCGACGGTG	50.025	274	(CAC)4	794	805	AT1G70740.1	Protein kinase superfamily protein
MA_10237752g0010	TCCTAAGATAGCAGATTTTG	49.928	ATTTCCTTGTTGATATGATG	49.94	259	(ATGGGC)2	1704	1715	AT1G70740.1	Protein kinase superfamily protein
MA_10238024g0010	CTTTATGTCGGTCAATACAT	50.123	CATGAGAATTTTGATCTGTT	50.03	206	(CGATGA)2	195	206	AT5G66580.1	unknown protein. FUNCTIONS IN: molecular_function unknown. INVOLVED IN: N-terminal protein myristoylation. LOCATED IN: cellular_component unknown. BEST Arabidopsis thaliana protein match is: unknown protein (TAIR:AT3G50800.1). Has 1807 Blast hits to 1807 proteins in 277 species: Archae - 0. Bacteria - 0. Metazoa - 736. Fungi - 347. Plants - 385. Viruses - 0. Other Eukaryotes - 339 (source: NCBI B…
MA_10238024g0010	TTCCTCAGAGAAAGTTACAA	50.056	CTGTATTCCTCTTCACATTC	49.539	211	(GTGCAG)2	385	396	AT5G66580.1	unknown protein. FUNCTIONS IN: molecular_function unknown. INVOLVED IN: N-terminal protein myristoylation. LOCATED IN: cellular_component unknown. BEST Arabidopsis thaliana protein match is: unknown protein (TAIR:AT3G50800.1). Has 1807 Blast hits to 1807 proteins in 277 species: Archae - 0. Bacteria - 0. Metazoa - 736. Fungi - 347. Plants - 385. Viruses - 0. Other Eukaryotes - 339 (source: NCBI B…
MA_102384g0010	ATGAAATATGCTATCAGGAA	49.902	GACACTGATGCTACGACTAT	50.047	183	(AGTCGC)3	598	615	AT3G49430.1	SRp34a, SR34a, At-SR34a SER/ARG-rich protein 34A
MA_10238540g0010	ACTTCGTCTTTGTGACATAC	49.933	AACTGTAATTCCACAGAGTG	49.969	182	(ATTGTT)2	215	226	AT5G13670.1	nodulin MtN21 /EamA-like transporter family protein
MA_10240168g0010	ATAAGTAAGAATGCAGGTCA	49.982	AAATGATCCTTGTTTGAAG	50.022	276	(AGGCAG)2	488	499	AT5G48030.1	GFA2 gametophytic factor 2
MA_10240520g0010	TTATACGCAATTTTTCTTTT	49.977	TTAACTGGTGACTCTAGCAT	49.929	259	(TGAGGA)2	372	383	AT3G22990.1	LFR ARM repeat superfamily protein
MA_10241233g0010	CTAGCAGTGTTAACCGTATT	49.882	TAGATCTTGATGTCAGTGGT	50.136	132	(TCC)4	339	350	AT3G05470.1	Actin-binding FH2 (formin homology 2) family protein
MA_10241233g0010	AAGACTATTCATCTGGTGAG	49.039	ACGGTTAACACTGCTAGTAA	50.292	212	(CAT)5	206	220	AT3G05470.1	Actin-binding FH2 (formin homology 2) family protein
MA_10241233g0010	AAGACTATTCATCTGGTGAG	49.039	ACGGTTAACACTGCTAGTAA	50.292	212	(TCACCACCA)2	223	240	AT3G05470.1	Actin-binding FH2 (formin homology 2) family protein
MA_10241783g0010	CTACTTCATCAAAGCTCATC	49.937	TAACAAGGTAGAGGAATACG	49.736	232	(GGAGAT)2	451	462	AT1G48930.1	AtGH9C1, GH9C1 glycosyl hydrolase 9C1
MA_102427g0010	CAGCGCTGACAGTTTAC	50.677	GCGTCTTTGTATTAATGTTT	49.854	114	(GGCAGG)3	43	60	AT5G06690.1	WCRKC1 WCRKC thioredoxin 1
MA_102433g0010	TTGTTATCAAGAAGCCAAT	50.747	CTAGCTTCCCTAGTACCTTT	49.974	118	(CTCGTG)2	176	187	AT1G02780.1	emb2386 Ribosomal protein L19e family protein
MA_10243490g0010	TCTCTATAGGGAAATGTTGA	49.831	CTCTGTTTGTTTCACAGAAT	50.117	194	(TACATT)2	492	503	AT2G17140.1	Pentatricopeptide repeat (PPR) superfamily protein
MA_10243939g0010	GTGTTTGACAAAATACCAAT	49.982	TAGCATAAACATGGATTTCT	50.033	214	(GCACTC)2	283	294	AT1G11290.1	CRR22 Pentatricopeptide repeat (PPR) superfamily protein
MA_10244600g0010	AGAAGAAGGGTGTGAATG	50.443	TAGTCTGTAGACGTTATGGC	50.459	139	(CCTCCG)2	436	447	AT1G04360.1	RING/U-box superfamily protein
MA_102449g0020	GATATATCTGTTGGAAATGC	49.678	ACCTACACCCTTCATCTACT	50.223	268	(AATGTG)2	728	739	AT1G68930.1	pentatricopeptide (PPR) repeat-containing protein
MA_102457g0010	CGTTCCCTAAGAAGGTAG	49.809	ATTTCTTGGCCTTCTTT	49.535	213	(CCGAAG)2	625	636	AT2G30620.1	winged-helix DNA-binding transcription factor family protein
MA_10250077g0010	TGGAAGCTGTTAGAAGTTAC	49.785	ACTTCATAATGGATTCCTCT	50.279	275	(TTATGGT)2	350	363	AT1G51550.1	Kelch repeat-containing F-box family protein
MA_10250686g0010	GAATCTGATGATTCTGAAAG	49.543	GTAAGTGCTCACTAGCAATC	50.09	186	(CTGTGA)2	200	211	AT1G01500.1	Erythronate-4-phosphate dehydrogenase family protein
MA_10251013g0010	GACTGCCCAGTTTCTG	49.786	ATACTGTTTGTTGAGGAGAA	49.68	181	(TCTCCT)2	30	41	AT5G13870.1	EXGT-A4, XTH5 xyloglucan endotransglucosylase/hydrolase 5
MA_10251095g0010	GCAAACGAGATAGTATCAAA	50.638	CTCAACCATGTAAAGAGAAG	49.912	168	(AAGATG)2	112	123	AT1G01140.2	CIPK9, PKS6 CBL-interacting protein kinase 9
MA_10251635g0010	CATGTTTAGAGGAAGTTGAG	49.912	TAATTCATGTCTTGAACCTC	50.03	263	(AATGAA)2	2317	2328	AT1G35660.1	unknown protein. FUNCTIONS IN: molecular_function unknown. INVOLVED IN: biological_process unknown. LOCATED IN: plasma membrane. EXPRESSED IN: 19 plant structures. EXPRESSED DURING: 11 growth stages. Has 309 Blast hits to 256 proteins in 99 species: Archae - 0. Bacteria - 11. Metazoa - 192. Fungi - 12. Plants - 36. Viruses - 0. Other Eukaryotes - 58 (source: NCBI BLink).
MA_10251635g0010	AAAGAAATGTTCACTTTTGA	50.016	ACATGGCTAAATTATCTTCA	50.033	187	(GCAGAGA)2	1726	1739	AT1G35660.1	unknown protein. FUNCTIONS IN: molecular_function unknown. INVOLVED IN: biological_process unknown. LOCATED IN: plasma membrane. EXPRESSED IN: 19 plant structures. EXPRESSED DURING: 11 growth stages. Has 309 Blast hits to 256 proteins in 99 species: Archae - 0. Bacteria - 11. Metazoa - 192. Fungi - 12. Plants - 36. Viruses - 0. Other Eukaryotes - 58 (source: NCBI BLink).
MA_10251635g0010	TTTACTACAGGGTTTATGGA	50.01	CTTCTGAACATAGTTTGGAG	49.912	264	(TCATCC)2	588	599	AT1G35660.1	unknown protein. FUNCTIONS IN: molecular_function unknown. INVOLVED IN: biological_process unknown. LOCATED IN: plasma membrane. EXPRESSED IN: 19 plant structures. EXPRESSED DURING: 11 growth stages. Has 309 Blast hits to 256 proteins in 99 species: Archae - 0. Bacteria - 11. Metazoa - 192. Fungi - 12. Plants - 36. Viruses - 0. Other Eukaryotes - 58 (source: NCBI BLink).
MA_10251635g0010	AGCATATGGTGATGAGATAG	49.996	GGAACTGTAGACTGTGAAGA	49.92	279	(AGAAGAA)2	322	335	AT1G35660.1	unknown protein. FUNCTIONS IN: molecular_function unknown. INVOLVED IN: biological_process unknown. LOCATED IN: plasma membrane. EXPRESSED IN: 19 plant structures. EXPRESSED DURING: 11 growth stages. Has 309 Blast hits to 256 proteins in 99 species: Archae - 0. Bacteria - 11. Metazoa - 192. Fungi - 12. Plants - 36. Viruses - 0. Other Eukaryotes - 58 (source: NCBI BLink).
MA_10251997g0010	CGAGCTTGATAATCCTAATA	50.027	TTTGTGATTCCATTATATCC	49.992	128	(ATCCCT)2	440	451	AT5G16560.1	KAN, KAN1 Homeodomain-like superfamily protein
MA_102531g0010	CATATCTTTGGACAAAAGTC	49.74	CCTGCTACTTTAGTTGTGAT	49.644	245	(AAG)4	755	766	AT3G26940.1	CDG1 Protein kinase superfamily protein
MA_10253568g0010	TCTCTGAAAACACCATTATC	50.03	ACATTCCTTCTTGCTGTAG	50.221	132	(AAGCAT)2	70	81	AT4G08280.1	Thioredoxin superfamily protein
MA_102552g0010	TTCTTCATCTACTGCAATTT	50.123	GAAGAATTATTCCCAAAGTT	50.299	160	(GAA)4	142	153	AT1G13360.1	unknown protein. BEST Arabidopsis thaliana protein match is: unknown protein (TAIR:AT3G25870.1). Has 69 Blast hits to 69 proteins in 16 species: Archae - 0. Bacteria - 0. Metazoa - 6. Fungi - 0. Plants - 63. Viruses - 0. Other Eukaryotes - 0 (source: NCBI BLink).
MA_10255537g0010	GAAAAGAAATAGCTGTGAAA	49.977	TTGGATAGAATAGGATTTGA	49.886	201	(AAGG)3	59	70	AT1G70740.1	Protein kinase superfamily protein
MA_10255g0010	AGACAAGAGAATAAAAAGGG	50.467	TCAAGAGATTTCTTAAATGC	49.846	202	(GAA)4	508	519	AT1G55580.1	LAS, SCL18 GRAS family transcription factor
MA_10255g0010	ACATCAATATAATGCAGGG	50.81	TGAATTCGAATCTGAGG	49.578	180	(GCCGGGCC)2	976	991	AT1G55580.1	LAS, SCL18 GRAS family transcription factor
MA_10255g0010	TATCCAGAAAAGGAAGTACA	49.966	TCTCTTGTCTATAATGTTCCA	49.974	207	(CAG)6	355	372	AT1G55580.1	LAS, SCL18 GRAS family transcription factor
MA_10257351g0010	CAAATCCATGTTCACTTAAT	50.073	GTGATTAGGCTTGACATTAG	49.982	243	(GTTTGA)2	903	914	AT4G02750.1	Tetratricopeptide repeat (TPR)-like superfamily protein
MA_10257351g0010	AGCAGGTTATGTTCCTAATA	49.302	TTGGCATCTCTTACAATAAT	50.033	234	(ACTGCCAC)2	1814	1829	AT4G02750.1	Tetratricopeptide repeat (TPR)-like superfamily protein
MA_10257351g0010	TATCAATCAAAAACTTCACC	50.214	CGTGTACATAATGAGGAGTT	50.073	230	(TGGCAA)2	87	98	AT4G02750.1	Tetratricopeptide repeat (TPR)-like superfamily protein
MA_10258695g0010	CGATCCTCATGTACTGTATT	49.937	TATGTAATCCCCATGAGTTA	50.494	224	(TCGTGT)2	167	178	AT3G20570.1	ENODL9, AtENODL9 early nodulin-like protein 9
MA_10258695g0010	CTCATATTTCTTCATAAGCG	50.433	ACTAGTACTCGTTGGAGGAG	51.068	232	(TGTTCC)2	429	440	AT3G20570.1	ENODL9, AtENODL9 early nodulin-like protein 9
MA_10258695g0010	CTCATATTTCTTCATAAGCG	50.433	ACTAGTACTCGTTGGAGGAG	51.068	232	(CTCCCT)2	476	487	AT3G20570.1	ENODL9, AtENODL9 early nodulin-like protein 9
MA_102591g0010	AGATTAGGGTTTGCTTTATC	50.52	TGGTTTCCATAGAAAAATAG	49.743	142	(AAATACC)2	88	101	AT3G06040.1	Ribosomal protein L12/ ATP-dependent Clp protease adaptor protein ClpS family protein
MA_10259759g0010	AACTCCACTTTAGAGAGCAT	50.742	TCACTTTTTCTGCTATTTCT	49.514	172	(AATGAT)2	400	411	AT5G59590.1	UGT76E2 UDP-glucosyl transferase 76E2
MA_10259799g0010	TATGACATTGCTCGAAATA	49.977	CTACAACACCTTCGAATATC	49.791	266	(TGAACG)2	396	407	AT2G19130.1	S-locus lectin protein kinase family protein
MA_10259819g0010	AGAGACTCTTTCAATCTTCC	50.04	AATCTGTTGGTACATTTCTG	50.022	248	(CAAATG)2	1069	1080	AT5G56300.1	GAMT2 gibberellic acid methyltransferase 2
MA_10259994g0010	AATATTGATGTCCAAGTGAG	49.885	CTTCTAACATTTGAACAACC	49.875	226	(GAG)5	1130	1144	AT1G66920.1	Protein kinase superfamily protein
MA_10260361g0010	CAGCCATTAATAAAGAACC	50.025	GCATCGACTTGTATATTCTC	49.813	211	(CCA)4	116	127	AT5G10380.1	RING1, ATRING1 RING/U-box superfamily protein
MA_102606g0010	TGCAGGTAAGATGAGTTTAT	49.982	CTTGATGTTGGATCTATGTT	49.885	274	(CCAAGGA)2	2003	2016	AT5G44800.1	CHR4, PKR1
MA_102606g0010	ATACCTACTCAACCAGCAG	50.073	CTTATGTTTCTGATGCTTTC	50.123	186	(AAAGAG)2	2808	2819	AT5G44800.1	CHR4, PKR1
MA_102606g0010	GAAAGCATCAGAAACATAAG	50.123	GTTATTGATGCTGAAGAGAG	49.937	187	(ACTGGT)2	2848	2859	AT5G44800.1	CHR4, PKR1
MA_10261151g0010	GCTATATGCTCGTAAGAAAG	49.854	TCGAGAAAATACTGTAAAGG	49.873	232	(ATTTGG)2	276	287	AT5G56220.1	P-loop containing nucleoside triphosphate hydrolases superfamily protein
MA_10262912g0010	ACCCAACTGTACAATTAAAA	49.922	TGATCAAGATCGGAATATC	50.604	245	(GCTTGG)2	375	386	AT4G14746.1	CONTAINS InterPro DOMAIN/s: EGF-like (InterPro:IPR006210). Has 259 Blast hits to 234 proteins in 55 species: Archae - 0. Bacteria - 0. Metazoa - 184. Fungi - 0. Plants - 69. Viruses - 0. Other Eukaryotes - 6 (source: NCBI BLink).
MA_10264245g0010	GTTATTGCGTCTTGTATGAT	50.28	AGTTAATGGGAACTGTGATT	51.157	280	(TCGACA)2	272	283	AT2G23770.1	protein kinase family protein / peptidoglycan-binding LysM domain-containing protein
MA_10264343g0010	GTCTCTTTGGATAGAGGTTT	50.082	TGTGAAAATTCAATTCTTTT	50.066	241	(GAAGAT)2	166	177	AT3G21430.2	ATALY3, ALY3 DNA binding
MA_102653g0020	TGGTTTTCTGATTTTGTACT	49.875	ATATTAGATGCCCTGATTTT	50.707	140	(AAGAGTA)2	1123	1136	AT4G24220.1	VEP1, AWI31 NAD(P)-binding Rossmann-fold superfamily protein
MA_10265740g0010	AGTCCCTTGAGAAGATTAAC	50.082	GAAATTCAATAAATCTCTGG	49.065	253	(TCT)4	850	861	AT5G24080.1	Protein kinase superfamily protein
MA_10266583g0010	TACAGGATCTGAGAAGAATG	50.073	CCAAATCTTTATTCAAAACA	50.598	227	(GCCTAG)2	564	575	AT4G34215.1	Domain of unknown function (DUF303)
MA_10266609g0010	GAATGAGACCTGAAGTCATA	49.834	AGGATAAGTCACTGTTGATG	49.827	266	(GTTGAT)2	586	597	AT2G47490.1	ATNDT1, NDT1 NAD+ transporter 1
MA_10266929g0010	AAAAAGGGAAACAAGATAGT	49.981	GTGTTGTACCTCAAGTTGTT	49.873	120	(CAGATG)2	418	429	AT2G01060.1	myb-like HTH transcriptional regulator family protein
MA_10266950g0010	GTAGACAATGGTGAGCTTC	50.298	ACAAAGTCATTGAAACAAAC	50.073	257	(AGG)4	107	118	AT4G11360.1	RHA1B RING-H2 finger A1B
MA_10266950g0010	GTAGACAATGGTGAGCTTC	50.298	ACAAAGTCATTGAAACAAAC	50.073	257	(TTCCCCTGT)2	195	212	AT4G11360.1	RHA1B RING-H2 finger A1B
MA_10267514g0010	GGTCTTGATGGAGAAGATA	49.68	TTGGAACTCTTGCTTTATAC	49.84	109	(AAGGTT)2	46	57	AT1G09420.2	G6PD4 glucose-6-phosphate dehydrogenase 4
MA_10267586g0010	CACAGTTCAGTGGGATTAT	50.485	ATCTGCAGTTAAGAAATTGA	50.123	121	(GAGCAT)2	1605	1616	AT1G22400.1	UGT85A1, ATUGT85A1 UDP-Glycosyltransferase superfamily protein
MA_10267810g0010	GTATGAGAAAACAGGATTTG	49.74	GATCTTTGGTAGTTTGATGA	50.03	173	(ACGGGA)2	727	738	AT5G47500.1	Pectin lyase-like superfamily protein
MA_10267817g0010	CGTCCTACTATCGTTTCTAA	49.922	GTAGAAAATTTTGACAGCAC	50.032	232	(AAAGTTTT)2	303	318	AT4G10770.1	ATOPT7, OPT7 oligopeptide transporter 7
MA_102682g0010	AATGTTTCTTTGCTATTGTC	49.618	CTATGGACTACAACTGCTTC	49.929	252	(GTTGCA)2	832	843	AT1G18390.1	Protein kinase superfamily protein
MA_10269244g0010	ATGATGAAACTGAACAAAAC	49.937	ATTATGTGATCGTTATCAGC	50.148	176	(AGGCAG)2	866	877	AT5G07990.1	TT7, CYP75B1, D501 Cyto
MA_102699g0010	CTCCTCCGAATTTACTACA	50.301	AGACTGGAAGTTATTTCCTT	49.802	119	(CAG)5	328	342	AT5G59050.1	unknown protein. BEST Arabidopsis thaliana protein match is: unknown protein (TAIR:AT3G54000.1). Has 35333 Blast hits to 34131 proteins in 2444 species: Archae - 798. Bacteria - 22429. Metazoa - 974. Fungi - 991. Plants - 531. Viruses - 0. Other Eukaryotes - 9610 (source: NCBI BLink).
MA_102699g0010	GCAATTTTTCTTGATTCTAA	50.027	GGCTTGTTATCATTAGTCTG	49.982	263	(AAAGAA)2	714	725	AT5G59050.1	unknown protein. BEST Arabidopsis thaliana protein match is: unknown protein (TAIR:AT3G54000.1). Has 35333 Blast hits to 34131 proteins in 2444 species: Archae - 798. Bacteria - 22429. Metazoa - 974. Fungi - 991. Plants - 531. Viruses - 0. Other Eukaryotes - 9610 (source: NCBI BLink).
MA_102702g0010	GATCACCATTTCTTACTTTG	49.74	CTGCCTCTATAGAAATCCTT	50.57	264	(CAAGTG)2	690	701	AT1G26760.1	ATXR1, SDG35 SET domain protein 35
MA_10270336g0010	GGACCTTAATCCTCTTTTTA	50.504	CTCCAGCAGAGTCTTTACTA	49.82	106	(AGG)4	72	83	AT5G42800.1	DFR, TT3, M318 dihydroflavonol 4-reductase
MA_102706g0010	AACCAGAGAATCCTTACAAT	50.407	GACCTGTTCACAATCTCTAA	49.977	197	(TTGCTA)2	1022	1033	AT5G21940.1	unknown protein. BEST Arabidopsis thaliana protein match is: unknown protein (TAIR:AT3G43850.1). Has 30201 Blast hits to 17322 proteins in 780 species: Archae - 12. Bacteria - 1396. Metazoa - 17338. Fungi - 3422. Plants - 5037. Viruses - 0. Other Eukaryotes - 2996 (source: NCBI BLink).
MA_10270970g0010	ACATTCTTCCTGTTTCTTTC	50.972	CATTATTTTGGCTACAGAAC	50.162	258	(TCTCTT)2	912	923	AT1G12480.1	OZS1, SLAC1, RCD3, CDI3 C4-dicarboxylate transporter/malic acid transport protein
MA_102713g0010	CATGGGCTTAATAGTAACAG	50.241	GTTCCATAACTTTGCTAATG	50.162	125	(CAACAG)3	94	111	AT5G47000.1	Peroxidase superfamily protein
MA_102713g0020	CAGAAAAGAGACCAAGTATG	49.912	GTTGACTCTCTCCTTCAACT	50.781	267	(GGTGTT)2	331	342	AT5G19510.1	Translation elongation factor EF1B/ribosomal protein S6 family protein
MA_102713g0020	AGTTGAAGGAGAGAGTCAAC	50.781	CAGTTTTTGCATATCTGTTT	50.578	232	(AGGACG)2	395	406	AT5G19510.1	Translation elongation factor EF1B/ribosomal protein S6 family protein
MA_10271866g0010	TGATTCTTCAACTGGTATTC	50.03	CTAATTGACCGTTTCTTCTA	49.873	194	(AAAAAGAAG)2	874	891	AT4G00905.1	NC domain-containing protein-related
MA_10271866g0010	GTCAACAGCATAGAAGAAAC	49.843	AATCAAGATATACAGCCAAA	50.033	117	(AAGATGTGG)2	929	946	AT4G00905.1	NC domain-containing protein-related
MA_10271867g0010	TTGTGGACAATACAACTGA	50.222	TGACTTTAAATTCCTCTGAA	50.106	126	(TATTTGC)2	98	111	AT5G65730.1	XTH6 xyloglucan endotransglucosylase/hydrolase 6
MA_10271g0010	ACGAAGTTGTACATTGTCTC	49.933	AGACTTGACATTTTCTGATG	49.977	213	(TTTCAGTCC)2	579	596	AT1G05370.1	Sec14p-like phosphatidylinositol transfer family protein
MA_10272508g0010	CATTTGATGGTATGGTTTAT	49.984	TTTGTAAGGAGGAATTCAG	50.251	124	(TGTGGA)2	1284	1295	AT5G23940.1	EMB3009, PEL3, DCR HXXXD-type acyl-transferase family protein
MA_10272508g0010	AATTGTGTTACAGTTGGAAG	50.157	TTTGTAAGGAGGAATTCAG	50.251	221	(TTTATC)2	1250	1261	AT5G23940.1	EMB3009, PEL3, DCR HXXXD-type acyl-transferase family protein
MA_10272508g0010	ACTTTGGTAATGCTATTCAG	49.702	CATACACTTGAAATTTAGGC	50.162	231	(GAAGAAT)2	1080	1093	AT5G23940.1	EMB3009, PEL3, DCR HXXXD-type acyl-transferase family protein
MA_10272508g0010	CTATGGCTAGAAATACCAAA	49.972	AATGGCTTACCTTCTCTATT	50.082	175	(CAAGAC)2	729	740	AT5G23940.1	EMB3009, PEL3, DCR HXXXD-type acyl-transferase family protein
MA_10274g0010	GAGCAAGACAGATCAATTAG	49.937	CTCTATAGCGTTTCTTTTTC	49.049	257	(CACCAG)2	160	171	AT5G13330.1	Rap2.6L related to AP2 6l
MA_10274g0010	AGGAAGCCTACTTTAGTTTC	49.896	GCAAGCTAGATAACTCTTCA	50.032	154	(GCA)4	1029	1040	AT5G13330.1	Rap2.6L related to AP2 6l
MA_10276660g0010	AAATTGACACTTGATAATGG	50.073	TAGTATCGGGAACAAGAGTA	50.016	244	(GCAAGA)2	534	545	AT2G22125.1	CSI1 binding
MA_10277041g0020	GACTTTCTGCAGTCTCTTAG	49.241	ATACATAACATTGGCATTTC	50.138	277	(TTCCAC)2	84	95	AT5G09440.1	EXL4 EXORDIUM like 4
MA_10277062g0010	GACTTCTTCATCATCAACAG	50.289	GACCAGCAGTATTCACATC	50.993	227	(GTTGCA)2	217	228	AT5G20350.1	TIP1 Ankyrin repeat family protein with DHHC zinc finger domain
MA_102771g0010	CTCCCATTAATAATACTCCA	49.476	AAGATGAAGGAAATGAAGAT	50.418	240	(CTCTTC)3	759	776	AT2G39560.1	Putative membrane lipoprotein
MA_102771g0010	TAGAACATCAATACCCAATC	49.94	AGACTGCAGAACAACTAGAA	50.021	198	(AAGTTC)2	994	1005	AT2G39560.1	Putative membrane lipoprotein
MA_102771g0010	TAGAACATCAATACCCAATC	49.94	AGACTGCAGAACAACTAGAA	50.021	198	(AGC)6	1055	1072	AT2G39560.1	Putative membrane lipoprotein
MA_102771g0010	TACTCCATTTGTTACACCTC	50.022	TGTTTGTTATGAACAACTGA	49.754	126	(CTGACCCCT)2	652	669	AT2G39560.1	Putative membrane lipoprotein
MA_102783g0010	AGCTGAAGGAATAGAGAGAT	49.859	CTGAAGATATTAACATTGGG	49.879	264	(GCCATT)2	304	315	AT1G78060.1	Glycosyl hydrolase family protein
MA_102794g0010	TATGGAAACCGATAAAAATA	50.28	CATGTCTTCAATTTCATCTT	50.03	274	(GAT)4	625	636	AT4G18905.1	Transducin/WD40 repeat-like superfamily protein
MA_102797g0010	TCAACCATGTACTCTGAGAT	50.136	ATTTAGAGCATCAGCTACAG	49.892	249	(AGC)5	373	387	AT3G48070.1	RING/U-box superfamily protein
MA_102797g0010	TCAACCATGTACTCTGAGAT	50.136	ATTTAGAGCATCAGCTACAG	49.892	249	(TGAGGA)2	405	416	AT3G48070.1	RING/U-box superfamily protein
MA_102800g0010	TTCTGCTGCTGAATAGTAAT	50.361	ATCGTTTCTAGAGGAATTTT	50.035	271	(ATTTTT)2	626	637	AT1G68560.1	ATXYL1, XYL1, TRG1 alpha-xylosidase 1
MA_10280179g0010	ACAGGTTACAATCAAAGAAA	49.875	TATTTTGAGGATTATTTGGA	50.066	252	(CCTGAAT)2	93	106	AT1G20080.1	SYTB, ATSYTB, NTMC2TYPE1.2, NTMC2T1.2, SYT2 Calcium-dependent lipid-binding (CaLB domain) family protein
MA_10280323g0010	GTGGAGCTGTACACATTACT	49.986	GACTATTGATCCAAACTTCA	50.03	213	(ATG)4	1055	1066	AT3G20500.1	ATPAP18, PAP18 purple acid phosphatase 18
MA_10280323g0010	CTGTCATATGCTGACTACCT	50.082	ACAATATGTACTCCTGCAAC	50.039	233	(GTTCAA)2	560	571	AT3G20500.1	ATPAP18, PAP18 purple acid phosphatase 18
MA_10280648g0010	ATGAGAGCAAATCCACTAC	49.843	TAAGAGATTCCATTCATCAT	49.462	271	(GCG)4	455	466	AT5G49480.1	ATCP1, CP1 Ca2+-binding protein 1
MA_10280648g0010	TCTATACTCTCCCAAGGATT	50.497	GATATCATGTCCTCCATCTC	51.571	236	(AGACGG)2	135	146	AT5G49480.1	ATCP1, CP1 Ca2+-binding protein 1
MA_102811g0010	GACATTAACATGACACCTTC	50.091	TGTACTTTGAGATCCTTCAC	49.977	128	(CTGAAG)2	2561	2572	AT4G15180.1	SDG2, ATXR3 SET domain protein 2
MA_10281663g0010	TTACATCTGTTGTGTTTGTG	50.055	CATCCCTGTCAACATTAGTA	50.897	146	(CAA)4	574	585	AT1G60420.1	DC1 domain-containing protein
MA_10281743g0010	GCTAATGATGCTGAGTTATC	50.007	CATCAATGGCATCTACTAAT	50.181	193	(GGAGAG)2	463	474	AT1G53210.1	sodium/calcium exchanger family protein / calcium-binding EF hand family protein
MA_10281743g0010	CTGAAGATTACAGTAGGTGC	49.929	ATACATGCATACATACAGCC	50.964	264	(ATTT)3	760	771	AT1G53210.1	sodium/calcium exchanger family protein / calcium-binding EF hand family protein
MA_102818g0010	AGAAGATGAAAAAGATGGAT	50.418	TCAGGAGTACTTAAGGAACA	49.912	228	(GGATGA)2	1029	1040	AT5G64070.1	PI-4KBETA1, PI4KBETA1 phosphatidylinositol 4-OH kinase beta1
MA_102821g0020	CTCTGAACCTCTTGTTACTG	49.856	AATCACTCTAGCAGATTCAA	49.937	235	(TGAAGA)2	777	788	AT4G37210.1	Tetratricopeptide repeat (TPR)-like superfamily protein
MA_10282285g0020	CTTATTCATACCTCCAAATG	49.879	ATATTCAACCTTTGAAACAA	49.928	124	(AATGGAA)2	279	292	AT2G24130.1	Leucine-rich receptor-like protein kinase family protein
MA_10282308g0010	CACACCAATCTCTGTCTTAT	49.827	CTCCCATATGTTTTACTCTG	49.825	176	(GATGTGT)2	72	85	AT5G22800.1	EMB86, EMB1030, EMB263 Alanyl-tRNA synthetase, class IIc
MA_10282308g0010	CATTTATGTTAGTGGGTGTT	50.065	AAAACCTCTAGACTTCCATC	50.082	235	(TGGTCCCTG)2	213	230	AT5G22800.1	EMB86, EMB1030, EMB263 Alanyl-tRNA synthetase, class IIc
MA_10283g0010	CTTCACAGATCCCACTCT	50.245	ACATCTTTCTAGGTGTACCA	49.534	265	(TCT)4	169	180	AT5G11090.1	serine-rich protein-related
MA_10283g0010	GGTACACCTAGAAAGATGTG	49.534	CAAAAGAGGTTCTCCTTC	49.459	241	(AAT)4	373	384	AT5G11090.1	serine-rich protein-related
MA_10284226g0010	ATTAGGGCAATCAGTTTC	49.892	CAAAAGTGATATAAAAACCG	50.36	134	(ATTTCC)2	54	65	AT1G22380.1	AtUGT85A3, UGT85A3 UDP-glucosyl transferase 85A3
MA_10284328g0010	ACTCTAGTTGGATAAGGAGC	50.317	GGAAAATAGGGATTAAAAAG	50.273	156	(GGATTA)2	488	499	AT4G25800.1	Calmodulin-binding protein
MA_10286643g0010	CACCTCTGTAAAGATATTGC	49.982	TGTAGAAACCTTCAATAAGC	49.84	272	(AACATA)2	604	615	AT1G05670.1	Pentatricopeptide repeat (PPR-like) superfamily protein
MA_102869g0010	AACACCGAACTCTAAATACA	49.925	ATATTCTCAGTGATAGCGTG	50.327	258	(TGCAAG)2	217	228	AT4G02750.1	Tetratricopeptide repeat (TPR)-like superfamily protein
MA_102869g0010	TAAAACTATTTTCCCAAATG	49.921	ATTCAAATTGGTTTTTGATA	49.979	144	(AACCCA)2	1075	1086	AT4G02750.1	Tetratricopeptide repeat (TPR)-like superfamily protein
MA_10288325g0010	GAAACGAGACTGAAAGAAG	49.819	GAAAGTTGACTATGGTCTGA	49.977	251	(TCCTCT)2	78	89	AT3G53570.1	AFC1, AME2, FC1 FUS3-complementing gene 1
MA_10288325g0010	CTCAGCCAACATTAGTATCT	49.506	GAAAGTTGACTATGGTCTGA	49.977	100	(AATGGA)2	205	216	AT3G53570.1	AFC1, AME2, FC1 FUS3-complementing gene 1
MA_10289079g0010	CTCCAGGAAGAATGAGAT	49.452	GAGCTGCAGTTAACATACTT	49.801	262	(AATGTG)2	56	67	AT2G45080.1	cycp3.1 cyclin p3.1
MA_10290598g0010	GTACAGTGACAGGTTCATTC	50.037	ACACAGAGGATGAAGATACA	50.136	140	(CAGCCT)2	214	225	AT5G13840.1	FZR3 FIZZY-related 3
MA_102913g0010	CAACCAAAAGAACGATAAG	50.904	TACTCTCTCTGCTATCTGGA	49.977	245	(AGG)4	95	106	AT4G37100.1	Pyridoxal phosphate (PLP)-dependent transferases superfamily protein
MA_102913g0010	TTTAGGGATGAAGTTAGTGA	49.966	CTTGAATCTTGGTTTACTTG	50.098	263	(GAGAAC)2	1384	1395	AT4G37100.1	Pyridoxal phosphate (PLP)-dependent transferases superfamily protein
MA_102913g0010	CAAGTAAACCAAGATTCAAG	50.098	GATTTTCCATCTGTTATTTG	49.797	182	(TCTGGT)2	1627	1638	AT4G37100.1	Pyridoxal phosphate (PLP)-dependent transferases superfamily protein
MA_10292743g0010	TAGTCTCTTCCAAATCAAAG	49.633	CTTAGCATTCATTTCCATC	50.617	169	(CAAGAA)2	1249	1260	AT3G16890.1	PPR40 pentatricopeptide (PPR) domain protein 40
MA_10292745g0010	TTCATGTCTGCAATAACATA	49.926	TTATTATTGCTAAGGTCGAG	50.152	221	(TCTCCTCTT)2	328	345	AT5G20480.1	EFR EF-TU receptor
MA_10293408g0010	ACATATGGTTTTCACAAAAT	49.568	CTTCTCAGTCTCATCTTCAA	50.172	198	(CAG)4	334	345	AT5G16820.1	HSF3, HSFA1B, ATHSFA1B, ATHSF3 heat shock factor 3
MA_10293408g0010	ACATCTTCAGCTTTATCAGA	49.937	CTGCATCGTCTATTTTACTT	49.889	184	(TTGAGT)2	1069	1080	AT5G16820.1	HSF3, HSFA1B, ATHSFA1B, ATHSF3 heat shock factor 3
MA_10293443g0010	CCAGTATAACTTTGAGATCG	50.016	GAGAAGATGTTCTTCAGGTT	50.815	229	(AAGAAA)2	812	823	AT4G39230.1	NmrA-like negative transcriptional regulator family protein
MA_10293443g0010	TGGCCTTACTTTTATCATAC	49.758	ATCTTCTTCTCCCATATACC	49.864	230	(ATGGGA)2	356	367	AT4G39230.1	NmrA-like negative transcriptional regulator family protein
MA_10294386g0010	CTCTATCAGCTTTTGAAGAA	50.016	CTTGCACCTACTACTTTGAC	50.065	152	(AAGGAGG)2	655	668	AT4G12710.1	ARM repeat superfamily protein
MA_10294412g0010	CGCCTTTACTATTCCTCTA	49.969	CACTACCACTGTCGATAACT	50.021	251	(ACCAGC)2	142	153	AT1G02870.1	FUNCTIONS IN: molecular_function unknown. INVOLVED IN: biological_process unknown. EXPRESSED IN: 23 plant structures. EXPRESSED DURING: 13 growth stages. CONTAINS InterPro DOMAIN/s: Ribosome biogenesis protein Nop16 (InterPro:IPR019002). Has 104 Blast hits to 104 proteins in 57 species: Archae - 0. Bacteria - 0. Metazoa - 0. Fungi - 63. Plants - 35. Viruses - 0. Other Eukaryotes - 6 (source: NCBI…
MA_10295875g0010	AGAAAGAAAGCAGGGAG	50.018	CCAGAGTACATGTGAAGAAC	50.278	127	(GGCAAT)2	48	59	AT5G56300.1	GAMT2 gibberellic acid methyltransferase 2
MA_102960g0010	TTGACAGGTCAAAAATAAAT	49.928	ACTGTAATAGTTGCAGTGCT	50.082	202	(TTCAAG)2	1223	1234	AT3G07270.1	GTP cyclohydrolase I
MA_10296634g0010	AAACAGAGCTGTACCAAATA	50.115	GTATTTCGACAGAGAGATGA	50.038	140	(AGA)4	399	410	AT5G66580.1	unknown protein. FUNCTIONS IN: molecular_function unknown. INVOLVED IN: N-terminal protein myristoylation. LOCATED IN: cellular_component unknown. BEST Arabidopsis thaliana protein match is: unknown protein (TAIR:AT3G50800.1). Has 1807 Blast hits to 1807 proteins in 277 species: Archae - 0. Bacteria - 0. Metazoa - 736. Fungi - 347. Plants - 385. Viruses - 0. Other Eukaryotes - 339 (source: NCBI B…
MA_102966g0010	TGGGGTACAGACATAAATAC	49.932	CCTTCTACAATCTACAGCAG	50.157	192	(CACAAG)2	1410	1421	AT2G43020.1	ATPAO2, PAO2 polyamine oxidase 2
MA_10296869g0010	AACAATCTTACTTTCCCTTC	50.256	GCTAATGACCTTCTTTTGTA	49.84	146	(CCCAAC)2	69	80	AT5G01750.2	Protein of unknown function (DUF567)
MA_10297105g0010	TGTTATCTGGAAAATTAGGA	50.017	CTTGTTACATCAAAAAGCTC	50.254	250	(AGATGA)2	504	515	AT5G33406.1	hAT dimerisation domain-containing protein / transposase-related
MA_10297309g0010	AAACAACCCTCATCTCC	50.035	TGAAGTTCATAACTTGGTTC	50.166	165	(GGACAA)2	135	146	AT1G09070.1	SRC2, (AT)SRC2 soybean gene regulated by cold-2
MA_10297446g0010	CATATCGAAGACAACAAGAT	50.082	ACTTCATACCAATTGTCAAC	49.791	151	(TTTTCT)2	134	145	AT3G49420.1	Got1/Sft2-like vescicle transport protein family
MA_10298g0010	GTTGTACTGTGGATACCATC	49.941	ACAGCAATATTCACAGAAAT	49.756	279	(TATTGG)2	80	91	AT3G02885.1	GASA5 GAST1 protein homolog 5
MA_10298g0010	GTTGTACTGTGGATACCATC	49.941	ACAGCAATATTCACAGAAAT	49.756	279	(CTGCTC)2	92	103	AT3G02885.1	GASA5 GAST1 protein homolog 5
MA_10298g0010	GTTGTACTGTGGATACCATC	49.941	ACAGCAATATTCACAGAAAT	49.756	279	(AGC)4	179	190	AT3G02885.1	GASA5 GAST1 protein homolog 5
MA_10300184g0010	AATATCATTAGCTACAACGC	49.956	TAATAACAGTAGGCTCAAGG	49.922	220	(AGCTTTTC)2	504	519	AT5G39710.1	EMB2745 Tetratricopeptide repeat (TPR)-like superfamily protein
MA_10302367g0010	CTCTCAGAATTGACGATTAG	49.971	TTAATAAACTCCCAATTCAA	50.191	191	(CGAGAA)2	636	647	AT4G40030.1	Histone superfamily protein
MA_10302644g0010	GTGTGTTATCTGTTTAAGCC	49.892	TAAATCTCCACGGTTTCT	50.37	107	(GGC)4	958	969	AT1G80440.1	Galactose oxidase/kelch repeat superfamily protein
MA_103030g0010	AGCATTATATTCAAGCAAAG	50.121	CCTTGTCTTTTGATTTCTTA	49.824	201	(TCACTG)2	260	271	AT4G00990.1	Transcription factor jumonji (jmjC) domain-containing protein
MA_103030g0010	ATGTCAGAAGAATGACAAAG	49.977	GCCATAGACAGAAAGTAATG	49.982	249	(AGTTGC)2	718	729	AT4G00990.1	Transcription factor jumonji (jmjC) domain-containing protein
MA_103030g0010	TAACGAGGAGACAAAGATAA	50.156	GTGTACTCATGAAAGGGTAA	50.022	222	(TGAAAT)2	1740	1751	AT4G00990.1	Transcription factor jumonji (jmjC) domain-containing protein
MA_103030g0010	TTTATGAAGACTCAGACAGG	50.212	CACTACTATGAGCTTTCCAC	49.929	267	(TAATGA)2	2322	2333	AT4G00990.1	Transcription factor jumonji (jmjC) domain-containing protein
MA_103031g0010	CATTCCTAAGAAATATGCAC	50.033	TTTTCATTTCATCTGTAACC	50.214	275	(GCTCGC)2	211	222	AT3G49010.1	ATBBC1, BBC1, RSU2 breast basic conserved 1
MA_103031g0010	CATTCCTAAGAAATATGCAC	50.033	TTTTCATTTCATCTGTAACC	50.214	275	(GCTACT)2	259	270	AT3G49010.1	ATBBC1, BBC1, RSU2 breast basic conserved 1
MA_10303841g0010	AGATGGCTGGAGTAGATTAT	50.514	CAAATGAAGGTGGATAGATA	50.165	243	(AATGGA)2	528	539	AT3G57550.1	AGK2, GK-2 guanylate kinase
MA_10305178g0010	CAAAGAAGAGCTGATGTTAC	50.073	ATGAGAGGTTTAAAGGTTTT	49.981	161	(GATATCT)2	228	241	AT1G11000.1	MLO4, ATMLO4 Seven transmembrane MLO family protein
MA_10305266g0010	GAATTAATGATGTTATTCGC	50.05	GAACACCTAGTTTGGATGTA	50.022	252	(CTTC)3	171	182	AT5G02010.1	ATROPGEF7, ROPGEF7 RHO guanyl-nucleotide exchange factor 7
MA_10307058g0010	CTCCTCTACCAGTACCTTCT	50.115	CTATGGATTCCCTCTACTCT	50.033	182	(CCTACT)2	622	633	AT5G33406.1	hAT dimerisation domain-containing protein / transposase-related
MA_10307468g0010	ATCGATAATCTCCTCAACTC	50.769	GATTGTGTTCAACGTATCAC	51.098	147	(TAATTC)2	1326	1337	AT1G73050.1	Glucose-methanol-choline (GMC) oxidoreductase family protein
MA_10307725g0010	TTAAGTTTGGCAATATGAAT	50.207	TTTCAATACATTATCCATCC	49.992	278	(CTTATG)2	818	829	AT5G26960.1	Galactose oxidase/kelch repeat superfamily protein
MA_10307725g0010	TATCTCAAACGAAAAGAAAA	50.464	CTACAATCCTACGAAGCTC	49.98	220	(GACCCG)3	73	90	AT5G26960.1	Galactose oxidase/kelch repeat superfamily protein
MA_10307725g0010	CATAGAAGAACAAGAGCCTA	49.875	TCAGTATTAAAAAGCAAACC	50.019	276	(TGTTTG)2	281	292	AT5G26960.1	Galactose oxidase/kelch repeat superfamily protein
MA_10308226g0010	ACAAATTGTTCAGCAAAA	49.76	TAATTTCGTGTTCTGTTCTT	50.065	241	(CGTGTT)2	438	449	AT1G09560.1	GLP5 germin-like protein 5
MA_10308325g0020	AATGACATTCGAAATAGAGA	49.797	TTACTTACAATTTTCCCAAA	50.314	108	(GAGAAG)2	266	277	AT5G55250.1	IAMT1 IAA carboxylmethyltransferase 1
MA_10308567g0050	AGTGCTAAAACACAAGAGAA	50.207	TATAGTACGACCTCTTCAGC	49.7	271	(GTGGTC)2	263	274	AT1G28520.1	VOZ1, ATVOZ1 vascular plant one zinc finger protein
MA_10308567g0050	CGTACTATATGGATCCTCAG	49.74	ATAACTCTGCAGATAGCTTG	49.892	209	(TATGAA)2	373	384	AT1G28520.1	VOZ1, ATVOZ1 vascular plant one zinc finger protein
MA_10308598g0010	ATCTGTAACGTTCCTTCTCT	50.554	GTGAGTGAGATGGATCATAG	49.991	199	(CTTTTCCT)2	49	64	AT3G47090.1	Leucine-rich repeat protein kinase family protein
MA_10308598g0010	GAAGTTGCAAAGAACTAGAA	49.925	AAAAATGCTTCAACACTAAG	49.97	247	(TCCAAT)2	1785	1796	AT3G47090.1	Leucine-rich repeat protein kinase family protein
MA_103104g0010	GAAATTCATGAGAAAGTTCA	50.176	ATAGTCTTAGGTTTCTTCGG	50.513	132	(TCACCG)2	215	226	AT5G12020.1	HSP17.6II 17.6 kDa class II heat shock protein
MA_10310622g0010	GAAAATTACAATTGGTCAAG	49.928	TTTCATGAGAACAGTTAAGG	50.393	223	(TTGGTG)2	950	961	AT1G50480.1	THFS 10-formyltetrahydrofolate synthetase
MA_10312128g0010	GATATTTCTATGCGGTTATG	50.129	CACAGTGACCATAAGAGTTT	49.969	215	(CTCCAT)2	539	550	AT2G47180.1	AtGolS1, GolS1 galactinol synthase 1
MA_10313114g0010	GGATACGATCTCATAAACAA	50.132	CAGAATGTCTGGTAGAAGC	50.537	275	(CCGACA)2	593	604	AT3G12500.1	ATHCHIB, PR3, PR-3, CHI-B, B-CHI, HCHIB basic chitinase
MA_10313835g0010	GGGTTTCTATGTAATGATGA	49.94	TTTAATGCTCCAGTAAGAAG	50.058	269	(CTGGGG)2	317	328	AT2G22125.1	CSI1 binding
MA_10313835g0010	GGGTTTCTATGTAATGATGA	49.94	TTTAATGCTCCAGTAAGAAG	50.058	269	(AAGCAC)2	454	465	AT2G22125.1	CSI1 binding
MA_10313835g0010	CTTCTTACTGGAGCATTAAA	50.058	ACTCCCAGAAGAAATAAGTC	50.082	111	(TACAAA)2	513	524	AT2G22125.1	CSI1 binding
MA_103138g0010	TGTTCAGCAATCTAAGAAAC	50.552	GATTTCAGAGTATCTTGTGC	49.703	163	(GGCCAG)2	273	284	AT1G44110.1	CYCA1.1 Cyclin A1.1
MA_103138g0010	ATTTCAAATACAACTGCATC	50.231	AGTCCTTTCTTCAAATAGGT	49.802	171	(TCAAAG)2	589	600	AT1G44110.1	CYCA1.1 Cyclin A1.1
MA_103143g0010	AACAGCAATAGTACGGTTTA	50.335	CAACTATTGACTTCTTCTGC	50.073	250	(CAGTGCGCA)2	319	336	AT5G40380.1	CRK42 cysteine-rich RLK (RECEPTOR-like protein kinase) 42
MA_10316523g0010	GTGCAAGCTTAACCAGAT	51.048	GAGTCATCACTATTCCATTG	50.187	104	(CTC)4	34	45	AT3G25700.1	Eukaryotic aspartyl protease family protein
MA_10316827g0010	CTCAACTGAATTTGTCTGAT	49.977	GGCTAAAACTTTCCTACTCT	49.896	278	(AAGATT)2	262	273	AT4G02570.1	ATCUL1, CUL1, AXR6 cullin 1
MA_10316827g0010	GCAAACTTTACTGACAAATC	50.032	AAATCTTCAATCCTCTTTTT	49.988	239	(AGA)4	293	304	AT4G02570.1	ATCUL1, CUL1, AXR6 cullin 1
MA_10316972g0010	ACACAGAGAAACCCTTAGAC	50.801	AAACCCAACTTTGTATTTCT	50.691	176	(TGGGAC)2	331	342	AT3G20660.1	AtOCT4, 4-Oct organic cation/carnitine transporter4
MA_10316972g0010	AAATACAAAGTTGGGTTTCT	50.691	GTCAATAGACGGAGTATCAA	50.082	197	(TCTGCA)2	509	520	AT3G20660.1	AtOCT4, 4-Oct organic cation/carnitine transporter4
MA_103175g0010	TTCTATTTGGACGTAATGTT	49.977	TGCAAATAATAAACCTTCTC	49.893	173	(GCTTTA)2	346	357	AT5G51400.1	PLAC8 family protein
MA_103175g0010	AGGATTACAAAGGAAATACC	50.167	TACATGACTCTGGTGGTTAT	50.178	229	(CTG)4	656	667	AT5G51400.1	PLAC8 family protein
MA_10317671g0010	ATTACATTCACAGTCACCC	50.245	ATTTTATCAACAAAAGTCCA	49.928	142	(GAG)4	139	150	AT1G68930.1	pentatricopeptide (PPR) repeat-containing protein
MA_10320441g0010	ATCACCACTAACAACACATT	50.082	GAGAATTTCTTTTGGAGAAT	50.265	263	(CGTGTT)2	450	461	AT1G09560.1	GLP5 germin-like protein 5
MA_10321737g0010	TCTCCAAAAACCATATCTTA	50.017	AGACTTCTATATCCCGAGTC	49.999	252	(TAAAAAA)2	782	795	AT3G14470.1	NB-ARC domain-containing disease resistance protein
MA_10323029g0010	GACTCATTTGTCATGCTTAT	50.048	ATGCTCTGAAGATGTTTATG	50.277	145	(TTTGGT)2	292	303	AT1G80310.1	sulfate transmembrane transporters
MA_103256g0010	GCAGAAACAAAAACAAAA	49.613	CAATACGGCTATTTTATCAT	49.858	161	(CAAAAA)2	42	53	AT3G18480.1	AtCASP, CASP CCAAT-displacement protein alternatively spliced product
MA_103256g0010	ATGGCTGTAGGTGGA	47.1	CAATACGGCTATTTTATCAT	49.858	177	(AAACAA)2	21	32	AT3G18480.1	AtCASP, CASP CCAAT-displacement protein alternatively spliced product
MA_103256g0020	ATTTCAACATTCTCAGTCAC	49.737	GAACTTGAGGTAAGCTGTAA	49.785	205	(AAAAAC)2	1931	1942	AT5G41790.1	CIP1 COP1-interactive protein 1
MA_103256g0020	ATTTCAACATTCTCAGTCAC	49.737	GAACTTGAGGTAAGCTGTAA	49.785	205	(AAAAGC)2	1958	1969	AT5G41790.1	CIP1 COP1-interactive protein 1
MA_10328073g0010	ACATAAACGTGTTTCTCATC	49.988	AAAACCCCTTTGTATACTTT	50.021	255	(GTTGCA)2	193	204	AT2G24130.1	Leucine-rich receptor-like protein kinase family protein
MA_10328073g0010	TTAATAGACTATGGGATTGC	49.628	GCTATAGACATCACCTTTTG	49.982	150	(ACTTCT)2	823	834	AT2G24130.1	Leucine-rich receptor-like protein kinase family protein
MA_103285g0010	GTTTATGTGAACATCTGCTT	50.184	GAACAACTTTGTTAGGACTG	49.82	205	(AGGAAA)2	212	223	AT1G34750.1	Protein phosphatase 2C family protein
MA_10329387g0020	CAAGTTTACTTCACCAACAT	50.157	AAAGTCAACTGTTTTCTCAA	49.964	112	(CAGACA)2	263	274	AT5G33406.1	hAT dimerisation domain-containing protein / transposase-related
MA_10329387g0020	ATTAAATGGTGGACTTATCA	49.658	AATGCACATATACAAGATCC	49.956	184	(TTCA)3	754	765	AT5G33406.1	hAT dimerisation domain-containing protein / transposase-related
MA_10329387g0020	GGATCTTGTATATGTGCATT	49.956	TACATATCATACCGATCCTC	49.854	258	(AAGTGG)2	948	959	AT5G33406.1	hAT dimerisation domain-containing protein / transposase-related
MA_10329387g0020	ATATGTGCATTCAAATCTTC	50.098	TTACATATCATACCGATCC	47.974	250	(AATGAG)2	1030	1041	AT5G33406.1	hAT dimerisation domain-containing protein / transposase-related
MA_10329547g0010	GAATTAAAGCGAGTAGTTCA	50.025	TTTATGATCATCTTTCTTGC	50.463	239	(ATAAAT)2	733	744	AT1G52540.1	Protein kinase superfamily protein
MA_103312g0010	AAATAACTCCACACTTGATG	50.022	GCTAAATGTCTTAAAAGCTG	49.933	207	(TGGATG)2	385	396	AT1G25580.1	SOG1, ANAC008 NAC (No Apical Meristem) domain transcriptional regulator superfamily protein
MA_103312g0010	GCTTTTAAGACATTTAGCAG	49.933	TCATATACCTTCTTTGTGCT	49.982	261	(TTGGAA)2	530	541	AT1G25580.1	SOG1, ANAC008 NAC (No Apical Meristem) domain transcriptional regulator superfamily protein
MA_10331305g0010	CAATGTTGATAATGGACCTA	50.928	CTAACATTGAAGTAAGCTGG	50.334	273	(CTTATATT)2	477	492	AT5G08020.1	ATRPA70B, RPA70B RPA70-kDa subunit B
MA_10332809g0010	TCAATTTACAAGCACCTACT	50.115	CTCTTGCTGAAATATCTTGT	49.649	280	(GTGGCA)2	421	432	AT1G79740.1	hAT transposon superfamily
MA_10332809g0010	CATCTATCATTGTTGAAGGT	49.885	CGTAACAAAGAGATGATAGG	50.016	239	(TCATCAT)2	1255	1268	AT1G79740.1	hAT transposon superfamily
MA_10332809g0010	TGGTTATTTTAGAGTTTTGG	49.871	CCCTCATAAACCTCTCCTA	51.777	190	(CAGACA)2	1460	1471	AT1G79740.1	hAT transposon superfamily
MA_103336g0010	TATCAGAAAAACCAGTCTTG	50.393	AGTTCTCCATAACAGTGGAT	51.007	258	(GAGGAA)2	2074	2085	AT5G49890.1	CLC-C, ATCLC-C chloride channel C
MA_103336g0010	ATTGATTTACATCCATTCTG	49.94	GAGATCAAAAATATGTGCAG	50.756	192	(TTTTCC)2	2162	2173	AT5G49890.1	CLC-C, ATCLC-C chloride channel C
MA_103336g0010	TATCAGAAAAACCAGTCTTG	50.393	TATACATTTCCTCTTCCTCC	50.954	207	(AGACAT)2	2055	2066	AT5G49890.1	CLC-C, ATCLC-C chloride channel C
MA_103341g0010	TCTGAAGAGAATGGTACAAG	50.212	TCTATAGAAAACCAGCGTT	50.164	277	(CAACTT)2	129	140	AT2G17040.1	anac036, NAC036 NAC domain containing protein 36
MA_103341g0010	TGAATCAGACCTAAACAATC	50.03	ATCCCAACAATTTTCTACA	50.362	160	(CTTCTC)2	884	895	AT2G17040.1	anac036, NAC036 NAC domain containing protein 36
MA_10335560g0010	TTACCAAAGAAGTAACCAAG	49.818	GAACTCTTCGGTGTGATAC	50.091	166	(GAACTG)2	126	137	AT4G13210.1	Pectin lyase-like superfamily protein
MA_1033687g0010	TGAAAATTATACTGGGAGTG	50.295	CAAAGCTAAACAAGTTCAAT	49.97	267	(TGGACT)2	448	459	AT1G63430.1	Leucine-rich repeat protein kinase family protein
MA_10337928g0020	ATTGGTGTTGTCTAGTGAAG	49.969	TAATGCATCTTCTGAGTTCT	49.937	251	(GTTGGAA)2	338	351	AT2G26710.1	BAS1, CYP734A1, CYP72B1 Cyto
MA_103379g0010	TCTCAAGAAATTGGAGACTA	49.92	TTATGAGTGTCTCTGCTTCT	49.88	182	(CCATTG)2	131	142	AT5G04620.2	ATBIOF, BIOF biotin F
MA_103380g0010	GTGAGAAAAATGATGAAAGA	50.176	TCTTTCTTTACTGCAAGAAC	49.925	212	(GGTTGA)2	1431	1442	AT1G11290.1	CRR22 Pentatricopeptide repeat (PPR) superfamily protein
MA_10338362g0010	GAAATTGCAAAGAACTAGAA	49.977	ACAAGTTGTTGAAAGAGAAA	49.964	192	(TCCAAT)2	231	242	AT2G24130.1	Leucine-rich receptor-like protein kinase family protein
MA_10338686g0010	CAGCTTGATGAACTGATATT	50.277	GCTTCTTCTTGTTCAGTAAA	49.925	245	(TCTTCA)2	232	243	AT5G54160.1	ATOMT1, OMT1 O-methyltransferase 1
MA_10338838g0010	ATCCACACGTCTTAGAAAAT	51.341	AATGTTATTCTCCAACAAAA	49.928	271	(TAAACCC)2	140	153	AT1G75200.1	flavodoxin family protein / radical SAM domain-containing protein
MA_10339979g0010	ACAAAATACATCAAGGGAG	49.876	GACAAATTGTTTTGTTGATT	50.123	243	(CAAAAA)2	447	458	AT2G43250.1	unknown protein. Has 32 Blast hits to 32 proteins in 11 species: Archae - 0. Bacteria - 0. Metazoa - 0. Fungi - 0. Plants - 32. Viruses - 0. Other Eukaryotes - 0 (source: NCBI BLink).
MA_103404g0010	CAGTCCAATACAGAAGAGTG	50.516	CCACGTTGTAAGAAGTTATC	49.925	270	(GTGAAG)2	586	597	AT2G37640.1	ATEXPA3, ATEXP3, ATHEXP ALPHA 1.9, EXP3 Barwin-like endoglucanases superfamily protein
MA_10340614g0010	AAGCAGAGATTAAGAAGGAT	50.042	ATTTCTCATGTCATTCTCAG	49.834	278	(TGGTAA)2	291	302	AT3G07810.1	RNA-binding (RRM/RBD/RNP motifs) family protein
MA_103421g0030	ACGGACTCTTCTTTAACTCT	49.935	GTAGGAAGCTCCTCTGTAAC	50.742	274	(TTC)4	303	314	AT2G45050.1	GATA2 GATA transcription factor 2
MA_103421g0030	GTACAAAAAGTCCCACAGTA	50.157	TTATATCCGACCTCTGTTC	49.935	278	(AAG)4	971	982	AT2G45050.1	GATA2 GATA transcription factor 2
MA_10342g0010	CCTCAAGTAGAGACATACGA	50.264	CAAGAGTATACCTGGACTCA	50.064	259	(AAAGGA)2	656	667	AT5G26570.1	PWD, OK1, ATGWD3 catalytics.carbohydrate kinases.phosphoglucan, water dikinases
MA_10343854g0010	CTACGACTTTGTCGTCTGT	50.992	TTTTCAAGCAGTACAGAATC	50.552	273	(GTTCAG)2	368	379	AT1G74930.1	ORA47 Integrase-type DNA-binding superfamily protein
MA_103449g0010	ACAACAGCTTCTCATCTAAA	50.073	TCCTGAGAATCAAAATCTAA	49.973	230	(TGATTT)2	354	365	AT1G29400.1	AML5, ML5 MEI2-like protein 5
MA_103463g0010	TTATGCAGAGGGAGTATTTA	50.25	TAATGTGATCAACATCCAAT	51.027	263	(GATATT)2	1072	1083	AT5G50260.1	Cysteine proteinases superfamily protein
MA_10346470g0010	GACATTAAGCTACTACGGTG	50.164	ATCTACGTGTGTACCTGTGT	50.082	253	(CTC)4	122	133	AT1G44542.1	Cyclase family protein
MA_10346470g0010	GACATTAAGCTACTACGGTG	50.164	ATCTACGTGTGTACCTGTGT	50.082	253	(AGATGA)2	269	280	AT1G44542.1	Cyclase family protein
MA_10346791g0010	GTAAATTCATATGTCGTGGT	49.898	AACTACTGATTACCTCTCCC	49.942	156	(CAGGCG)2	617	628	AT1G55270.1	Galactose oxidase/kelch repeat superfamily protein
MA_103473g0010	GATTTTTCTCTGTTGGAAG	49.678	TTGTTTCTTCCTTTCTTCTT	51.014	140	(GGA)4	93	104	AT3G58680.1	MBF1B, ATMBF1B multiprotein bridging factor 1B
MA_103473g0010	GATTTTTCTCTGTTGGAAG	49.678	TTGTTTCTTCCTTTCTTCTT	51.014	140	(AGG)4	118	129	AT3G58680.1	MBF1B, ATMBF1B multiprotein bridging factor 1B
MA_103475g0010	TCGATCATAAGAAAAAGAAG	49.879	CTTGACATCCTCTCTCATC	49.931	116	(CCCCGA)2	284	295	AT5G28770.1	BZO2H3, AtbZIP63 bZIP transcription factor family protein
MA_103475g0010	GATGAGAGAGGATGTCAAG	49.931	CTTCAATAGAGGAGACAAAG	49.151	202	(AGG)4	449	460	AT5G28770.1	BZO2H3, AtbZIP63 bZIP transcription factor family protein
MA_103475g0010	TCGATCATAAGAAAAAGAAG	49.879	CTCTTTCTCTGCCTTGAC	50.497	128	(GAG)4	337	348	AT5G28770.1	BZO2H3, AtbZIP63 bZIP transcription factor family protein
MA_103475g0010	TTCTGTGGACGATATTTTAG	50.483	TTCTTTTTCTTATGATCGAG	49.879	255	(CACCAT)2	200	211	AT5G28770.1	BZO2H3, AtbZIP63 bZIP transcription factor family protein
MA_103475g0010	TTCTGTGGACGATATTTTAG	50.483	TTCTTTTTCTTATGATCGAG	49.879	255	(CAC)5	111	125	AT5G28770.1	BZO2H3, AtbZIP63 bZIP transcription factor family protein
MA_103475g0010	TTCTGTGGACGATATTTTAG	50.483	TTCTTTTTCTTATGATCGAG	49.879	255	(AGGGGG)2	59	70	AT5G28770.1	BZO2H3, AtbZIP63 bZIP transcription factor family protein
MA_103475g0010	GATGAGAGAGGATGTCAAG	49.931	CTTCAATAGAGGAGACAAAG	49.151	202	(GAG)4	376	387	AT5G28770.1	BZO2H3, AtbZIP63 bZIP transcription factor family protein
MA_103475g0010	TTCTGTGGACGATATTTTAG	50.483	TTCTTTTTCTTATGATCGAG	49.879	255	(TCCCCT)2	217	228	AT5G28770.1	BZO2H3, AtbZIP63 bZIP transcription factor family protein
MA_10349323g0010	AGTAATCATTGGTGTTTCAG	50.022	TCCTGATGAGTAGCAAGTAT	49.791	231	(AATTTATC)2	160	175	AT5G42340.1	PUB15 Plant U-Box 15
MA_10349323g0010	ATCAATTTATCAAGGAAACA	49.797	GATGAATCATTAATACCCAA	49.992	255	(TTCTTGCTA)2	257	274	AT5G42340.1	PUB15 Plant U-Box 15
MA_103508g0010	AATAAAGTCAGCAGAAAATG	49.84	CTGTATTGACACAACTTCCT	49.969	256	(AAT)4	100	111	AT1G18490.1	Protein of unknown function (DUF1637)
MA_10351739g0010	CTGATGATAAATGGTTTGTT	50.073	GGAATTTCTTCATCACTACA	50.03	212	(TGGACA)2	737	748	AT1G54385.1	ARM repeat superfamily protein
MA_10351739g0010	CTACACACATTCCTCTGTTT	49.969	TGAGGAGTCTGTTCAGTTAC	49.92	252	(AATACCA)2	1033	1046	AT1G54385.1	ARM repeat superfamily protein
MA_103523g0020	TATTAAGAATAGGTTGACCG	49.791	AATTCCATCAATCTTATGTG	49.94	181	(CTGTAG)2	3326	3337	AT2G30500.1	Kinase interacting (KIP1-like) family protein
MA_103523g0020	AATGAGAAAAAGGAACTCTT	49.938	ATGTTTTCATGTTTTGAATC	49.99	100	(AAAAAG)2	3644	3655	AT2G30500.1	Kinase interacting (KIP1-like) family protein
MA_10353668g0010	CTACAGTGAGTGGAAAATGT	49.969	GAACATCATCTTCTGATCTC	49.073	173	(GAACTG)2	1086	1097	AT4G24780.1	Pectin lyase-like superfamily protein
MA_103538g0010	GAAAATCCCGAACCA	50.022	CCTATGACGATAATTTTGAC	49.846	114	(TTGCAC)2	50	61	AT4G14723.1	BEST Arabidopsis thaliana protein match is: allergen-related (TAIR:AT3G22820.1). Has 35333 Blast hits to 34131 proteins in 2444 species: Archae - 798. Bacteria - 22429. Metazoa - 974. Fungi - 991. Plants - 531. Viruses - 0. Other Eukaryotes - 9610 (source: NCBI BLink).
MA_10354504g0010	CATACACACAGCTATCATTG	49.717	AAATCGTAACAAAGAGATGA	49.932	251	(TCATCAT)2	1255	1268	AT1G79740.1	hAT transposon superfamily
MA_10354504g0010	CTTACCATTAAGATCATGGA	50.165	ATAATGGTCCTCATGGACT	51.541	122	(CAGACA)2	1460	1471	AT1G79740.1	hAT transposon superfamily
MA_10357393g0010	CCTGATTAAACAAATAGTGG	50.01	CATTCTTAAAATGATGGAAG	50.017	278	(CAAATA)2	440	451	AT2G22070.1	pentatricopeptide (PPR) repeat-containing protein
MA_103581g0010	TACTATTGGTTTTAGGGACA	50.01	TGCCATACATACATTACAAA	49.973	264	(ATTCAT)2	1449	1460	AT1G70300.1	KUP6 K+ uptake permease 6
MA_10358874g0010	ATGTTGAAATCGAAGACG	51.727	CAAGTTTTATAATAACCCGA	49.967	271	(TGCCCT)3	25	42	AT2G29130.1	LAC2, ATLAC2 laccase 2
MA_10358g0010	GTTGAGACTGGTTCTTATCA	49.977	CAATCATCTTCACTAGAAGG	49.774	263	(CACTGTT)2	827	840	AT3G59950.1	Peptidase family C54 protein
MA_10359273g0010	CAAATGATCAAATCAAATCT	50.082	TACAATAGCAGCTTTTTCTT	49.933	152	(TGC)4	720	731	AT4G05190.1	ATK5 kinesin 5
MA_103594g0010	TTCTTCATTCTGACTCTTTG	50.359	ATAAAATGCAGTAACTGTGC	50.595	234	(TGAAGC)2	122	133	AT4G03210.1	XTH9 xyloglucan endotransglucosylase/hydrolase 9
MA_103595g0010	ACACATTCCAGAGTTTGTAG	49.969	CTAGAGAATGACCTGTCAAA	50.212	194	(ATGCAG)2	935	946	AT5G20280.1	ATSPS1F, SPS1F sucrose phosphate synthase 1F
MA_10359605g0020	ACATGGAGTTGTTATATTGC	50.09	TCTGATGAATCCTCTAAATG	50.125	238	(ATCTGT)2	2046	2057	AT4G27910.1	ATX4, SDG16 SET domain protein 16
MA_10359605g0020	ACATGGAGTTGTTATATTGC	50.09	TCTGATGAATCCTCTAAATG	50.125	238	(TGATAC)2	2084	2095	AT4G27910.1	ATX4, SDG16 SET domain protein 16
MA_10359605g0020	ATGTTGTGTGTACAATCCTT	50.082	TTCAGTTTTCTGGCTATAAG	50.058	181	(AACAAG)2	2351	2362	AT4G27910.1	ATX4, SDG16 SET domain protein 16
MA_10361509g0020	TAGCCACAGTAAGGTGAAG	51.249	ATCCTTAGTTCTCTCCTTTG	50.301	154	(ATGAGA)2	71	82	AT3G19580.1	AZF2, ZF2 zinc-finger protein 2
MA_103616g0010	GATTATATCATGGGCAATC	50.158	ATTCGCATTATTATTGTTGT	50.042	266	(GCA)6	1713	1730	AT1G62300.1	WRKY6, ATWRKY6 WRKY family transcription factor
MA_103616g0010	ATTGATCTGTCTGTCAAACT	49.226	GTAACCAACCTTAATCCAGT	50.851	266	(TGAGGA)2	252	263	AT1G62300.1	WRKY6, ATWRKY6 WRKY family transcription factor
MA_103629g0010	TTACCGTAACTATAATTGGC	49.982	TAGATGTCTGAATCCGATAA	50.658	178	(GAAGATCA)2	684	699	AT2G01680.1	Ankyrin repeat family protein
MA_1036333g0010	ATGTTCAAGGTTTCTGA	45.792	TCATCTTATTCACACCAGAT	50.187	280	(TGTTTA)2	24	35	AT1G73570.1	HCP-like superfamily protein
MA_103636g0020	ATCTCATTTTCAATCTTGC	50.047	CATACTTTTCACCAGTCTGT	49.969	159	(CAAGAA)3	340	357	AT2G15490.1	UGT73B4 UDP-glycosyltransferase 73B4
MA_10363858g0010	CTTAATCTTGGTGTCAATGT	50.022	CGTCTCACAATCTCATATTT	50.082	224	(TTGCCA)2	761	772	AT1G80660.1	AHA9, HA9 H(+)-ATPase 9
MA_10363858g0010	CTTAATCTTGGTGTCAATGT	50.022	CGTCTCACAATCTCATATTT	50.082	224	(CTTCGT)2	815	826	AT1G80660.1	AHA9, HA9 H(+)-ATPase 9
MA_10363858g0010	AACATCTGCGCTATACTTAC	49.905	AGAGATCCAAAGGAAAATAG	50.343	251	(GGTTGG)2	1663	1674	AT1G80660.1	AHA9, HA9 H(+)-ATPase 9
MA_103649g0010	CAATCTTTCTGACAATCAGT	49.977	AAACACCAAAACAATGTAAT	49.702	228	(CTTAGA)2	2047	2058	AT1G28440.1	HSL1 HAESA-like 1
MA_103649g0010	CTTGTCAGTGGAAAGAGAG	50.475	GTCTAACACTTGTTTCATGG	50.461	264	(GAG)4	2995	3006	AT1G28440.1	HSL1 HAESA-like 1
MA_10366066g0010	ATTATTTCAATCGAAGTCTG	49.518	TGAATTGTTCTTCAATTTTT	50.066	254	(TCGTCA)2	145	156	AT1G49630.1	ATPREP2, PREP2 presequence protease 2
MA_10366066g0010	ATTATTTCAATCGAAGTCTG	49.518	TGAATTGTTCTTCAATTTTT	50.066	254	(ATTTCT)2	241	252	AT1G49630.1	ATPREP2, PREP2 presequence protease 2
MA_103666g0020	CTTGGATATATACGATGCTC	49.951	TTTTACAAGCATAGACTTCC	49.84	245	(TTATCC)2	1459	1470	AT1G69550.1	disease resistance protein (TIR-NBS-LRR class)
MA_10367103g0010	CCATATTGAAAACTACCAAG	50.01	CACCAACATGTTCTACTTCT	49.969	209	(AACTAG)2	276	287	AT3G22220.1	hAT transposon superfamily
MA_10367103g0010	CCATATTGAAAACTACCAAG	50.01	AATGTGTCAAGGTTACTACG	50.207	264	(TGGTGC)2	408	419	AT3G22220.1	hAT transposon superfamily
MA_103692g0010	ACCATAATGAAATGAAGATG	49.94	CTCGTATATAATCATTTGCC	50.129	144	(ATATAC)2	606	617	AT5G01110.1	Tetratricopeptide repeat (TPR)-like superfamily protein
MA_103692g0010	TTAAGCTTCTCAAGGATATG	49.928	GGAGTGAGCTACAGATAAAA	49.649	276	(TATAGC)2	922	933	AT5G01110.1	Tetratricopeptide repeat (TPR)-like superfamily protein
MA_103692g0010	ACCAACAAGGAGAAGAAA	50.271	GTTTGGAGAGTATGACAGAA	49.977	238	(CGATGA)2	36	47	AT5G01110.1	Tetratricopeptide repeat (TPR)-like superfamily protein
MA_103698g0030	TTTGGATAGATTGTCTGAAC	50.03	CATATCAGATTGAAAACCAT	49.94	238	(CTTCGC)2	540	551	AT4G13650.1	Pentatricopeptide repeat (PPR) superfamily protein
MA_10370681g0010	AAACCGTTCATTGAAATC	50.633	AGTAGGGAAAATTGAACTTG	51.192	200	(GAAAATGGG)2	116	133	AT1G19210.1	Integrase-type DNA-binding superfamily protein
MA_103711g0020	GGAGATTTCAGCCTGC	51.99	ACCTACAGCAAATCTAGACA	49.929	249	(ATTCTG)2	47	58	AT4G00340.1	RLK4 receptor-like protein kinase 4
MA_103711g0020	GGACATTGATGTAGAAGAGA	49.834	AACAGTGATAGTTAACAGTGATAG	50.067	254	(TTC)4	1911	1922	AT4G00340.1	RLK4 receptor-like protein kinase 4
MA_103716g0010	ATTACGGTACAATACGTGAC	50.082	GTTTGAAATTGTTATTGCAG	51.035	243	(GATGGA)2	700	711	AT1G67750.1	Pectate lyase family protein
MA_103716g0010	AGACGGAGACCTGATGT	50.381	CTACACGAAGAAAGAAAGAA	49.959	247	(CGGGCG)2	1077	1088	AT1G67750.1	Pectate lyase family protein
MA_103716g0010	GTTCTTTACTCAATCGGG	50.37	AGACAGAAAAGTTGCTACAC	49.494	234	(TTCT)3	1263	1274	AT1G67750.1	Pectate lyase family protein
MA_10373618g0010	ACAATACACCAGAAAAGTTG	50.157	CATTGTTGAAGAAGTGACTC	50.43	150	(TGCCAT)2	138	149	AT1G77380.1	AAP3, ATAAP3 amino acid permease 3
MA_10374213g0010	GATTTGATTATGACAGAAGG	49.602	CATACGGAAAGATTCTCTG	50.611	152	(TTCCTC)2	864	875	AT3G48700.1	ATCXE13, CXE13 carboxyesterase 13
MA_10375806g0010	ATGCCTGGTTTCTTCG	52.519	TCAAGCTCTCCAAAGTTAT	49.928	280	(ATATAA)2	36	47	AT2G46600.1	Calcium-binding EF-hand family protein
MA_103758g0010	GGTTATGACAGCAGCAG	50.306	GCGAGACATAGACTGAATTA	50.471	278	(TCCTCTTCT)2	76	93	AT3G03740.1	ATBPM4, BPM4 BTB-POZ and MATH domain 4
MA_103758g0010	CCACCAAGCGTATGAG	51.083	GTAACCGTTAATTGTGAAGT	49.426	173	(CAG)4	44	55	AT3G03740.1	ATBPM4, BPM4 BTB-POZ and MATH domain 4
MA_10376648g0010	ATTCATGGACAAGTTATGG	50.527	TGAATTTTGAAGTGTTTCTT	50.016	279	(TGGGAA)2	84	95	AT1G28650.1	GDSL-like Lipase/Acylhydrolase superfamily protein
MA_10379473g0010	ACCTACTCTCTCTCTATGGC	50.14	CACAAAAAGAAAAGAAGAAG	49.632	149	(ACTCAT)2	338	349	AT3G08770.1	LTP6 lipid transfer protein 6
MA_103794g0010	GCTAGAAATCGATGATATTG	50.09	GTGCCTATACACATTGAGAT	49.902	237	(AACTGG)2	125	136	AT2G33150.1	PKT3, PED1, KAT2 peroxisomal 3-ketoacyl-CoA thiolase 3
MA_10380652g0020	CGTTACAGAAATAACGAAAT	49.886	GTACAGATTGGTGTGAGTTC	50.037	232	(ATATTATC)2	2957	2972	AT5G37140.1	P-loop containing nucleoside triphosphate hydrolases superfamily protein
MA_10381g0010	TTGGAGCTGGGTTTTA	50.328	CATAGTTAAGAGAAAGCCCT	50.691	227	(AGACAA)2	33	44	AT2G43040.1	NPG1 tetratricopeptide repeat (TPR)-containing protein
MA_10382669g0010	GGAGAGGGAAGATATAAAGA	50.218	GAGCAGGCATTAAGTTG	49.655	206	(CTGCAAATT)2	971	988	AT1G60470.1	AtGolS4, GolS4 galactinol synthase 4
MA_10382897g0010	GAATTTAATAAGTTGACGGA	49.71	AGATTTTGGATTGAAGAGAT	50.418	270	(GAAGGC)2	832	843	AT3G48700.1	ATCXE13, CXE13 carboxyesterase 13
MA_103834g0010	ACTATCCTCCAGCTATGAAT	50.514	ACGACTGTACATAGGACTTG	50.021	224	(GGATGA)2	84	95	AT2G22490.1	CYCD2.1, ATCYCD2.1 Cyclin D2.1
MA_103834g0010	TGTTCGGCTCTTATAATCTA	50.433	TAGCTTCCAGTGAAGTATTG	50.632	156	(AGCAAC)2	946	957	AT2G22490.1	CYCD2.1, ATCYCD2.1 Cyclin D2.1
MA_10385961g0010	GAAGACATTGTAAAGACTCG	49.878	GATTGAATTTGCTTGTATTC	49.951	263	(AAAG)3	489	500	AT3G52430.1	PAD4, ATPAD4 alpha/beta-Hydrolases superfamily protein
MA_1038617g0010	AGGAGAATGCAGATATGG	50.607	GGGATTTGTACAGCTATATG	49.895	101	(ACCAAT)2	82	93	AT5G59560.1	SRR1 sensitivity to red light reduced protein (SRR1)
MA_1038617g0010	CATATAGCTGTACAAATCCC	49.895	CCTCAGTATTTTGTTAAGGA	49.687	227	(AGAGGA)2	204	215	AT5G59560.1	SRR1 sensitivity to red light reduced protein (SRR1)
MA_103867g0010	ATGAGATGAAGTTGTTGAAG	49.977	GATCGTATTCAAGAAGGAAT	50.925	159	(AAAGGA)2	153	164	AT1G11905.1	B-cell receptor-associated protein 31-like
MA_103867g0010	AAAAGTTAACATTGGAGTCA	49.875	CTATCAGAACGTGAAAACTT	49.593	181	(TGCTCT)2	192	203	AT1G11905.1	B-cell receptor-associated protein 31-like
MA_103893g0010	ATTTACCTCGCTATTCTCTC	50.54	GAAGATAATTACAGGTTTCG	49.253	111	(ACAGAG)2	343	354	AT1G20510.1	OPCL1 OPC-8:0 CoA ligase1
MA_103898g0010	GGGAGTATGCAATATAAGG	49.755	CAGACCATTAAAGTAGATGC	49.982	105	(TTTACT)2	52	63	AT4G31850.1	PGR3 proton gradient regulation 3
MA_103898g0010	GCATCTACTTTAATGGTCTG	49.982	TGGATAAACATGTGAGAAAC	50.816	140	(CAAA)3	158	169	AT4G31850.1	PGR3 proton gradient regulation 3
MA_103907g0010	AAAATTACATGGTGGTAGTG	50.065	TTAACAATAGGATCACCAAC	50.073	267	(TGG)4	1242	1253	AT1G76510.3	ARID/BRIGHT DNA-binding domain-containing protein
MA_103907g0010	AAAATTACATGGTGGTAGTG	50.065	TTAACAATAGGATCACCAAC	50.073	267	(GTG)4	1262	1273	AT1G76510.3	ARID/BRIGHT DNA-binding domain-containing protein
MA_103907g0010	TTATGATCAGGTGACATCTT	50.187	GTTTGGACATTAGGCATAG	50.605	243	(GTG)4	1205	1216	AT1G76510.3	ARID/BRIGHT DNA-binding domain-containing protein
MA_103907g0010	AAAATTACATGGTGGTAGTG	50.065	TTAACAATAGGATCACCAAC	50.073	267	(TTGGTG)2	1217	1228	AT1G76510.3	ARID/BRIGHT DNA-binding domain-containing protein
MA_103912g0010	GAAAAGGCAATAGTGATATG	50.033	CCAACTATCAGACACAAAGT	49.969	193	(CATTTG)2	170	181	AT1G08230.2	Transmembrane amino acid transporter family protein
MA_10391505g0010	AGAAGGAATTGTGTATTGTG	50.022	GCTCTCAAATGAATAGAAAA	49.846	265	(CAATAT)2	111	122	AT1G78060.1	Glycosyl hydrolase family protein
MA_10391505g0010	AGAAGGAATTGTGTATTGTG	50.022	GCTCTCAAATGAATAGAAAA	49.846	265	(CTCTTC)2	231	242	AT1G78060.1	Glycosyl hydrolase family protein
MA_10392069g0010	ATGTTGTCGAACAGCC	50.153	AGAATATGTTCTCTCCGAA	49.588	268	(GCATTT)2	23	34	AT4G30320.1	CAP (Cysteine-rich secretory proteins, Antigen 5, and Pathogenesis-related 1 protein) superfamily protein
MA_103920g0010	TAAAGAACTTTCAGCTTGTT	49.648	ATTCACAAGCCAACTTAGTA	50.115	192	(TTGGAAAGG)2	590	607	AT5G18680.1	AtTLP11, TLP11 tubby like protein 11
MA_10392111g0010	TATCTTAGTGACTGGAGGTG	50.064	AGACTATCTAATTGCGTTTG	49.889	209	(AAGAGC)2	1279	1290	AT1G27620.1	HXXXD-type acyl-transferase family protein
MA_1039214g0010	TGAAAATTATACTGGGAGTG	50.295	CAAAGCTAAACAAGTTCAAT	49.97	267	(TGGACT)2	350	361	AT1G63430.1	Leucine-rich repeat protein kinase family protein
MA_10392966g0010	CTCTGAGATGTTCAAGGTT	49.764	TTCATATGATTCCTCCTTTA	49.886	191	(TGTTTA)2	40	51	AT1G73570.1	HCP-like superfamily protein
MA_103943g0010	ATGGATCAGACGCTC	46.366	CATCCTATATTGTGATGGAC	50.09	176	(ACCTCA)2	21	32	AT5G54630.1	zinc finger protein-related
MA_103943g0010	ATTCAGCAAGGAATATTGTA	50.033	AGGCTAGTTAACCCATTTAT	50.119	262	(GGTAAAG)2	906	919	AT5G54630.1	zinc finger protein-related
MA_10394547g0010	ACAACTGTTGGAGAAGAGAT	51.123	CGAAGCTTTATGTTCATATC	50.219	229	(GGAGGAAAA)2	232	249	AT4G22090.1	Pectin lyase-like superfamily protein
MA_10394670g0010	TCTTTTCCTTGTAATAATGG	49.743	AGCTGAGTATAGAAAGCACA	50.317	276	(TGGCAGT)2	580	593	AT4G27190.1	NB-ARC domain-containing disease resistance protein
MA_103946g0010	ATGGTGATGATGCCTG	50.818	CTTATGACTAGATCAAACGC	50.172	257	(AGCATG)2	37	48	AT4G16110.1	ARR2, RR2 response regulator 2
MA_10396g0010	GCAACTATGCGTGCT	48.691	AGACTGGAAAAATTGATATG	49.327	266	(AGG)4	44	55	AT1G28190.1	unknown protein. BEST Arabidopsis thaliana protein match is: unknown protein (TAIR:AT5G12340.1). Has 166 Blast hits to 162 proteins in 36 species: Archae - 0. Bacteria - 2. Metazoa - 15. Fungi - 5. Plants - 124. Viruses - 0. Other Eukaryotes - 20 (source: NCBI BLink).
MA_103970g0010	GAAAAATGATAAAGAACGAA	49.845	AGTGCACTGTAAGTATCCAC	49.986	229	(ATATTG)2	1844	1855	AT3G07290.1	Pentatricopeptide repeat (PPR) superfamily protein
MA_103976g0010	TCCTCTGTTAGTCAATGTTT	49.68	ATCCGAACAAGTTATTTACA	49.977	248	(CTGTTCTTG)2	1355	1372	AT1G29340.1	PUB17, ATPUB17 plant U-box 17
MA_10399g0010	TATTTGACATGTTCTCTGGT	50.326	GTAACAGCCTCTATTGAATG	49.982	253	(GAC)4	753	764	AT1G13080.1	CYP71B2 cyto
MA_10399g0020	TTGGCTTAAAGAAAATCTAA	49.967	ATTGTAGTGGATAACAGCAG	50.267	184	(TTGGGA)2	1393	1404	AT3G01040.2	GAUT13 galacturonosyltransferase 13
MA_104022g0010	AAAGGGTTTTTGATAAGACT	49.981	TTTGTAGACTGAAAAAGGAG	49.769	247	(AGTATC)2	1358	1369	AT3G45400.1	exostosin family protein
MA_104022g0010	CCTGCTCTTTCTGATCTC	50.353	ATGTAAATCCATCTGTCTGA	50.187	212	(GCTCT)3	106	120	AT3G45400.1	exostosin family protein
MA_104066g0010	ACTGTGAGAGTTGCAGATAC	49.938	TGGAGGTGAGTATAATGAAG	50.116	156	(AAAAGT)2	357	368	AT4G21895.1	DNA binding
MA_10407g0010	AAATGTGGCAATTATAGAAC	49.541	ACTCTTCAATTGTTTCTCCT	50.505	170	(TGAAGA)2	1383	1394	AT1G67480.1	Galactose oxidase/kelch repeat superfamily protein
MA_10407g0010	AAATGTGGCAATTATAGAAC	49.541	ACTCTTCAATTGTTTCTCCT	50.505	170	(AAG)4	1409	1420	AT1G67480.1	Galactose oxidase/kelch repeat superfamily protein
MA_104118g0010	GCAAGAATATTTCATTATGG	50.082	CACCTCATCATTTTCATAGT	49.885	258	(ATGAAG)2	818	829	AT1G06030.1	pfkB-like carbohydrate kinase family protein
MA_104137g0010	CTTCTAAACCAGCGAAGT	50.41	TAAAATGGAGGGTGTAATAA	50.058	167	(AGA)4	68	79	AT2G21580.1	Ribosomal protein S25 family protein
MA_104137g0010	AGAAGAAGAAGAAATGGAGT	49.753	TAAAATGGAGGGTGTAATAA	50.058	131	(AGAAGG)2	98	109	AT2G21580.1	Ribosomal protein S25 family protein
MA_104153g0010	CACTGTGCCTTTCATGT	50.363	CTGATCTAATGGTTATCGAG	49.882	130	(CTG)4	47	58	AT5G62460.1	RING/FYVE/PHD zinc finger superfamily protein
MA_104153g0010	CTCGATAACCATTAGATCAG	49.882	TTATAAGTCTGATGGCAAAT	50.033	237	(AAGAGA)2	155	166	AT5G62460.1	RING/FYVE/PHD zinc finger superfamily protein
MA_104153g0010	TTTTCTTCATTCTTTTCTTG	49.961	TACAAAGTTGCATTTGTTCT	51.008	211	(AGGAAG)2	707	718	AT5G62460.1	RING/FYVE/PHD zinc finger superfamily protein
MA_104179g0010	TGAAGAGTTTTAGAGATGGA	49.92	GTTATGTTCGCTTGTTAATC	50.13	227	(ACAAAT)2	1125	1136	AT4G03620.1	myosin heavy chain-related
MA_104182g0010	ATAGAGGAGCCAAAGATAAG	50.57	ATCATGTTCTCTTGTGATGT	49.891	213	(GATCGA)2	949	960	AT3G50670.1	U1-70K, U1SNRNP U1 small nuclear ribonucleoprotein-70K
MA_104182g0010	ATAGAGGAGCCAAAGATAAG	50.57	ATCATGTTCTCTTGTGATGT	49.891	213	(ATGATC)2	965	976	AT3G50670.1	U1-70K, U1SNRNP U1 small nuclear ribonucleoprotein-70K
MA_104182g0010	GTGACATCACAAGAGAACAT	50.36	ATCCGATCTCTCTCTCTATC	49.816	202	(AGAGAA)2	1015	1026	AT3G50670.1	U1-70K, U1SNRNP U1 small nuclear ribonucleoprotein-70K
MA_104182g0010	GTGACATCACAAGAGAACAT	50.36	ATCCGATCTCTCTCTCTATC	49.816	202	(GACAGA)2	1030	1041	AT3G50670.1	U1-70K, U1SNRNP U1 small nuclear ribonucleoprotein-70K
MA_104182g0010	GTGACATCACAAGAGAACAT	50.36	ATCCGATCTCTCTCTCTATC	49.816	202	(GACAGA)2	1051	1062	AT3G50670.1	U1-70K, U1SNRNP U1 small nuclear ribonucleoprotein-70K
MA_104182g0010	GTGACATCACAAGAGAACAT	50.36	ATCCGATCTCTCTCTCTATC	49.816	202	(TCGTGA)2	1113	1124	AT3G50670.1	U1-70K, U1SNRNP U1 small nuclear ribonucleoprotein-70K
MA_104182g0010	AAAGAGACAAGGACAGAGAT	50.331	CATAATCATGTGAATGAGAA	49.015	123	(GATAGA)2	1159	1170	AT3G50670.1	U1-70K, U1SNRNP U1 small nuclear ribonucleoprotein-70K
MA_104187g0010	CATGGATATATTCAAGGGTA	50.074	TATCTCTCAAACAATGGAAC	50.03	249	(GCAAGGG)2	130	143	AT1G68020.1	ATTPS6, TPS6 UDP-Glycosyltransferase / trehalose-phosphatase family protein
MA_104192g0010	GAAACCAGTGAGAGTAACCT	50.801	CATTATTTCTAGAAGGAGCA	49.928	121	(CAGGGA)2	1871	1882	AT3G14840.2	Leucine-rich repeat transmembrane protein kinase
MA_104203g0010	TTTCTACTGGAAAGTCTTCA	50.056	GATCAACTAGCATATCAAGC	50.007	180	(ATG)4	1547	1558	AT1G71830.1	SERK1, ATSERK1 somatic embryogenesis receptor-like kinase 1
MA_104203g0010	ATTTACTCCTATCAGTTTCG	48.789	GGTACATCAAAGAAGTGCT	49.985	273	(CTC)4	647	658	AT1G71830.1	SERK1, ATSERK1 somatic embryogenesis receptor-like kinase 1
MA_104203g0010	CATATGTAGCACTGGCTCT	51.139	CAAGTCCACTCTTATCACAC	50.278	215	(TGC)4	38	49	AT1G71830.1	SERK1, ATSERK1 somatic embryogenesis receptor-like kinase 1
MA_104207g0010	ATAATGACTCTGGTCAGCTA	49.791	CAACATCTTTGTGTCCTAGT	49.969	192	(CACATAT)2	357	370	AT1G69710.1	Regulator of
MA_104215g0010	AGGTTGTTCAAGAAATACAA	49.875	GTGACTGTTACAACCAAGAT	49.731	145	(AAGATGG)2	745	758	AT5G13700.1	ATPAO1, APAO, PAO1 polyamine oxidase 1
MA_10422g0030	GGGCTCTGATTATAGAGTATC	49.964	ATATTATGATTGGCGTTATC	49.518	165	(ATTCAAGA)2	860	875	AT5G57610.1	Protein kinase superfamily protein with octicosapeptide/Phox/Bem1p domain
MA_10425757g0010	CTACAAGCACAACTCAAGAT	50.366	CTGACTTAACTGATGGTGTT	49.969	279	(CAG)4	700	711	AT1G15780.1	unknown protein. BEST Arabidopsis thaliana protein match is: unknown protein (TAIR:AT2G10440.1). Has 103701 Blast hits to 43153 proteins in 1828 species: Archae - 30. Bacteria - 7385. Metazoa - 38639. Fungi - 11531. Plants - 7727. Viruses - 307. Other Eukaryotes - 38082 (source: NCBI BLink).
MA_10425757g0010	CTACAAGCACAACTCAAGAT	50.366	CTGACTTAACTGATGGTGTT	49.969	279	(CAG)4	760	771	AT1G15780.1	unknown protein. BEST Arabidopsis thaliana protein match is: unknown protein (TAIR:AT2G10440.1). Has 103701 Blast hits to 43153 proteins in 1828 species: Archae - 30. Bacteria - 7385. Metazoa - 38639. Fungi - 11531. Plants - 7727. Viruses - 307. Other Eukaryotes - 38082 (source: NCBI BLink).
MA_10425757g0010	ATGAGTTGAATAATGACTCG	50.082	AGAAGTTGAGGAGAAGAAAC	50.174	154	(CAG)5	937	951	AT1G15780.1	unknown protein. BEST Arabidopsis thaliana protein match is: unknown protein (TAIR:AT2G10440.1). Has 103701 Blast hits to 43153 proteins in 1828 species: Archae - 30. Bacteria - 7385. Metazoa - 38639. Fungi - 11531. Plants - 7727. Viruses - 307. Other Eukaryotes - 38082 (source: NCBI BLink).
MA_10425790g0010	AGTTTGGAATAGAGAAATCC	50.13	AGCTCTAGTCTCTTCTGGAC	50.236	166	(GCCAGA)2	795	806	AT3G03480.1	CHAT acetyl CoA:(Z)-3-hexen-1-ol acetyltransferase
MA_10425790g0010	ACCCAACCTCTTTATCTTAC	50.121	AGTCCATTATAAGCTTACCC	50.39	229	(TTCATT)2	201	212	AT3G03480.1	CHAT acetyl CoA:(Z)-3-hexen-1-ol acetyltransferase
MA_10425791g0020	GTTACTGGATTTCTCCTCTT	50.082	TAGCTTTTGTTTCAAATCAT	50.298	275	(TACTGG)2	2263	2274	AT1G59870.1	PEN3, PDR8, ATPDR8, ABCG36, ATABCG36 ABC-2 and Plant PDR ABC-type transporter family protein
MA_10425793g0010	CAAGATAAGAGATTGCAGAG	50.166	CTGAGATTACCAACTTTGTC	49.68	169	(CATCCC)3	386	403	AT1G06980.1	unknown protein. FUNCTIONS IN: molecular_function unknown. INVOLVED IN: biological_process unknown. LOCATED IN: endomembrane system. EXPRESSED IN: sepal, male gametophyte, carpel. EXPRESSED DURING: 4 anthesis. BEST Arabidopsis thaliana protein match is: unknown protein (TAIR:AT2G30230.1). Has 159 Blast hits to 159 proteins in 13 species: Archae - 0. Bacteria - 0. Metazoa - 0. Fungi - 0. Plants - …
MA_10425810g0010	CTCCAACAACACAATAATCT	50.022	TGAGATGATCTATAGCGATT	49.905	269	(TGCAGC)3	555	572	AT1G15780.1	unknown protein. BEST Arabidopsis thaliana protein match is: unknown protein (TAIR:AT2G10440.1). Has 103701 Blast hits to 43153 proteins in 1828 species: Archae - 30. Bacteria - 7385. Metazoa - 38639. Fungi - 11531. Plants - 7727. Viruses - 307. Other Eukaryotes - 38082 (source: NCBI BLink).
MA_10425823g0010	GGGTGAGTGTACGTTTAAT	49.834	CGTAGACCAGACAAAATCTA	50.442	197	(ATGGGA)2	145	156	AT2G39700.1	ATEXPA4, ATEXP4, ATHEXP ALPHA 1.6, EXPA4 expansin A4
MA_10425825g0010	AATCACATATTGTAGGCATC	49.956	GTCACATTCTGATTTTTAGC	49.898	268	(TCAAAAG)2	599	612	AT4G26090.1	RPS2 NB-ARC domain-containing disease resistance protein
MA_10425825g0010	GACGACATTGATAAGATCAC	50.152	GAATTTCGTCTCTACTGTTG	49.878	274	(GAAGAT)2	2256	2267	AT4G26090.1	RPS2 NB-ARC domain-containing disease resistance protein
MA_10425825g0010	AATACTTATCTCCCGAAAAC	50.344	TAACTTAACGCTCCTATTGT	49.619	277	(CAGATA)2	2576	2587	AT4G26090.1	RPS2 NB-ARC domain-containing disease resistance protein
MA_10425833g0010	TGTAGATTTAGGTGCAGTCT	49.929	ATCCTCCTCCATGTATTCT	50.739	104	(GTGGAT)2	223	234	AT5G52060.1	ATBAG1, BAG1 BCL-2-associated athanogene 1
MA_10425836g0010	AAATCGTGAACCTAGTTATG	49.514	TTTGGAGTAGGAACTGATAA	49.966	270	(AGGATA)2	122	133	AT5G42950.1	GYF domain-containing protein
MA_10425836g0010	TATTTCTCATCAAGATCTGC	50.287	GACTGAAGCTGAGAAAGTAA	49.733	261	(GCAACAGCA)2	2343	2360	AT5G42950.1	GYF domain-containing protein
MA_10425836g0010	CTCCAGTTCTAGCTTGTAAA	50.008	TGTTCTTCCAGTTGTATCTC	49.977	229	(CCAAAA)2	3742	3753	AT5G42950.1	GYF domain-containing protein
MA_10425836g0010	TTGAGGCTAAAGATACAAAG	50.058	GAAATCTCCTAGAGATGGAC	50.243	197	(AAAAGC)2	4279	4290	AT5G42950.1	GYF domain-containing protein
MA_10425853g0010	TTGACATAGAGAAGCTTACAG	50.016	AGAAGAAGGGCTAGAAATAG	49.981	239	(CAGCTT)2	242	253	AT1G32850.1	UBP11 ubiquitin-specific protease 11
MA_10425853g0010	AGCTTCAGATTTGTGTAGTG	50.366	AGAAGAAGGGCTAGAAATAG	49.981	100	(TTGTGGG)2	308	321	AT1G32850.1	UBP11 ubiquitin-specific protease 11
MA_10425853g0010	AGCTTCAGATTTGTGTAGTG	50.366	TAGGACTTACAAGGAAAACA	50.098	234	(TATTTC)2	324	335	AT1G32850.1	UBP11 ubiquitin-specific protease 11
MA_10425856g0010	AAGCCAAAGAGAATAGTGA	49.928	AACTCTATCAACAACACAGG	49.969	110	(CAGTTC)2	103	114	AT2G21990.1	Protein of unknown function, DUF617
MA_10425862g0010	GTTGAAAATGTCGAATGTAT	50.04	GTTTGATAGTAGCAATCGTC	49.949	278	(CATGTTC)2	1203	1216	AT5G23850.1	Arabidopsis thaliana protein of unknown function (DUF821)
MA_10425862g0010	CATCTTCTTTATCAAGCATT	49.707	ATCCAGTTAAAATAGAGCG	49.749	252	(GTGGAA)2	266	277	AT5G23850.1	Arabidopsis thaliana protein of unknown function (DUF821)
MA_10425862g0010	TCGAAACATACAGAAAGTCT	49.878	TCGAATGTATCTTCACTACC	50.082	211	(GACTTG)2	520	531	AT5G23850.1	Arabidopsis thaliana protein of unknown function (DUF821)
MA_10425865g0010	AGCATATTTTCAAAGTCTCA	50.123	TTGAAGTACAAGCAATAACC	50.578	140	(TCCGAA)2	268	279	AT3G19380.1	PUB25 plant U-box 25
MA_10425867g0020	AGAACTCGTTGAACAGTATG	50.168	AGATCGTTCTCTAAACTTCC	50.269	280	(AGA)4	180	191	AT1G69560.1	MYB105, LOF2, ATMYB105 myb domain protein 105
MA_10425868g0010	GAAAAGGGAGAAATAACATT	50.299	GACAGCACAAACTCTATCAT	49.994	251	(ACATGA)2	533	544	AT5G25610.1	RD22, ATRD22 BURP domain-containing protein
MA_10425881g0040	CTGTTTGGATTCAGTATTGT	50.022	CTGTGTGTGGATTCTTACTT	49.969	145	(GAAGCG)2	42	53	AT5G21950.1	alpha/beta-Hydrolases superfamily protein
MA_10425888g0010	TCAATTGTTTTGTGTCAATA	49.814	TCGATGTACTTGATCTCTTC	50.038	123	(AGAAGCT)2	422	435	AT2G45560.1	CYP76C1 cyto
MA_10425890g0010	GACAACTTGATAAGGTTACG	49.925	GTACATTGAAATCGAAGAAG	49.932	126	(CAAGAT)2	360	371	AT4G04980.1	unknown protein. BEST Arabidopsis thaliana protein match is: unknown protein (TAIR:AT1G11070.1). Has 23100 Blast hits to 15699 proteins in 1063 species: Archae - 116. Bacteria - 2262. Metazoa - 8308. Fungi - 3268. Plants - 3181. Viruses - 958. Other Eukaryotes - 5007 (source: NCBI BLink).
MA_10425891g0010	AATGTTGAAAATGAAAGAGA	49.882	ATTATATCAAATGCTTCCTG	49.628	212	(TAGTGG)2	6036	6047	AT3G02260.1	BIG, DOC1, TIR3, UMB1, ASA1, LPR1, CRM1 auxin transport protein (BIG)
MA_10425891g0010	GGCAATAGATGATATGACAG	50.482	TCATAACAAGTTTCACACAA	49.754	216	(TGCCTT)2	308	319	AT3G02260.1	BIG, DOC1, TIR3, UMB1, ASA1, LPR1, CRM1 auxin transport protein (BIG)
MA_10425891g0010	AGCTGTGCAATATAATCTGT	49.999	TAGTAACTCCATGCCATAGT	49.841	218	(TTTTGA)2	3329	3340	AT3G02260.1	BIG, DOC1, TIR3, UMB1, ASA1, LPR1, CRM1 auxin transport protein (BIG)
MA_10425891g0010	GTATTTGAAAAATTGGACTG	49.928	TCTCAAAGACAGCAAATACT	50.073	239	(ATGAAAG)2	4363	4376	AT3G02260.1	BIG, DOC1, TIR3, UMB1, ASA1, LPR1, CRM1 auxin transport protein (BIG)
MA_10425891g0010	AATGTTGAAAATGAAAGAGA	49.882	ATTATATCAAATGCTTCCTG	49.628	212	(CAGTGG)2	6024	6035	AT3G02260.1	BIG, DOC1, TIR3, UMB1, ASA1, LPR1, CRM1 auxin transport protein (BIG)
MA_10425895g0020	TACAAATATGTTTGGATGTG	49.239	GTTATATGAAGATCCCTCCT	49.864	164	(ATGAGA)2	1222	1233	AT1G22340.1	AtUGT85A7, UGT85A7 UDP-glucosyl transferase 85A7
MA_10425895g0020	GATATTGATAACTGGGACAA	49.94	AAAGATGTCACTAATGATGC	50.048	171	(AAGAAT)2	277	288	AT1G22340.1	AtUGT85A7, UGT85A7 UDP-glucosyl transferase 85A7
MA_10425902g0010	TAAGCAGCTAAAAGAAGAAG	49.832	ATGTAATGAATGGAATTCTG	49.94	147	(AG)6	305	316	AT2G28800.1	ALB3 63 kDa inner membrane family protein
MA_10425903g0010	TAGGACTGTACCTCTTGATG	50.064	TTTCCATAAGACCTCAATAA	50.017	138	(GACTCTG)2	220	233	AT1G56560.1	Plant neutral invertase family protein
MA_10425914g0010	AGTTTTTGATGGTGTAAAGA	49.875	TACCACCCATATTTGTAATC	49.984	222	(AGAGTAT)2	288	301	AT1G78910.1	Pseudouridine synthase family protein
MA_10425924g0010	CAGAGCAGAGTAAAGATCAG	50.117	TCTTCCTTTGTCTGTAAGAA	50.056	136	(GGTG)3	260	271	AT1G09320.1	agenet domain-containing protein
MA_10425929g0010	TGCATTGATTGCATATTTA	51.004	CATAAGTCTGCTCACTAACC	49.929	188	(GCAGAT)2	247	258	AT2G35630.1	MOR1, GEM1 ARM repeat superfamily protein
MA_10425932g0020	TGAACATGTGAACAGTATGA	50.232	AACATTAAATTCCCTTCTCT	49.855	154	(ACA)5	192	206	AT5G13080.1	WRKY75, ATWRKY75 WRKY DNA-binding protein 75
MA_10425950g0010	GTGGAGTGTGCTAAAATAGA	50.41	GCTGTATAAATTGGAGAAGA	49.707	252	(GACGGA)2	532	543	AT4G19170.1	NCED4, CCD4 nine-cis-epoxycarotenoid dioxygenase 4
MA_10425951g0010	CAGTAAACTGAAAGAAGGTG	50.048	GTACTGTAAAGGTGCAGAGA	50.366	233	(CAACGCCAC)2	125	142	AT2G29590.1	Thioesterase superfamily protein
MA_10425957g0010	GACGATGATGAAGATGATAG	50.25	CAAATGTGTATTAAAATCCC	49.845	216	(GAT)4	421	432	AT2G19540.1	Transducin family protein / WD-40 repeat family protein
MA_10425957g0010	TACCATAAGCAGCCTATTAC	49.988	GTAGATCTTCTGGTGCATTA	50.277	178	(GAA)4	1195	1206	AT2G19540.1	Transducin family protein / WD-40 repeat family protein
MA_10425964g0010	GGCTATGAAGTTTATCATTG	50.033	TACTGTACTTCCCACTCAAC	49.969	257	(GGGTTG)2	604	615	AT1G04690.1	KAB1, KV-BETA1 potassium channel beta subunit 1
MA_10425992g0010	TGGTATAGTTTCAAATAGGC	49.758	TCTATCATAAAATTGCGAGT	50.219	234	(AGGATC)2	378	389	AT2G30990.1	Protein of unknown function (DUF688)
MA_10425995g0010	GCATTTCGATATAATTCAGT	49.594	GCATGTAGTCTGGTAAAAAG	50.115	105	(CATTTG)2	41	52	AT5G06720.1	ATPA2, PA2 peroxidase 2
MA_10425995g0010	GCTTCTACAGTCAGATCAAG	49.88	TGAGCAAATTAGAAACAGAT	50.123	242	(TTCTCCAAC)2	898	915	AT5G06720.1	ATPA2, PA2 peroxidase 2
MA_10426006g0010	TCCATGCACATACAGAAC	50.424	CACATCCTCACTTTGTAACT	49.969	198	(GAAGGA)2	69	80	AT2G46520.1	cellular apoptosis susceptibility protein, putative / importin-alpha re-exporter, putative
MA_10426023g0020	CTGAACTTGAACATGGTAAT	50.022	AGTACCACTTGTTGCTCTAA	50.065	199	(TGCTTT)2	660	671	AT4G38350.1	Patched family protein
MA_10426030g0030	GATATGAAATCTACCCCTTT	50.043	TGTCGATTCTGAGTAATTTT	49.932	239	(TACTAG)2	66	77	AT1G70740.1	Protein kinase superfamily protein
MA_10426034g0010	TAAAATAGAGCCAGAGGATA	49.525	TAATGTTCAGAAAATAAGGC	49.893	176	(CTGCCT)2	498	509	AT1G80160.1	Lactoylglutathione lyase / glyoxalase I family protein
MA_10426034g0020	AAGGACAAGGATCAGATT	48.9	CATTCTCGTAGAATTTCTTG	50.156	109	(TACCTT)2	35	46	AT1G80160.1	Lactoylglutathione lyase / glyoxalase I family protein
MA_10426038g0020	CATTGTTATCGTGTTCCTC	51.187	TCAAACATGGCTAACAAC	49.916	196	(CGGTGG)2	168	179	AT5G05380.1	PRA1.B3 prenylated RAB acceptor 1.B3
MA_10426043g0030	TCAGATGTGGGAATATAGAG	49.979	AGAGCCAATTTTAACAATAA	49.628	260	(GCAGCCTT)2	662	677	AT3G13770.1	Pentatricopeptide repeat (PPR) superfamily protein
MA_10426046g0010	TAGGTGGGATGCTAATCT	50.284	TAGAAACAATTAAACCAGGA	50.146	183	(TCTGGAC)2	34	47	AT1G06730.1	pfkB-like carbohydrate kinase family protein
MA_10426046g0010	GAGTTCTCTCCTGGTTTAAT	50.082	AAGCCCTCTATGAAGTAAAT	50.082	243	(AGCAACA)2	278	291	AT1G06730.1	pfkB-like carbohydrate kinase family protein
MA_10426065g0010	TTAGACTGTTACCTGCTGTT	50.065	GGAGAAAAATAAGAATTTCC	50.036	270	(GAGGGA)2	1201	1212	AT5G36110.1	CYP716A1 cyto
MA_10426068g0020	GAAAATTCGATTTCTGTCTA	49.658	AATGAATATTTGTCATCGTC	49.905	162	(CGCAGC)2	283	294	AT1G22380.1	AtUGT85A3, UGT85A3 UDP-glucosyl transferase 85A3
MA_10426068g0020	GACTACGTACTGGTCAACAC	50.233	AGTTGCTCCTGAGATTTAAC	51.203	251	(GGA)5	753	767	AT1G22380.1	AtUGT85A3, UGT85A3 UDP-glucosyl transferase 85A3
MA_10426068g0020	ATTATTCCTCACACACAGC	50.655	TTCACAATATACTCCACCTC	49.885	204	(GAGCAT)2	1077	1088	AT1G22380.1	AtUGT85A3, UGT85A3 UDP-glucosyl transferase 85A3
MA_10426077g0010	TCTATGTTTTCAACACCTTT	49.875	ATCAGGGTACAAATTAGGAT	50.312	245	(TGCTTC)2	393	404	AT5G14170.1	CHC1 SWIB/MDM2 domain superfamily protein
MA_10426083g0010	GGAGAGATTGCAGAGGAT	52.306	GTCTGAAAAACATGATCAAC	50.24	273	(CAGGGG)2	26	37	AT5G23540.1	Mov34/MPN/PAD-1 family protein
MA_10426087g0010	TTATACGCAATTTTTCTTTT	49.977	TTAACTGGTGACTCTAGCAT	49.929	259	(TGAGGA)2	372	383	AT3G22990.1	LFR ARM repeat superfamily protein
MA_10426098g0020	TGAGAGAAAACGATTCTTTA	50.295	TGAGGTCAAATACTCTCTTG	50.212	260	(AAATTG)2	676	687	AT3G50910.1	unknown protein. BEST Arabidopsis thaliana protein match is: unknown protein (TAIR:AT5G66480.1). Has 76 Blast hits to 75 proteins in 28 species: Archae - 0. Bacteria - 10. Metazoa - 7. Fungi - 2. Plants - 49. Viruses - 0. Other Eukaryotes - 8 (source: NCBI BLink).
MA_10426100g0010	ACAGATAATGCTAATTCTGC	49.723	TCTTTGACTGCTTATTTTTC	49.977	259	(CAAGTT)2	329	340	AT2G46340.1	SPA1 SPA (suppressor of phyA-105) protein family
MA_10426100g0010	TCCAGACAGTATTTCTCAAC	49.977	TAAAGTATTGTTCACAGGCT	50.115	220	(CATGGT)2	1465	1476	AT2G46340.1	SPA1 SPA (suppressor of phyA-105) protein family
MA_10426101g0010	CTTGATGAGATTGAATTAGC	49.99	GATGGTTTCAAGTTATCAGA	50.03	248	(TAGATGT)2	1550	1563	AT5G42920.1	THO5, AtTHO5 THO complex, subunit 5
MA_10426105g0010	CAAAAGACCATAATGATTTC	49.797	TCAAATACCTTGTTATCCTG	50.295	260	(TCCAAA)2	822	833	AT4G27910.1	ATX4, SDG16 SET domain protein 16
MA_10426105g0020	CAAAAGACCATAATGATTTC	49.797	CTTGCAGACTTCTTGTTATC	50.073	251	(TCCAAA)2	498	509	AT4G27910.1	ATX4, SDG16 SET domain protein 16
MA_10426110g0020	TAGGGTTTTCAATGCTAATA	50.416	AGCAAACTAGATCCAATGTA	49.982	183	(CGTGGA)2	285	296	AT5G66120.2	3-dehydroquinate synthase, putative
MA_10426113g0010	CAGTGATATTTTTAGCAGGT	49.702	AAGTACATTTCTCCACAATG	50.022	194	(GAGGAT)2	79	90	AT3G28715.1	ATPase, V0/A0 complex, subunit C/D
MA_10426113g0010	CCTTCAGTTGCTATTTTTAG	49.785	AAGTACATTTCTCCACAATG	50.022	112	(TAAAAA)2	140	151	AT3G28715.1	ATPase, V0/A0 complex, subunit C/D
MA_10426113g0010	GAAAGTCAGATGTTGGATAA	50.03	TACTGTCATGAACTCTGGAT	50.136	187	(CCAGAA)2	1005	1016	AT3G28715.1	ATPase, V0/A0 complex, subunit C/D
MA_10426118g0010	TGTATCTCACAGAGTTGGAT	50.136	CTAAAGTATTTCTCTTTCAGT	45.199	119	(GCTCAGA)2	1635	1648	AT5G47750.1	D6PKL2, PK5 D6 protein kinase like 2
MA_10426120g0010	GAGTCGAATCCAAACTCTA	50.029	TTACACTTGTAACCGATGTT	50.681	116	(CATGAG)2	31	42	AT2G37820.1	Cysteine/Histidine-rich C1 domain family protein
MA_10426126g0010	CTATAAAGAAACGCTTCAGA	50.241	AGCTACTAATTAAATGTGCC	49.197	210	(TCAACAG)2	519	532	AT5G58220.1	TTL transthyretin-like protein
MA_10426142g0010	GATGCTGTGGTTATTATTGT	50.09	ATAATTTCAGCTAGTGCTTG	50.074	257	(GTTGCT)2	1744	1755	AT5G10560.1	Glycosyl hydrolase family protein
MA_10426144g0020	ATTAAAGAAAACACGAAAAG	49.265	AATACCAGAGACAATTGAAA	49.74	173	(GACGAT)2	144	155	AT1G01550.1	BPS1 Protein of unknown function (DUF793)
MA_10426153g0010	TTGTTATTGGAAGAAGAAGA	50.106	GGTAAATAACAACAAAGCAC	50.074	235	(AAGAGA)2	1120	1131	AT4G27240.1	zinc finger (C2H2 type) family protein
MA_10426159g0010	CATCACTTACATATTCTCCC	49.458	TGACGATCTCTCTCTCAGTA	50.552	269	(CTCCGCC)2	213	226	AT5G63380.1	AMP-dependent synthetase and ligase family protein
MA_10426165g0010	GGACAATGATAGTTTAGCTG	49.982	ATGTGATTGTCTCTTCATGT	49.891	161	(CATA)4	138	153	AT2G39800.2	P5CS1, ATP5CS delta1-pyrroline-5-carboxylate synthase 1
MA_10426167g0010	GGATGTGGTTCTACTAATGA	49.885	AATTTCTCCCATTTAGAATC	50.175	134	(AAAGAG)2	274	285	AT3G10540.1	3-phosphoinositide-dependent protein kinase
MA_10426176g0010	CAAGAATTTTGTAGAGACCA	50.393	TTATAAAATTGATACTCGGC	49.989	234	(CTTCGG)2	417	428	AT1G08280.1	Glycosyltransferase family 29 (sialyltransferase) family protein
MA_10426181g0010	AGGAATCTGTCTCTGGTAAT	50.233	ATTGATGCAACATATGAAGT	50.388	121	(GGATGA)2	225	236	AT5G53470.1	ACBP1, ACBP acyl-CoA binding protein 1
MA_10426181g0010	GTGAAGGTGATATTACAAGC	49.756	AGTAGCCTTTCTTTTCCAT	50.766	112	(CAAGAAG)2	747	760	AT5G53470.1	ACBP1, ACBP acyl-CoA binding protein 1
MA_10426185g0010	GAATTTTCAATTGGGGT	50.286	CAATCATGTTTTATGGAGTT	50.073	270	(AATGCT)2	109	120	AT2G42770.1	Peroxisomal membrane 22 kDa (Mpv17/PMP22) family protein
MA_10426194g0010	TCTTTGACTCTGCTCATAAT	49.937	CCCTGATCTTATCCAAGTA	49.97	213	(AAAGGC)2	145	156	AT4G21130.1	EMB2271 Transducin/WD40 repeat-like superfamily protein
MA_10426194g0010	TACTTGGATAAGATCAGGG	49.97	CTTTTAACAACTCGACACTC	50.014	224	(CGAAGA)2	369	380	AT4G21130.1	EMB2271 Transducin/WD40 repeat-like superfamily protein
MA_10426200g0010	GAGTTCCGTAGTAAACGAG	49.921	TTCTTCTTCTTCATCATACG	50.453	157	(GAA)4	313	324	AT1G55040.1	zinc finger (Ran-binding) family protein
MA_10426200g0010	GTGATGATGAAGAAGAAGAA	49.985	TTCTGAGACCTTTCAAAAC	50.117	258	(GAA)4	349	360	AT1G55040.1	zinc finger (Ran-binding) family protein
MA_10426200g0010	GTGATGATGAAGAAGAAGAA	49.985	TTCTGAGACCTTTCAAAAC	50.117	258	(ATG)5	488	502	AT1G55040.1	zinc finger (Ran-binding) family protein
MA_10426211g0010	AGACACAACGATTTGATG	49.477	TCTGATAGACATTACCTTGC	50.277	191	(TTCCAA)2	28	39	AT5G01750.1	Protein of unknown function (DUF567)
MA_10426218g0010	TATAGATCCTGCTGTAATGC	50.559	GTCTGCAGCACTAAATACTC	50.09	175	(AAATCT)2	45	56	AT5G43300.1	PLC-like phosphodiesterases superfamily protein
MA_10426231g0040	AAGTTTTTCAAAACATTACG	49.965	TTGACCACTGTTGAGAATAC	50.782	192	(GTAACA)2	776	787	AT2G19130.1	S-locus lectin protein kinase family protein
MA_10426233g0010	ACAGCTGATGTTAATAGGAA	49.982	AGATCACAATTAACAAATGG	50.073	146	(AAATTC)2	1464	1475	AT5G11510.1	MYB3R-4, AtMYB3R4 myb domain protein 3r-4
MA_10426242g0020	TGCAAAAGCATTCAGTAG	50.578	GCTGTAGATCCAGCATTT	50.915	255	(CGTCGG)2	144	155	AT4G17260.1	Lactate/malate dehydrogenase family protein
MA_10426242g0020	GGACATACTGACATACATCG	51.048	AGATGCTCTTTCTCATACG	50.283	261	(CGCTTC)2	565	576	AT4G17260.1	Lactate/malate dehydrogenase family protein
MA_10426242g0030	TTCTTCAAGTCCATCCA	49.844	TGTAGATCCAGCATTTCA	50.347	188	(CGTCGG)2	108	119	AT4G17260.1	Lactate/malate dehydrogenase family protein
MA_10426243g0010	CAAAATAATTCAGCAAACTT	50.019	ATACATCAGGACCAGGTTA	50.029	189	(AGGAAA)2	915	926	AT5G44280.1	ATRING1A, RING1A RING 1A
MA_10426246g0010	TCAAAAAGGAGTGTTGTTAT	49.875	GCTCATGAGATTTGCTATAC	50.007	118	(CAGGGA)2	185	196	AT4G27680.1	P-loop containing nucleoside triphosphate hydrolases superfamily protein
MA_10426261g0030	AGTGGTATTTGGAATGATTA	49.658	GTATGCATCATCAAACTTTC	50.532	244	(CTCAAAG)2	443	456	AT3G05030.1	NHX2, ATNHX2 sodium hydrogen exchanger 2
MA_10426261g0030	AGACTATTATTGCCTCAAAG	48.978	CTCCAGCTGGTGAACTA	49.729	271	(TTTTGTTCC)2	666	683	AT3G05030.1	NHX2, ATNHX2 sodium hydrogen exchanger 2
MA_10426261g0030	TTACAGTTCACTATTACTGGC	49.841	CCATGCATCACCATTT	51.01	122	(AGCTGG)2	693	704	AT3G05030.1	NHX2, ATNHX2 sodium hydrogen exchanger 2
MA_10426262g0010	TGCTCAAAACTATAATCCAT	50.033	CTGTTTACACACACCCTTAT	50.014	129	(AATGGA)2	128	139	AT3G17670.1	tetratricopeptide repeat (TPR)-containing protein
MA_10426265g0010	GTAAAGTCCACATCATTAGC	49.756	CATCCTCTGGATCTGTACTA	49.924	252	(ATGCCA)3	1220	1237	AT1G53300.1	TTL1 tetratricopetide-repeat thioredoxin-like 1
MA_10426265g0010	GTCTGGTTTTGATTTGTATG	50.503	CTTACTCTTCTCTTCCCAGT	50.256	211	(CAACAG)2	204	215	AT1G53300.1	TTL1 tetratricopetide-repeat thioredoxin-like 1
MA_10426269g0010	CAATGAACTGACCTTTTTAG	50.098	TATGTTTTCTCGTTCTTCAT	49.932	223	(GACATT)2	310	321	AT5G26820.1	ATIREG3, MAR1, RTS3, IREG3 iron-regulated protein 3
MA_10426273g0010	ACGCTATTTTGTATTGAAGA	50.345	ATTCTTGACATTTATACGGA	49.846	241	(AGGAGA)2	632	643	AT1G03900.1	ATNAP4, NAP4 non-intrinsic ABC protein 4
MA_10426273g0010	CCCACCTAATGATACAGTAA	50.156	AGAATGCTGCCCATC	50.051	206	(CTTCTG)2	1046	1057	AT1G03900.1	ATNAP4, NAP4 non-intrinsic ABC protein 4
MA_10426273g0010	ATCTGATAAGATTTGGACTG	49.115	ATATACTTCTCGTGATCGG	49.987	279	(ATTGAAG)2	510	523	AT1G03900.1	ATNAP4, NAP4 non-intrinsic ABC protein 4
MA_10426276g0010	GTCCTTGTACTACGAGAATG	49.733	ATGATTGTTGCTAATGTTTT	49.944	162	(CCGAAAT)2	182	195	AT3G22400.1	LOX5 PLAT/LH2 domain-containing lipoxygenase family protein
MA_10426277g0020	GGATGTGTTGTAGAGCTTAG	49.929	CTAACTTTCCTTTTAGCTCC	50.538	157	(AAAAGG)2	773	784	AT5G51600.1	PLE, ATMAP65-3, MAP65-3 Microtubule associated protein (MAP65/ASE1) family protein
MA_10426277g0020	CAAAGACTAAAGAAGAAGCA	50.147	GAGACGAATACCATCATAGA	49.944	275	(CGGGCA)2	1117	1128	AT5G51600.1	PLE, ATMAP65-3, MAP65-3 Microtubule associated protein (MAP65/ASE1) family protein
MA_10426277g0020	TCTATGATGGTATTCGTCTC	49.944	GTTTGCATTTGAAGTAGATG	50.883	215	(AGGAGC)2	1271	1282	AT5G51600.1	PLE, ATMAP65-3, MAP65-3 Microtubule associated protein (MAP65/ASE1) family protein
MA_10426277g0020	TTAAAAGTCCATTTTCTACC	48.95	GTGATGATGTTCATTCTGTT	50.407	269	(GCCTCA)2	1912	1923	AT5G51600.1	PLE, ATMAP65-3, MAP65-3 Microtubule associated protein (MAP65/ASE1) family protein
MA_10426277g0020	ATCTCAGTTTTCAACCTCTT	50.505	CTTCGTTCTTCAAATGAGTA	50.583	159	(CAACAT)2	2080	2091	AT5G51600.1	PLE, ATMAP65-3, MAP65-3 Microtubule associated protein (MAP65/ASE1) family protein
MA_10426278g0010	AAAGCTCTAAAATATGGGAT	50.127	AAACAAATCAAAAACCATAC	49.439	111	(GTGGAGAG)2	584	599	AT2G31060.2	elongation factor family protein
MA_10426292g0030	AAGAGCATGACCTAGAGAA	49.728	CCTTCTCTGCACTTAGTTTA	50.008	204	(AAGCTG)2	101	112	AT4G16520.1	ATG8F Ubiquitin-like superfamily protein
MA_10426292g0030	TAAACTAAGTGCAGAGAAGG	50.008	ATCACCAAATGTGTTTTCT	50.082	148	(AGGATG)2	353	364	AT4G16520.1	ATG8F Ubiquitin-like superfamily protein
MA_10426294g0010	TGAAGAAGTCAATCAAAAGT	49.826	TTCTCTTATGTTGTCACGAT	50.524	244	(ATGATC)2	923	934	AT3G50670.1	U1-70K, U1SNRNP U1 small nuclear ribonucleoprotein-70K
MA_10426306g0010	TTCTTCAAAGACAAGAAAAG	49.909	TTTCACCTATTTCTTCAATG	50.434	241	(CATCGA)2	543	554	AT5G65720.1	ATNIFS1, NIFS1, NFS1, ATNFS1 nitrogen fixation S (NIFS)-like 1
MA_10426306g0010	AGACATGGCTCATACTTCTA	49.791	TATATCGATTCCTTCTTTCA	50.074	151	(TTGGGA)2	1217	1228	AT5G65720.1	ATNIFS1, NIFS1, NFS1, ATNFS1 nitrogen fixation S (NIFS)-like 1
MA_10426308g0010	ATAACACATCTTCCACTTTG	50.022	TACATCTATGACCATTCCAT	50.09	150	(TCCAAA)2	120	131	AT1G23820.1	SPDS1 spermidine synthase 1
MA_10426313g0010	GGTGTATGATGTCTCTGTTC	49.891	AAGATCTACCAAATTAAGGC	50.52	178	(TGTGCA)2	1713	1724	AT5G27000.1	ATK4, KATD kinesin 4
MA_10426317g0010	CAGACAAATGATTTTACCAT	50.073	TATCTCATAGGGTTCTACCA	49.689	225	(GATGTA)2	607	618	AT4G39470.1	Tetratricopeptide repeat (TPR)-like superfamily protein
MA_10426317g0010	ACAGAATGATGTTGGTAGAA	50.326	TTTTCACTTAATGCTTTCTC	49.977	235	(AGGCGC)2	785	796	AT4G39470.1	Tetratricopeptide repeat (TPR)-like superfamily protein
MA_10426317g0010	TACTGATAGTGCTTCTAGCC	49.892	TATCTCATAGGGTTCTACCA	49.689	244	(TCCCAC)2	564	575	AT4G39470.1	Tetratricopeptide repeat (TPR)-like superfamily protein
MA_10426317g0010	TAGGTTAGTGACCAACATTT	49.734	ATGGTAAAATCATTTGTCTG	50.073	240	(CTACTG)2	518	529	AT4G39470.1	Tetratricopeptide repeat (TPR)-like superfamily protein
MA_10426317g0010	GATGCCTAACTCCAAATG	51.246	TCCCTGGTACTACTTTTACA	49.959	172	(CAGACA)2	57	68	AT4G39470.1	Tetratricopeptide repeat (TPR)-like superfamily protein
MA_10426317g0010	ACAGAATGATGTTGGTAGAA	50.326	TTTTCACTTAATGCTTTCTC	49.977	235	(TTCTCCCCC)2	853	870	AT4G39470.1	Tetratricopeptide repeat (TPR)-like superfamily protein
MA_10426319g0010	ATTCAGATATAGAGGGAAGG	50.082	CTTGCTAAGAACAGTCATTC	50.073	236	(TGA)4	324	335	AT5G39890.1	Protein of unknown function (DUF1637)
MA_10426319g0010	GTTTTTACATCTCCTTGTGA	50.166	CATCTGGCCTTTTTATCT	50.125	247	(TGA)4	783	794	AT5G39890.1	Protein of unknown function (DUF1637)
MA_10426323g0010	AAGAGGAGATTGACAGGTT	50.984	ATGACACCTTCTTTTTCAG	49.968	202	(CGGAGGG)2	96	109	AT1G77450.1	anac032, NAC032 NAC domain containing protein 32
MA_10426323g0010	GAAAATATCTCAACGAAGC	49.948	ATGGGAGAATGACTTACTTT	50.407	280	(CCGGCT)2	425	436	AT1G77450.1	anac032, NAC032 NAC domain containing protein 32
MA_10426325g0010	CCAACTCTGTTTGATTTAAG	50.098	GAGGATTCAGGGTTACTAAT	49.994	176	(TGCAAG)2	806	817	AT1G79220.1	Mitochondrial transcription termination factor family protein
MA_10426326g0010	ATGGGAATCGAACTAGAG	49.726	ATTTTCCAAAGTGACACTAA	49.875	171	(GTCAGC)2	85	96	AT5G55090.1	MAPKKK15 mitogen-activated protein kinase kinase kinase 15
MA_10426343g0020	GGTAAAGGATGACATGATAA	49.94	TTCTCTTGAAGATTCCTACA	49.92	215	(CAGCAA)2	918	929	AT2G22610.1	Di-glucose binding protein with Kinesin motor domain
MA_10426350g0010	TTAGGTAAATTCAAGAGTGC	49.84	TTTCAAGTTGTTTCATTTCT	50.016	172	(AGTTTAC)2	547	560	AT4G27500.1	PPI1 proton pump interactor 1
MA_10426350g0010	AAAGAAAAGCTAGGAAGAAG	50.235	CAAGCCAAACTAGAAAAATA	50.229	253	(GAAGCA)2	1618	1629	AT4G27500.1	PPI1 proton pump interactor 1
MA_10426350g0030	ACAAGTAGAAGCAAAGATGA	50.073	ATGAGCAGTTGTTATGACTC	49.994	222	(CTCTGCT)2	297	310	AT5G49560.1	Putative methyltransferase family protein
MA_10426350g0030	AGTCATAACAACTGCTCATC	49.994	CTACTTCTGGATTCAACTCA	50.212	101	(CACCCA)2	371	382	AT5G49560.1	Putative methyltransferase family protein
MA_10426350g0030	GTTATAAGTAGCGTCCACAC	49.941	TCATCTTTGCTTCTACTTGT	50.073	143	(ACGCTT)2	63	74	AT5G49560.1	Putative methyltransferase family protein
MA_10426350g0030	ACAAGTAGAAGCAAAGATGA	50.073	ATGAGCAGTTGTTATGACTC	49.994	222	(GAGTAT)2	205	216	AT5G49560.1	Putative methyltransferase family protein
MA_10426353g0010	CATTCTATATGGAAAACCAG	49.879	ATTGATATCACTTCACTTGC	50.048	271	(TCAGATT)2	529	542	AT1G70630.1	Nucleotide-diphospho-sugar transferase family protein
MA_10426353g0010	ATTACCAGTGTTTATGGATG	49.932	CTCTGTCTCATTGTATTCGT	50.029	244	(CGATGT)2	1455	1466	AT1G70630.1	Nucleotide-diphospho-sugar transferase family protein
MA_10426363g0020	AGCTATCTCAAAGACTGTCA	49.88	CAACTCTTCAGTAACAAAGG	50.048	250	(CATCAG)2	1106	1117	AT1G14610.1	TWN2, VALRS valyl-tRNA synthetase / valine--tRNA ligase (VALRS)
MA_10426367g0010	TCATCTTCCTTGAGTGTAAC	49.977	GGAAGAATGGTTATTTTGTA	49.525	161	(AAT)4	52	63	AT1G80560.1	ATIMD2, IMD2 isopropylmalate dehydrogenase 2
MA_10426376g0030	AATGAGCCAGACTATAATGA	49.848	AATTCAATATTTGATCGTTG	50.307	257	(TGGAGCA)2	167	180	AT4G32500.1	AKT5, KT5 K+ transporter 5
MA_10426380g0010	AGTCCAAAAGAGAAGGTAAT	49.802	AACAGAACTGGTTTATTCAA	49.875	211	(ATAACCA)2	991	1004	AT5G66460.1	MAN7, AtMAN7 Glycosyl hydrolase superfamily protein
MA_10426382g0010	TGAGCTTCCTGATAAATTAC	49.707	CTTGCAGAGATCTAAAAGAA	50.016	266	(AAGCTA)2	523	534	AT3G27120.1	P-loop containing nucleoside triphosphate hydrolases superfamily protein
MA_10426387g0010	ATCATATAGGATGAGCATTG	50.048	CTGTAATTAAGAAGATTCGC	49.623	279	(AGGTAG)2	815	826	AT2G16570.1	ATASE, ATASE1, ASE1 GLN phosphoribosyl pyrophosphate amidotransferase 1
MA_10426387g0010	ATCATATAGGATGAGCATTG	50.048	CTGTAATTAAGAAGATTCGC	49.623	279	(GAAGAG)2	829	840	AT2G16570.1	ATASE, ATASE1, ASE1 GLN phosphoribosyl pyrophosphate amidotransferase 1
MA_10426402g0010	TTTCACAAGAGTTCATCTGT	50.43	AAACATTGAGGATTTCAAC	49.789	205	(AGGCTCATT)2	370	387	AT5G10625.1	BEST Arabidopsis thaliana protein match is: flowering promoting factor 1 (TAIR:AT5G24860.1). Has 35333 Blast hits to 34131 proteins in 2444 species: Archae - 798. Bacteria - 22429. Metazoa - 974. Fungi - 991. Plants - 531. Viruses - 0. Other Eukaryotes - 9610 (source: NCBI BLink).
MA_10426405g0010	ATGAGATGCCATTACAATAA	50.65	TACTTCTTCATTTTCAGAGG	49.633	216	(AGC)6	249	266	AT1G02040.1	C2H2-type zinc finger family protein
MA_10426405g0010	CAGATGAAGATCTATCCAAG	49.633	GGAACTCATCATTAGCATC	50.206	258	(AGC)4	836	847	AT1G02040.1	C2H2-type zinc finger family protein
MA_10426407g0030	ATATGACAGATTGCAGAAAA	50.756	GCAGTCTCCGATCTACTAA	50.283	183	(GAGGCT)2	399	410	AT5G57610.1	Protein kinase superfamily protein with octicosapeptide/Phox/Bem1p domain
MA_10426407g0030	AGTACTACATGCAAGAGCAG	50.612	TTGTCACAGGATTTGATAAG	51.041	255	(CCCATG)2	1348	1359	AT5G57610.1	Protein kinase superfamily protein with octicosapeptide/Phox/Bem1p domain
MA_10426415g0010	AAGGCGAAGAGCAAG	49.964	ACTTTCCTAATCCTCACACT	50.365	196	(GGC)4	25	36	AT5G42130.1	Mitochondrial substrate carrier family protein
MA_10426415g0010	CAACTTGAAAATGTGAATCT	50.166	ACTTTCCTAATCCTCACACT	50.365	140	(GGCAAG)2	124	135	AT5G42130.1	Mitochondrial substrate carrier family protein
MA_10426415g0010	TCGTTAAGACGAGACTTATG	50.632	GGTAAAGCTCGAGTATAGTG	49.426	234	(GGAATC)2	898	909	AT5G42130.1	Mitochondrial substrate carrier family protein
MA_10426425g0010	CTGAAGCCTACTGTAAAAGA	50.008	GCCTTTGTACATAAACAATC	49.944	231	(TGCTGA)2	1392	1403	AT1G26610.1	C2H2-like zinc finger protein
MA_10426427g0010	GTTATTGAACAATATTTCGG	50.027	CACTTGAGAACGTACTTGAT	50.168	123	(ATATTC)2	1766	1777	AT3G44540.1	FAR4 fatty acid reductase 4
MA_10426427g0010	GAGCTAAGAATATTGTGGAA	49.707	CTAAATTGAGAAGTGGACTG	49.912	183	(TGGAAG)2	774	785	AT3G44540.1	FAR4 fatty acid reductase 4
MA_10426427g0010	AGATACATATGGACTGGTCA	50.038	TATAGTTCTGGTGCCTTCTA	50.205	269	(GCACAG)2	950	961	AT3G44540.1	FAR4 fatty acid reductase 4
MA_10426430g0010	ACATGTGATAAAGCCTTAGA	49.982	CGGACTACTAAATCAGAATG	50.016	272	(ATGGAA)2	3168	3179	AT3G09560.2	Lipin family protein
MA_10426430g0010	TGGTGAAGACTACTGCTAAT	49.929	AAATGATGAAATAGGTGTTG	50.073	209	(ATGTAA)2	1502	1513	AT3G09560.2	Lipin family protein
MA_10426430g0010	AAATACCTCACAAACTGATG	50.022	CAGTTGAGGTTGACATAAAT	50.022	217	(TTATGA)2	978	989	AT3G09560.2	Lipin family protein
MA_10426434g0010	CAGAATTCATGAAGAAGAAG	49.92	ACGAAATTTAAAGAGTCTCC	50.437	250	(CCATGA)2	87	98	AT1G20990.1	Cysteine/Histidine-rich C1 domain family protein
MA_10426443g0010	CCAATGTTAAAGAAATTGAC	49.928	CTTGATTTTCACATTCTCAT	50.03	237	(AATGGA)2	1242	1253	AT4G19530.1	disease resistance protein (TIR-NBS-LRR class) family
MA_10426443g0010	CCAATGTTAAAGAAATTGAC	49.928	TAAAAATCTTCTTGCCTAAA	49.967	271	(GAGAAT)2	1315	1326	AT4G19530.1	disease resistance protein (TIR-NBS-LRR class) family
MA_10426457g0020	AGAGTTGTTCAAGATTGATG	49.977	CCTTGTGATCAAAGTATGTT	50.022	226	(AGAGTG)2	104	115	AT1G60890.1	Phosphatidylinositol-4-phosphate 5-kinase family protein
MA_10426460g0010	TCTATTTCAAGAGCTCAAAG	50.016	AGGTGATGTACACAAGAAAG	49.969	276	(CTGCAG)2	728	739	AT5G49110.1	unknown protein. INVOLVED IN: biological_process unknown. LOCATED IN: cellular_component unknown. EXPRESSED IN: cultured cell. Has 30201 Blast hits to 17322 proteins in 780 species: Archae - 12. Bacteria - 1396. Metazoa - 17338. Fungi - 3422. Plants - 5037. Viruses - 0. Other Eukaryotes - 2996 (source: NCBI BLink).
MA_10426460g0010	CCTTTCTTAATGACTTCAAA	49.824	TGACTCAGTAGAAAATGCTT	50.073	201	(CCAG)3	1502	1513	AT5G49110.1	unknown protein. INVOLVED IN: biological_process unknown. LOCATED IN: cellular_component unknown. EXPRESSED IN: cultured cell. Has 30201 Blast hits to 17322 proteins in 780 species: Archae - 12. Bacteria - 1396. Metazoa - 17338. Fungi - 3422. Plants - 5037. Viruses - 0. Other Eukaryotes - 2996 (source: NCBI BLink).
MA_10426460g0010	ATGTACTTGAGGAAATGCTA	49.982	AAAATGTGTCTGCATAAGAA	50.883	182	(ATGAAA)2	1967	1978	AT5G49110.1	unknown protein. INVOLVED IN: biological_process unknown. LOCATED IN: cellular_component unknown. EXPRESSED IN: cultured cell. Has 30201 Blast hits to 17322 proteins in 780 species: Archae - 12. Bacteria - 1396. Metazoa - 17338. Fungi - 3422. Plants - 5037. Viruses - 0. Other Eukaryotes - 2996 (source: NCBI BLink).
MA_10426482g0010	AATGTTAAGAAACACAAAGC	49.751	GCATTAGTTTCCCAGTAATA	49.758	256	(GAAAAG)2	841	852	AT5G60740.1	ABC transporter family protein
MA_10426489g0020	AGAGTTAGTTGGAAAAAGGT	49.931	GTGCAGTATTGGTGTTAGAT	50.039	278	(CCTGTG)2	1414	1425	AT5G48150.1	PAT1 GRAS family transcription factor
MA_10426491g0010	ATAGCTGATGAATGGAAGAT	51.284	TAGATTGGTTTTTGAAACTG	50.561	255	(GAT)4	907	918	AT5G59590.1	UGT76E2 UDP-glucosyl transferase 76E2
MA_10426496g0010	ACTACTCTCAAAACTGAGCA	50.021	ATTTCAAACTGAGACAGATG	49.977	209	(TGAAGAATG)2	948	965	AT5G32470.1	Haem oxygenase-like, multi-helical
MA_10426496g0010	GTCTCTACTGGTGGTATTGA	49.827	TACATATGCTCTCTCCTGTT	49.791	270	(TCCTTTGT)2	1537	1552	AT5G32470.1	Haem oxygenase-like, multi-helical
MA_10426506g0010	TATCTCTGGAAGAAAGAATG	49.494	ACAATCAGAAACAGAATCAG	49.977	193	(GGA)4	292	303	AT5G20190.1	Tetratricopeptide repeat (TPR)-like superfamily protein
MA_10426517g0010	ACCAACTCAGTCTGTTTATG	49.969	TGTTATTGTAACTTGATCCC	50.073	159	(AATGCT)2	287	298	AT5G49510.1	PFD3 prefoldin 3
MA_10426519g0010	CAGAAACCCTAGATCGG	51.108	TGTTCTTTCGTGATAGTCTC	50.178	161	(AAGGAA)2	67	78	AT2G27100.1	SE C2H2 zinc-finger protein SERRATE (SE)
MA_10426519g0010	GTCGGAAGAACGTAGTAAG	49.921	GCTGTCGTAGACATCATCT	50.683	268	(GAG)4	158	169	AT2G27100.1	SE C2H2 zinc-finger protein SERRATE (SE)
MA_10426519g0010	GAGACTATCACGAAAGAACA	50.178	TATCATATCCTCCCATGTTA	50.365	261	(CAGCCC)2	246	257	AT2G27100.1	SE C2H2 zinc-finger protein SERRATE (SE)
MA_10426522g0020	CATCAGATCCAAAACAGTAT	49.885	CAAGCTGAAGAAGACTTAGA	49.964	217	(GAATTT)2	615	626	AT3G60320.1	Protein of unknown function (DUF630 and DUF632)
MA_10426539g0010	TGTTAACAAGGACGATAAAT	49.977	CTGGCTAGCTAGTTGTAAAG	49.963	256	(GAG)4	154	165	AT5G54260.1	MRE11, ATMRE11 DNA repair and meiosis protein (Mre11)
MA_10426539g0010	AGATTCAGTTTCAAGTGATG	49.977	TTCTTGGTTCATCATAATTC	50.082	236	(TGA)4	792	803	AT5G54260.1	MRE11, ATMRE11 DNA repair and meiosis protein (Mre11)
MA_10426549g0010	TCCTCATACGCTAATTATTC	49.812	AAAATTGCTATATGGACAGA	50.033	272	(ATCTGC)2	249	260	AT5G49140.1	Disease resistance protein (TIR-NBS-LRR class) family
MA_10426553g0010	CTGCCTCTCTATTTATCGTA	49.977	TGAGCAAAACTACAGAATTT	50.254	256	(TATATG)2	365	376	AT1G28230.1	PUP1, ATPUP1 purine permease 1
MA_10426583g0010	TCCTAGACTGTTTCAGAATG	50.212	TTCTTCTTCCTCTACATTGA	49.92	190	(AAGAGC)2	1532	1543	AT3G51950.1	Zinc finger (CCCH-type) family protein / RNA recognition motif (RRM)-containing protein
MA_10426586g0010	AGTGCTTCACCATATTTAGA	49.982	ACTTCATCATCATCAACAAC	50.407	197	(TTCATC)2	570	581	AT5G44210.1	ERF9, ATERF9, ATERF-9 erf domain protein 9
MA_10426586g0010	AGTGCTTCACCATATTTAGA	49.982	TCAAGCTAGAAGTACCCAC	50.221	214	(TGA)4	588	599	AT5G44210.1	ERF9, ATERF9, ATERF-9 erf domain protein 9
MA_10426598g0020	GAAGGAAGGTAAGTTCAAGT	50.211	AATCCATTATTACAGCAGAA	50.033	257	(CAA)4	246	257	AT2G19130.1	S-locus lectin protein kinase family protein
MA_10426598g0020	AGTTAAGTGGCAAATCTATG	49.702	GTATTCGTACACCAACAGTC	50.281	269	(GGGCAG)2	1168	1179	AT2G19130.1	S-locus lectin protein kinase family protein
MA_10426600g0010	TGTCACAATAAACCTAATCC	50.073	ATCCTTTTCCACTTATCTTC	50.13	229	(CACTGA)2	1152	1163	AT2G28840.1	XBAT31 XB3 ortholog 1 in Arabidopsis thaliana
MA_10426603g0010	GGTTAACTGTTTCACAAAAG	50.008	ATTCCACATATCATCCAGTA	50.09	191	(AAGAAA)2	799	810	AT4G27220.1	NB-ARC domain-containing disease resistance protein
MA_10426603g0010	AAGATGCAGTGATTAAGGTA	49.982	TCCTTTTCAGCAATATAGAG	49.928	217	(TGA)4	1449	1460	AT4G27220.1	NB-ARC domain-containing disease resistance protein
MA_10426616g0010	GAAAAGGTGCTATGAAGTTA	49.84	CTTGCCTTCTTAAAAATATG	49.837	276	(ACC)4	325	336	AT3G23020.1	Tetratricopeptide repeat (TPR)-like superfamily protein
MA_10426616g0010	GAAGTAGAAGCTGTTGTCAG	50.021	ATAACATTCACAGCTCATTC	50.048	165	(GCATGG)2	1246	1257	AT3G23020.1	Tetratricopeptide repeat (TPR)-like superfamily protein
MA_10426616g0010	CTTCTGTCATTCAGACACTT	49.92	ATTTGAAAGTAACGTACAGC	49.801	274	(GCAGAG)2	1657	1668	AT3G23020.1	Tetratricopeptide repeat (TPR)-like superfamily protein
MA_10426618g0010	GATGCTATTATGTCATTGGT	49.956	TGAAAACTGATTGTTTCTTT	50.016	263	(CTTTTATT)2	341	356	AT4G25640.1	ATDTX35, FFT, DTX35 detoxifying efflux carrier 35
MA_10426626g0010	ATACTCATTCTTGTCTCAGC	49.204	AAGTTCAACACAAAAACAAG	50.431	275	(TGAATCT)2	383	396	AT1G58340.1	ZF14 MATE efflux family protein
MA_10426630g0010	GGAGAACAAAAGCAGAAG	50.679	GAATTGTGGAGACATTTTT	49.789	200	(GAG)4	53	64	AT2G41750.1	DTW domain-containing protein
MA_10426647g0010	ACATTTCATCACAAGTCTTC	49.737	CGAGTAAAGGAGGTAGTTG	49.955	163	(CAACAG)2	267	278	AT1G01390.1	UDP-Glycosyltransferase superfamily protein
MA_10426648g0010	ATGGTTATTGTTCACTTGAG	50.022	AATGATGAAGTGAGTGAAGA	50.289	215	(GCTCAAGCT)2	314	331	AT4G26440.1	WRKY34, ATWRKY34, MSP3 WRKY DNA-binding protein 34
MA_10426648g0010	ATGGTTATTGTTCACTTGAG	50.022	AATGATGAAGTGAGTGAAGA	50.289	215	(GCCCAG)2	335	346	AT4G26440.1	WRKY34, ATWRKY34, MSP3 WRKY DNA-binding protein 34
MA_10426648g0010	AATCTTCACTCACTTCATCA	50.289	TTACTTGATATCCCAATAGC	49.628	157	(TGGTGC)2	481	492	AT4G26440.1	WRKY34, ATWRKY34, MSP3 WRKY DNA-binding protein 34
MA_10426648g0010	CAGTTCAGTGATGAGACTTT	49.92	CTCAAGTGAACAATAACCAT	50.022	170	(GATGAC)2	119	130	AT4G26440.1	WRKY34, ATWRKY34, MSP3 WRKY DNA-binding protein 34
MA_10426650g0010	GGCTTAAGACCTCTAATTTT	49.946	TTGATGAACTCCTAAACCTA	49.966	255	(CCTCTG)2	241	252	AT1G34300.1	lectin protein kinase family protein
MA_10426661g0020	CACTAGAAGTCCTAGACGTG	49.909	GTTCAGCATCAGAGTTTAGA	50.377	278	(CCTGCCCGC)2	628	645	AT5G64200.1	ATSC35, SC35, At-SC35 ortholog of human splicing factor SC35
MA_10426674g0010	AATGATGCAAATACAGAGTC	50.048	ATAAGCTCTTCAACTTGTGA	50.073	181	(AATC)3	380	391	AT1G69420.2	DHHC-type zinc finger family protein
MA_10426674g0010	TAATGGAAGTGTTAAGAGGA	49.966	TTGTAAATTCGTCTCTTGTT	50.065	270	(TGATAG)2	1310	1321	AT1G69420.2	DHHC-type zinc finger family protein
MA_10426680g0010	ATCTATGCAAGAACAAAAAG	49.84	ATGTCGAGATAGGAAAGATT	50.466	253	(CGCCAA)2	338	349	AT4G28490.1	RLK5, HAE Leucine-rich receptor-like protein kinase family protein
MA_10426680g0010	ATTATTTAGACCTCTCGGAT	49.775	GAAGCTGTTGTTTGTCTCT	50.082	273	(CGTGGC)2	872	883	AT4G28490.1	RLK5, HAE Leucine-rich receptor-like protein kinase family protein
MA_10426680g0010	GCTGGAGCTTAAGAATAATA	49.415	TTAGCTGGTTATAGCTAAGG	49.623	242	(CGCCAA)2	1229	1240	AT4G28490.1	RLK5, HAE Leucine-rich receptor-like protein kinase family protein
MA_10426681g0010	TTGGTTTACACTGTCTTCTC	50.117	CCTGCTCTCAGAATGTACT	50.028	278	(GGAGCAGCA)2	652	669	AT2G16850.1	PIP3B, PIP2.8 plasma membrane intrinsic protein 2.8
MA_10426683g0010	ACAACAGGACAGAAAAAGTA	49.82	ATCCAAATAAACAACTCGTA	49.977	142	(TTAAAG)2	322	333	AT4G21450.1	PapD-like superfamily protein
MA_10426691g0010	GCATTACTATACCTTTCCAA	49.758	TATAGATAAATGCCTCAGGA	50.122	271	(GGAAAT)2	2307	2318	AT5G08310.1	Tetratricopeptide repeat (TPR)-like superfamily protein
MA_10426691g0010	ACTGAAATACAATGAGATGC	50.048	TGAAGTAAGCTTTTTCATTT	49.705	266	(AGGATG)2	859	870	AT5G08310.1	Tetratricopeptide repeat (TPR)-like superfamily protein
MA_10426692g0010	AGTTTAGCTACCAAAGCAG	50.016	GTATTTCAAAGAACGATGAG	49.932	183	(TCT)4	53	64	AT3G26170.1	CYP71B19 cyto
MA_10426694g0010	CAGCAGATGACACTAGAAAT	50.23	TTCGTCTATGTATCCATTCT	49.654	111	(AATGGA)2	643	654	AT3G51800.1	ATG2, EBP1, ATEBP1 metallopeptidase M24 family protein
MA_10426694g0010	AAAATTTACAGTCTTGCTGA	50.254	TGTTAAATCTTCTTGAGCAT	50.123	253	(AAAGAA)2	531	542	AT3G51800.1	ATG2, EBP1, ATEBP1 metallopeptidase M24 family protein
MA_10426701g0030	TCTTCTAGAGCTTTTAGCTG	49.648	CTCCAGAAATTCCTCTTATT	50.343	269	(AGCCCACC)2	380	395	AT5G52860.1	ABC-2 type transporter family protein
MA_10426701g0030	TTCTGATCAATGAGTATTGG	50.912	AAAGGATAAGAAGCGATAAG	50.895	173	(TGGATG)2	1760	1771	AT5G52860.1	ABC-2 type transporter family protein
MA_10426703g0010	CTGGACCTGCTTATATAGTG	50.065	CAGTAGTCACTCAAACTTCC	49.618	262	(ATGGAA)2	337	348	AT3G58450.1	Adenine nucleotide alpha hydrolases-like superfamily protein
MA_10426703g0010	CTGGACCTGCTTATATAGTG	50.065	CAGTAGTCACTCAAACTTCC	49.618	262	(TAGCCA)2	501	512	AT3G58450.1	Adenine nucleotide alpha hydrolases-like superfamily protein
MA_10426703g0020	GAGGACCTTGTAAATCTTCT	50.082	CAGTAGTCACTCAAACTTCC	49.618	239	(TAGCCA)2	384	395	AT3G62550.1	Adenine nucleotide alpha hydrolases-like superfamily protein
MA_10426708g0010	TTCACTCGATCATATCTCTC	49.895	GATTTCTCCTCTAAATCCTC	49.676	189	(TTTTGA)2	132	143	AT1G80160.1	Lactoylglutathione lyase / glyoxalase I family protein
MA_10426708g0010	AAAGTATGTAAAACGCAGAG	50.018	AATATTCATCATCTGCAACT	49.618	187	(GCTTCT)2	427	438	AT1G80160.1	Lactoylglutathione lyase / glyoxalase I family protein
MA_10426730g0010	GCTCAGTCAGTTCTCAGATA	50.19	CAATACATAGCCGAAATAAG	50.462	263	(AAGCCC)2	1129	1140	AT5G16740.1	Transmembrane amino acid transporter family protein
MA_10426730g0010	TGGTTCATCTGAGTAGAGTG	50.846	AACTGATGATTATCGATTTG	50.132	133	(CTCCAT)2	83	94	AT5G16740.1	Transmembrane amino acid transporter family protein
MA_10426730g0010	TGGTTCATCTGAGTAGAGTG	50.846	AACTGATGATTATCGATTTG	50.132	133	(CAATTT)2	47	58	AT5G16740.1	Transmembrane amino acid transporter family protein
MA_10426734g0010	GGAACTGAGATCTTAGGAAT	49.95	GTCGAACAGATTGCTGTA	49.92	132	(CACCGA)2	123	134	AT4G29360.2	O-Glycosyl hydrolases family 17 protein
MA_10426739g0010	ACAATCAAATGATATTGAGC	50.098	AATATTTTCCCTAGGTTGTT	49.9	250	(TGGGGA)2	672	683	AT1G73450.1	Protein kinase superfamily protein
MA_10426746g0010	TCTGTGAAAATTCTCAACTT	49.826	CACATTCCAAATACTCTTTC	49.74	212	(AGC)4	126	137	AT1G52630.1	O-fucosyltransferase family protein
MA_10426746g0010	CAGCAAGTCAAAGAGTAGAT	49.587	AAGCTTATCCTACCATTTCT	50.082	256	(ATTTGAG)2	839	852	AT1G52630.1	O-fucosyltransferase family protein
MA_10426754g0010	ATGCTTGTCAATGTGTGT	49.757	CCTCTATAGGAATCTGAGGT	50.033	214	(TGGATCTG)2	57	72	AT2G47060.1	Protein kinase superfamily protein
MA_10426758g0020	GTACAATTGAAGAATCTGGA	50.03	ATCAGAAACAACAATCTCAG	49.977	119	(TGCAGG)2	645	656	AT1G56070.1	LOS1 Ribosomal protein S5/Elongation factor G/III/V family protein
MA_10426775g0010	AATAAAACAAATGAACGATG	50.433	AATGCCACATATCTCATAAC	49.956	175	(ACAAAA)2	155	166	AT1G07010.1	Calcineurin-like metallo-phosphoesterase superfamily protein
MA_10426781g0010	GTTCATTCACCTCATGTAAC	50.091	TCACTTCCTCTACAAACATC	49.977	109	(CCGTCTG)2	2625	2638	AT2G26910.1	PDR4, ATPDR4 pleiotropic drug resistance 4
MA_10426783g0010	AAGTATAATTGTGGAGACGA	49.791	CTAGACTATGTACGACCTGC	49.98	176	(AAAATGA)2	1075	1088	AT4G34980.1	SLP2 subtilisin-like serine protease 2
MA_10426786g0010	GGTGCTCATAAAAATGAAT	50.09	TGAACCAGTTGTGTTACAG	49.839	267	(GCAGAT)2	205	216	AT4G27270.1	Quinone reductase family protein
MA_10426802g0010	GTTCCAGGTGATAGTAATGA	49.885	TATTCACTTTATTGGTGGAC	50.073	130	(AAGTCA)2	1039	1050	AT5G15330.1	ATSPX4, SPX4 SPX domain gene 4
MA_10426804g0010	TCAATATTGCAAATCCTACT	50.033	GGAGTAAGAACTCCTTGTTT	50.211	202	(GAAATTG)2	42	55	AT4G31700.1	RPS6, RPS6A ribosomal protein S6
MA_10426804g0010	TTAGTTATTGTGAAAAAGGG	49.871	CAACTTCCTTATCTTTGATG	49.966	102	(CACTGA)2	378	389	AT4G31700.1	RPS6, RPS6A ribosomal protein S6
MA_10426809g0010	TTAGAGAGCTTCTGTCGTT	50.073	GTTGCTTATACTACCTTCCC	50.794	222	(GAGTTAT)2	1133	1146	AT4G08250.1	GRAS family transcription factor
MA_10426810g0010	GATCATGTTGTTAATCATCC	50.004	GCAGTACTTGTATGACATGA	49.106	278	(GACGAT)2	160	171	AT1G09680.1	Pentatricopeptide repeat (PPR) superfamily protein
MA_10426811g0010	CATGCATACATTTTATCAGA	49.494	AATAATCCAGTGTTTCAATG	50.073	218	(TCT)4	109	120	AT1G05200.1	ATGLR3.4, GLR3.4, GLUR3 glutamate receptor 3.4
MA_10426814g0010	GAGGAAATTGATAAGAAGGT	50.13	CTTTCCTTCTCTCTCCTCT	50.073	215	(GGGTTA)2	379	390	AT1G17070.1	GC-rich sequence DNA-binding factor-like protein with Tuftelin interacting domain
MA_10426814g0010	AGAGAAGATGGGTTATAAGG	50.209	GTTCTTCAGCTGTGATGTAT	49.994	257	(ATGGGT)2	703	714	AT1G17070.1	GC-rich sequence DNA-binding factor-like protein with Tuftelin interacting domain
MA_10426814g0010	ATACATCACAGCTGAAGAAC	49.994	CTGATATATTGCCACAGATT	50.181	265	(GGCAGA)2	1047	1058	AT1G17070.1	GC-rich sequence DNA-binding factor-like protein with Tuftelin interacting domain
MA_10426814g0010	CAGACATTCAGAAGTTTGAT	49.977	TACAGGACAAATTACAGAGC	50.41	261	(TAGAGAATA)2	1166	1183	AT1G17070.1	GC-rich sequence DNA-binding factor-like protein with Tuftelin interacting domain
MA_10426814g0010	GTATATTTCCAGAAGCAGAG	49.237	GTTGTTAATTTAGGCATCAC	49.944	214	(TCCATAC)2	1615	1628	AT1G17070.1	GC-rich sequence DNA-binding factor-like protein with Tuftelin interacting domain
MA_10426814g0010	GTGCTAGAGAGAATGTAAGC	49.327	GAATCCAGATACACACTGAC	49.891	280	(AGCAGCA)2	2036	2049	AT1G17070.1	GC-rich sequence DNA-binding factor-like protein with Tuftelin interacting domain
MA_10426814g0020	AATATCAGCAGATGGATAAA	49.902	CTTGAACTTCCTTCTTATCA	49.633	276	(GGAAAC)2	404	415	AT1G17070.1	GC-rich sequence DNA-binding factor-like protein with Tuftelin interacting domain
MA_10426814g0020	CTGGTGCTAGAGAGAATGTA	50.461	AGATACACACTGACAGTTCC	49.518	280	(AGCAGCA)2	2594	2607	AT1G17070.1	GC-rich sequence DNA-binding factor-like protein with Tuftelin interacting domain
MA_10426814g0020	GTCTAAATATTGGGAGGATT	50.043	ATTTAAAGCAGCAATTCTAA	49.982	274	(GCAGAA)2	1753	1764	AT1G17070.1	GC-rich sequence DNA-binding factor-like protein with Tuftelin interacting domain
MA_10426814g0020	AGAAAGTGCTTGATATGAGA	49.937	TTTTCTTTCTGGTATATTGC	49.893	214	(AGTTGAT)2	1325	1338	AT1G17070.1	GC-rich sequence DNA-binding factor-like protein with Tuftelin interacting domain
MA_10426814g0020	AGACCAAAGAATATGGGTAT	50.312	CTCTCATATCAAGCACTTTC	49.937	247	(AGCAGG)2	1172	1183	AT1G17070.1	GC-rich sequence DNA-binding factor-like protein with Tuftelin interacting domain
MA_10426814g0020	GTTAGGTTTAGGGTTTAAGG	50.223	TAACCCATCTTCTCTAACAG	49.49	249	(GAGAGAA)2	769	782	AT1G17070.1	GC-rich sequence DNA-binding factor-like protein with Tuftelin interacting domain
MA_10426814g0020	GAGAGAAGAGAGAAGGAAAG	49.93	TGTCTCTCTGAAATCATTAAA	50.115	255	(TATGGG)2	990	1001	AT1G17070.1	GC-rich sequence DNA-binding factor-like protein with Tuftelin interacting domain
MA_10426818g0010	CTGTTTGATACACATTCCTT	50.022	GGTTTTCCTAGGTATCACTT	50.121	267	(CTCCAA)2	439	450	AT5G01710.1	methyltransferases
MA_10426818g0010	CTGTTTGATACACATTCCTT	50.022	GGTTTTCCTAGGTATCACTT	50.121	267	(CTTGGC)2	544	555	AT5G01710.1	methyltransferases
MA_10426818g0010	ATCCAGAGGTAAAATTTCTT	49.855	ACATCCATTTTCACAACTAC	49.791	211	(CTTAAG)2	987	998	AT5G01710.1	methyltransferases
MA_10426822g0020	ACGACGATTATACACAAGAC	50.039	GTTCAACATCAGGTCTCC	50.534	248	(ATTGGA)2	950	961	AT4G24780.1	Pectin lyase-like superfamily protein
MA_10426823g0010	ACAATGTTACCAGTTGTGAT	50.082	TTGACCAGCAAAGTATCTTA	51.1	186	(TGATGT)2	1497	1508	AT3G25800.1	PDF1, PR 65, PP2AA2 protein phosphatase 2A subunit A2
MA_10426833g0010	CCATCTACAACTCCCTAGA	49.915	ACAAAACCTAAACACAACAC	50.065	247	(TAC)4	669	680	AT1G03220.1	Eukaryotic aspartyl protease family protein
MA_10426836g0010	AAATGATCAAGACACAAAAG	50.166	CCATGATATCTTCTAACTCG	49.882	239	(AGC)4	1296	1307	AT2G47620.1	ATSWI3A, CHB1, SWI3A SWITCH/sucrose nonfermenting 3A
MA_10426867g0010	TGCCATATTTAGATCCTTTA	50.293	TCTTGATACTTCTGGAAAAA	50.106	154	(GGCATT)2	325	336	AT5G33370.1	GDSL-like Lipase/Acylhydrolase superfamily protein
MA_10426873g0010	CAATGTCAGACTTTTACTCC	49.68	TTAGAGTAAGGAACAGCAAG	50.008	157	(GGAGCAG)2	765	778	AT1G60420.1	DC1 domain-containing protein
MA_10426877g0010	ATCAGATTCAAAGATTGGTA	49.602	GAGGGTTTAAGCTCAGTATC	50.775	273	(AAC)4	548	559	AT5G41470.1	Nuclear transport factor 2 (NTF2) family protein
MA_10426877g0010	GATTCAAAGAGTGGTGATAC	49.299	GTTGTTCTGTGGAGATTTTA	50.166	280	(AAC)4	626	637	AT5G41470.1	Nuclear transport factor 2 (NTF2) family protein
MA_10426877g0010	GATACTGAGCTTAAACCCTC	50.775	GTATCACCACTCTTTGAGTC	49.226	161	(AAC)4	860	871	AT5G41470.1	Nuclear transport factor 2 (NTF2) family protein
MA_10426877g0010	GTTTTACAATACGCTAAGGA	50.066	CTTGAGTAGCCTCAAAATTA	50.058	258	(CAGTGT)2	1919	1930	AT5G41470.1	Nuclear transport factor 2 (NTF2) family protein
MA_10426878g0010	CGTGCAAGGAAAATGT	50.625	CTTTCTGTGAAAGGTATGAG	49.912	221	(TGGCTC)2	36	47	AT2G20050.1	protein serine/threonine phosphatases.protein kinases.catalytics.cAMP-dependent protein kinase regulators.ATP binding.protein serine/threonine phosphatases
MA_10426878g0010	CTCAGGAGAGAACAAGCTA	50.42	CTTTCTGTGAAAGGTATGAG	49.912	173	(AAGGGA)2	82	93	AT2G20050.1	protein serine/threonine phosphatases.protein kinases.catalytics.cAMP-dependent protein kinase regulators.ATP binding.protein serine/threonine phosphatases
MA_10426878g0010	ACTTATTTGGAGTCTTCGAT	50.592	ACATACAGAGTTTTGCCTC	49.985	238	(CATTCCG)2	436	449	AT2G20050.1	protein serine/threonine phosphatases.protein kinases.catalytics.cAMP-dependent protein kinase regulators.ATP binding.protein serine/threonine phosphatases
MA_10426884g0010	GAAGTTGTCAACATGACTTT	49.88	CAAGTTCATTGCTATAATCC	50.033	202	(GTAAAG)2	521	532	AT3G04490.1	unknown protein. BEST Arabidopsis thaliana protein match is: unknown protein (TAIR:AT4G38092.1). Has 75 Blast hits to 64 proteins in 20 species: Archae - 0. Bacteria - 0. Metazoa - 36. Fungi - 0. Plants - 22. Viruses - 0. Other Eukaryotes - 17 (source: NCBI BLink).
MA_10426889g0010	AGCTATTCTTGAGAATGTGA	49.937	ACACCATGTAGTTTATCAGC	50.039	120	(GAAGGG)2	1146	1157	AT4G15560.1	CLA1, DEF, CLA, DXS, DXPS2 Deoxyxylulose-5-phosphate synthase
MA_10426907g0010	CGCTTATCCATATTTATTCA	50.781	AGTGTATACATGCTTTGCTT	50.131	229	(ACGCCA)2	302	313	AT3G20015.1	Eukaryotic aspartyl protease family protein
MA_10426907g0010	CGAAGATACATATTCGTCAC	50.613	GATCTTTTATCAATGTGGTG	50.371	206	(TTCCAG)2	846	857	AT3G20015.1	Eukaryotic aspartyl protease family protein
MA_10426911g0010	CACACTTTGGTACTTCTCAT	49.969	CTTCAGATCTCTGTCTCAAA	50.172	258	(TGAAGG)2	1452	1463	AT3G06630.1	protein kinase family protein
MA_10426921g0010	GAAATGGTATTGCAGTCTAC	49.756	ACAATGTATAAAAGCACCAT	49.807	241	(TCAGGG)2	812	823	AT2G26135.1	RING/U-box protein with C6HC-type zinc finger
MA_10426923g0010	GCAAAGCCAAGAAATC	49.393	CTTCTTGTACACTGGAAGAG	49.856	259	(GGAA)3	40	51	AT5G47750.1	D6PKL2, PK5 D6 protein kinase like 2
MA_10426923g0010	CAAGAAATCTCTGTGGAAG	50.519	CTTCTTGTACACTGGAAGAG	49.856	252	(ATCTCA)2	85	96	AT5G47750.1	D6PKL2, PK5 D6 protein kinase like 2
MA_10426923g0010	GAAACAAAAATTGAAGACAG	50.016	TGTAGGTGATTCTAATGGAC	49.885	172	(GAGGTT)2	406	417	AT5G47750.1	D6PKL2, PK5 D6 protein kinase like 2
MA_10426923g0010	TCTGGTTATGGAGTATTGTC	49.885	CCTTACAAGAACATTTTCAG	50.098	181	(CGACAA)2	1462	1473	AT5G47750.1	D6PKL2, PK5 D6 protein kinase like 2
MA_10426923g0010	CTGAAAATGTTCTTGTAAGG	50.098	CGTACTTTCTTTGATTTGTT	49.785	256	(TGTTGA)2	1680	1691	AT5G47750.1	D6PKL2, PK5 D6 protein kinase like 2
MA_10426933g0010	GTCAACTTATCCAACAGAGA	49.977	AACTTCTTTTGCAGTTCAG	50.503	237	(GATGCA)2	1474	1485	AT1G71350.1	eukaryotic translation initiation factor SUI1 family protein
MA_10426933g0010	GCTACTATGAGTGTTGAGGA	50.23	TGAGAAGATTTCTTGATGTC	49.985	173	(AAAGAT)2	751	762	AT1G71350.1	eukaryotic translation initiation factor SUI1 family protein
MA_10426938g0010	CTTAAGGGCGTGGTAG	49.527	AAATATTGATACCAAACTGC	49.541	144	(CGGAGG)2	36	47	AT2G40730.1	Protein kinase family protein with ARM repeat domain
MA_10426946g0030	GTGATGAGTTGTGAGAAGAC	49.989	AATTCAGAGGAGGAAATAAC	50.13	211	(AAATCT)2	442	453	AT3G20580.1	COBL10 COBRA-like protein 10 precursor
MA_10426946g0030	TATAATGAGTCTGTCATCCC	49.744	TTGAAAAGAGTAATTCTTGC	49.977	278	(CCTGTG)2	737	748	AT3G20580.1	COBL10 COBRA-like protein 10 precursor
MA_10426949g0010	GAAAATAATCGTTTTAGTGG	49.448	GTCAAAATAACTGCGAATAC	50.13	251	(CTCCAC)2	806	817	AT1G53730.1	SRF6 STRUBBELIG-receptor family 6
MA_10426949g0010	TCGAGTTTTAGAGTATTTGC	50.025	ATACACATCGCTCTTCATAG	50.327	229	(TCAGGT)2	1734	1745	AT1G53730.1	SRF6 STRUBBELIG-receptor family 6
MA_10426952g0010	AGTAACAGAAGAGGAAGGAC	50.032	CTTATGGTGACAACCTTCT	49.819	266	(TCC)6	54	71	AT3G53410.1	RING/U-box superfamily protein
MA_10426974g0020	CTGTATGGTCGATTGTATTT	50.123	TAATAATGTGTCTTTGTCCC	50.073	263	(TGCAGC)2	413	424	AT5G13000.1	ATGSL12, gsl12 glucan synthase-like 12
MA_10426974g0030	CTGTATGGTCGATTGTATTT	50.123	TAATAATGTGTCTTTGTCCC	50.073	263	(TGCAGC)2	635	646	AT5G13000.1	ATGSL12, gsl12 glucan synthase-like 12
MA_10426984g0010	GAGAAAGATGATGCTGATAG	49.797	CAAGAAGTAGCTGAAGAAGA	49.964	206	(GAT)4	898	909	AT4G12240.1	zinc finger (C2H2 type) family protein
MA_10426984g0010	ACAGAAACGTAGCAATCTT	49.886	TGTTTGGGTACTATTTTAGC	49.886	235	(GCTCAG)2	237	248	AT4G12240.1	zinc finger (C2H2 type) family protein
MA_10426984g0010	ATGATACTGATTTTGTGGAG	49.885	ATCTTTCTCTTCTTCTTTGC	50.592	254	(GGCGAG)2	624	635	AT4G12240.1	zinc finger (C2H2 type) family protein
MA_10426984g0010	GCAAAGAAGAAGAGAAAGAT	50.592	TCAAGAAGTAGCTGAAGAAG	49.964	218	(GTGATG)2	857	868	AT4G12240.1	zinc finger (C2H2 type) family protein
MA_10426985g0010	TTTGAATTGTTATTCCTCAC	50.214	TCATACACCAAAGCTCTTAT	49.982	258	(TATTCT)2	283	294	AT5G38240.1	Protein kinase family protein
MA_10426985g0010	TGTTCAGATGTTAGAAGGAG	50.212	AAGATGGATCTGAGAGAGAT	50.056	149	(TCCATT)2	1131	1142	AT5G38240.1	Protein kinase family protein
MA_10426986g0010	GATGTTGGTCAAGATAAGAA	50.03	CAATAATACCTGCCTCTTTA	49.972	256	(ACTATT)2	380	391	AT3G61050.1	NTMC2TYPE4, NTMC2T4 Calcium-dependent lipid-binding (CaLB domain) family protein
MA_10426991g0010	CCTACAAAAACTCAAGTCAG	50.048	CTTTTCAAACTTCAAGAGAA	49.909	241	(AGATGA)2	900	911	AT2G25850.2	PAPS2 poly(A) polymerase 2
MA_10426993g0010	GTTGTCACCAGCTTTATTAG	50.115	GTAAGCTCAAAAACAGAAAA	50.106	260	(GTTGCA)2	1238	1249	AT1G08960.1	CAX11, ATCAX11 cation exchanger 11
MA_10426993g0010	GTTGTCACCAGCTTTATTAG	50.115	GTAAGCTCAAAAACAGAAAA	50.106	260	(GCCATG)2	1265	1276	AT1G08960.1	CAX11, ATCAX11 cation exchanger 11
MA_10427005g0010	TAATGGGATCATCAAAATAC	49.992	AATATGTTCTTGAGGAGGAG	50.925	244	(GAGGAA)2	212	223	AT1G69440.1	AGO7, ZIP Argonaute family protein
MA_10427005g0010	TAATGGGATCATCAAAATAC	49.992	AATATGTTCTTGAGGAGGAG	50.925	244	(AGGCCA)3	264	281	AT1G69440.1	AGO7, ZIP Argonaute family protein
MA_10427005g0010	TAATGGGATCATCAAAATAC	49.992	AATATGTTCTTGAGGAGGAG	50.925	244	(GGCCAA)2	283	294	AT1G69440.1	AGO7, ZIP Argonaute family protein
MA_10427006g0010	GCAAATAATGACTTAAAAGG	49.628	TTATCATTCCAGCATATCTT	49.902	203	(CACTTTA)2	362	375	AT3G52140.1	tetratricopeptide repeat (TPR)-containing protein
MA_10427007g0010	TCTTTACAAATCTTGATGCT	50.123	GTATTTGATCTCCGACTGTA	50.082	221	(GGGGAT)2	152	163	AT1G80720.1	Mitochondrial glycoprotein family protein
MA_10427007g0010	TCTTTACAAATCTTGATGCT	50.123	GTATTTGATCTCCGACTGTA	50.082	221	(ACCATT)2	174	185	AT1G80720.1	Mitochondrial glycoprotein family protein
MA_10427011g0010	TACTGATCTTGACAAGGGTA	50.557	AAGAATGACAAGAATCACAG	49.977	259	(TTTTTG)2	612	623	AT4G29900.1	ACA10, CIF1, ATACA10 autoinhibited Ca(2+)-ATPase 10
MA_10427013g0010	TCAACTCCTCAAAGAATCTA	49.92	CCATAACTTTAACAACTTCG	50.319	230	(CTCCAG)2	169	180	AT5G19990.1	RPT6A, ATSUG1 regulatory particle triple-A ATPase 6A
MA_10427013g0010	ATGCTCCCTCTATTATCTTT	49.957	TAATCTTATTAGATGCCTCG	50.027	150	(CTGGCA)2	860	871	AT5G19990.1	RPT6A, ATSUG1 regulatory particle triple-A ATPase 6A
MA_10427039g0010	TTAATGGAGGAAGTTAGACA	49.966	TTCAAAATCTGTATGGTCTC	50.03	266	(GGAGCA)2	1246	1257	AT5G50920.1	CLPC, ATHSP93-V, HSP93-V, DCA1, CLPC1 CLPC homologue 1
MA_10427040g0020	TAGGTTCAGAAAAGTTATCG	49.873	CTTTATCGAATCTTGTTGTC	49.932	214	(GAAGGTCG)2	381	396	AT5G59720.1	HSP18.2 heat shock protein 18.2
MA_10427047g0010	AAAGCCTAAAGAGAGATCAT	50.042	TTTAGGTTTTCCTCCTAACT	50.189	217	(AGAAGTAT)2	785	800	AT4G09730.1	RH39 RH39
MA_10427048g0010	GCTTTAGTTCAAATACAGGA	49.84	CACATAGTTTCCCATCTAAG	49.825	130	(TAGCCA)2	378	389	AT3G28380.1	PGP17 P-glycoprotein 17
MA_10427065g0010	ATGATTTTCCATTTTATGTG	50.122	TGATTACAAAATCTAAAGCC	49.893	225	(GATGGAG)2	361	374	AT5G01930.1	MAN6, AtMAN6 Glycosyl hydrolase superfamily protein
MA_10427075g0010	CTGTTAATCTGTTAGGCAAC	50.115	GGTCCTCTATGAATTTGTCT	50.707	231	(GGTATTC)2	735	748	AT2G45570.1	CYP76C2 cyto
MA_10427076g0010	ATTATGTTGCAAGAGAGAGA	49.937	TTGATTTCCTGTAAGTCATC	50.03	277	(CTGAGA)2	1679	1690	AT3G05680.1	EMB2016 embryo defective 2016
MA_10427076g0010	ACTGAACCAACAAACTCAT	50.028	CTGTACATGCTGTTGATTTA	49.572	223	(TCCACC)2	3267	3278	AT3G05680.1	EMB2016 embryo defective 2016
MA_10427076g0010	CAGTTCTTCACGTTTTATTC	50.065	CATCGTATTTGGTATTCTGT	50.123	223	(AAAGGA)2	2044	2055	AT3G05680.1	EMB2016 embryo defective 2016
MA_10427076g0010	ACTCGTTCTCTCTTAGAGGT	49.746	GAAGTGTTGACACCAGATAC	50.037	146	(TCCACC)2	2667	2678	AT3G05680.1	EMB2016 embryo defective 2016
MA_10427079g0030	TTATTGTATGGGTTCAAGAC	50.073	CTATATAATGGTGTCCCAGA	50.024	109	(GGATGG)2	706	717	AT2G02040.1	ATPTR2-B, NTR1, PTR2-B, PTR2, ATPTR2 peptide transporter 2
MA_10427079g0030	TTTTTCTATGATCAGTCACC	50.03	TGGCTTTCTTGTACTTGTAT	50.115	265	(CTTTTGG)2	1638	1651	AT2G02040.1	ATPTR2-B, NTR1, PTR2-B, PTR2, ATPTR2 peptide transporter 2
MA_10427081g0010	ATGGTACAAGTAATGCAGTC	50.039	AAGTGTGTCACCAATAAATC	49.791	266	(GGTAAGTGG)2	504	521	AT2G48060.1	unknown protein. FUNCTIONS IN: molecular_function unknown. INVOLVED IN: biological_process unknown. LOCATED IN: endomembrane system. EXPRESSED IN: shoot, sperm cell. CONTAINS InterPro DOMAIN/s: Protein of unknown function DUF3595 (InterPro:IPR021999). Has 533 Blast hits to 341 proteins in 95 species: Archae - 2. Bacteria - 15. Metazoa - 318. Fungi - 0. Plants - 93. Viruses - 0. Other Eukaryotes -…
MA_10427092g0030	AGGCATTTTCAATTTCAC	50.831	GATGGGTATCCACATTAAG	50.082	224	(CATCGT)2	89	100	AT5G24230.1	Lipase class 3-related protein
MA_10427095g0010	TTCACAGGACCTGATAATAC	49.885	AAGTGTTGTCCAAAAGAATA	49.875	261	(TGTTTGG)2	767	780	AT2G32040.1	Major facilitator superfamily protein
MA_10427118g0010	CAAGAAGAGAAAATGAATGA	50.403	CATTCTGATTCAGGAAAATA	50.305	236	(ATCTTC)2	1046	1057	AT4G19380.1	Long-chain fatty alcohol dehydrogenase family protein
MA_10427118g0010	AGAAAGAAGAAGGAAATCAC	50.221	TTTCAAGAACTAAAACCTTG	49.954	118	(TGTAGT)2	270	281	AT4G19380.1	Long-chain fatty alcohol dehydrogenase family protein
MA_10427126g0010	ATTTTCTCCTTCTCAGTTGT	50.505	TGAACAACTGATTTCAATG	49.907	272	(CTTTTTGG)2	565	580	AT1G12500.1	Nucleotide-sugar transporter family protein
MA_10427153g0010	AGAAGACACCAACAGAATC	49.514	TCTTTCTTCAAATTCACATC	50.176	200	(CCT)6	52	69	AT3G09770.1	RING/U-box superfamily protein
MA_10427153g0010	GAAAAGAATGTGTTATCTGC	49.898	TATCTCCATAAGTCGCTCTA	50.263	155	(TATGTG)2	819	830	AT3G09770.1	RING/U-box superfamily protein
MA_10427158g0010	AAAGCAATTACAATTTTGAG	50.019	GTAGCCATATCAATCTGAAC	49.618	124	(TATCTT)2	484	495	AT5G55190.1	RAN3, ATRAN3 RAN GTPase 3
MA_10427172g0010	GAAGATGAAAGTGATGAAGA	49.985	TAGCTAGATTATTGGACTCG	49.977	121	(GAAAAT)2	253	264	AT4G19610.1	nucleotide binding.nucleic acid binding.RNA binding
MA_10427172g0010	GAAAGTGATGAAGATTCTGA	49.985	TCATTAATTTTGAGGTCATC	50.082	278	(GAGGAA)2	406	417	AT4G19610.1	nucleotide binding.nucleic acid binding.RNA binding
MA_10427172g0010	TAAAAGCAGAATTAAGCAGT	49.933	CATGTTTGAGTCTTTGAGTT	50.117	214	(GCATCA)2	525	536	AT4G19610.1	nucleotide binding.nucleic acid binding.RNA binding
MA_10427176g0010	TCAATAGTTAATGGCACTCT	49.982	ACCCTTCTTTAACACTTTCT	49.931	225	(TCCAAA)2	447	458	AT1G11240.1	CONTAINS InterPro DOMAIN/s: Nucleolar protein 12 (InterPro:IPR019186). Has 2484 Blast hits to 1934 proteins in 262 species: Archae - 0. Bacteria - 90. Metazoa - 921. Fungi - 378. Plants - 144. Viruses - 18. Other Eukaryotes - 933 (source: NCBI BLink).
MA_10427176g0010	TCAATAGTTAATGGCACTCT	49.982	ACCCTTCTTTAACACTTTCT	49.931	225	(TCAAGAAGG)2	503	520	AT1G11240.1	CONTAINS InterPro DOMAIN/s: Nucleolar protein 12 (InterPro:IPR019186). Has 2484 Blast hits to 1934 proteins in 262 species: Archae - 0. Bacteria - 90. Metazoa - 921. Fungi - 378. Plants - 144. Viruses - 18. Other Eukaryotes - 933 (source: NCBI BLink).
MA_10427183g0010	TATCCACATAATCCAGATGT	50.09	TATAGCCTTCGTATTTTGTC	49.94	261	(AAAACT)2	348	359	AT2G27170.1	TTN7, SMC3 Structural maintenance of
MA_10427196g0010	TAGAGACATTAAGGTTGGTG	50.25	AGGATCGCAAGTATATGTTA	50.082	220	(GAG)4	658	669	AT2G25170.1	PKL, GYM, CHD3, CHR6, SSL2
MA_10427196g0010	AGGATTTGTATATTGTCGAA	49.846	AACGGAACACTTTGTTATTA	50.106	274	(ATTTTT)2	124	135	AT2G25170.1	PKL, GYM, CHD3, CHR6, SSL2
MA_10427203g0010	ATCACACTTGTCTAGATTGC	49.994	ATTGAAAATTGATGTCATTG	50.849	271	(AGATTT)2	596	607	AT2G36740.1	SWC2, ATSWC2 sequence-specific DNA binding transcription factors.DNA binding.DNA binding
MA_10427204g0010	CCATCCTACACAGTCTCTTA	50.064	CTGATTTTATGAACACCTTG	50.725	268	(CGG)4	333	344	AT4G19810.1	Glycosyl hydrolase family protein with chitinase insertion domain
MA_10427204g0010	CAAGGTGTTCATAAAATCAG	50.725	GACCTAAGTTCTTCATCTCC	50.375	110	(CCTCGA)2	447	458	AT4G19810.1	Glycosyl hydrolase family protein with chitinase insertion domain
MA_10427204g0010	TTGCTAATTATCCTGCTATC	49.995	TAAGAGACTGTGTAGGATGG	50.064	143	(GAATAA)2	105	116	AT4G19810.1	Glycosyl hydrolase family protein with chitinase insertion domain
MA_10427206g0010	AGTAAGAAGGAGCCTCATAA	50.985	ATGGTGTAGAAGACTAAGCA	49.929	252	(ACTTTT)2	85	96	AT5G18610.1	Protein kinase superfamily protein
MA_10427206g0010	CTGATGTCTACAGTTTTGGT	49.969	TAAGTGAGAGCAGTCACAAC	51.153	274	(TTGCTG)2	875	886	AT5G18610.1	Protein kinase superfamily protein
MA_10427206g0010	CAGTCCAGTCTTAGCAATAG	50.157	TGCTGTTTACCAATATCTTT	50.162	191	(GATAAG)2	1036	1047	AT5G18610.1	Protein kinase superfamily protein
MA_10427207g0010	GCACTACCTCAAGTAGGTTA	49.644	TCAGTTCCAGTATGAACATC	50.646	274	(TCCACA)2	87	98	AT1G56170.1	HAP5B, ATHAP5B, NF-YC2 nuclear factor Y, subunit C2
MA_10427207g0010	ATTTCCTTGTTGATATTGTG	50.073	CAACTGCTGCCATGA	50.392	211	(GCACCT)2	577	588	AT1G56170.1	HAP5B, ATHAP5B, NF-YC2 nuclear factor Y, subunit C2
MA_10427209g0020	ACCCCTTTCATTAGTATTTT	49.9	AATAGAAATATGCATTGGTG	50.355	190	(AAG)5	2164	2178	AT1G64060.1	ATRBOH F, ATRBOHF, RBOHAP108, RBOHF, RBOH F respiratory burst oxidase protein F
MA_10427210g0030	ATTTATACAATCGAAATCCA	49.899	TATTCATGAAGACTTTCGTT	49.932	243	(AAGGTG)2	731	742	AT1G07400.1	HSP20-like chaperones superfamily protein
MA_10427210g0030	ATTTATACAATCGAAATCCA	49.899	TATTCATGAAGACTTTCGTT	49.932	243	(GAAGAC)2	718	729	AT1G07400.1	HSP20-like chaperones superfamily protein
MA_10427210g0030	ATTTATACAATCGAAATCCA	49.899	TATTCATGAAGACTTTCGTT	49.932	243	(GAA)4	700	711	AT1G07400.1	HSP20-like chaperones superfamily protein
MA_10427210g0030	GTCTGAGTTCGAGCCTAC	50.305	GATAACCTTTCTGAACCTTT	50.256	214	(TCATCG)2	53	64	AT1G07400.1	HSP20-like chaperones superfamily protein
MA_10427210g0040	ATTTATACAATCGAAATCCA	49.899	ATACAACATCTGGTGAAAAG	50.022	231	(GAA)4	694	705	AT5G59720.1	HSP18.2 heat shock protein 18.2
MA_10427210g0040	ATTTATACAATCGAAATCCA	49.899	ATACAACATCTGGTGAAAAG	50.022	231	(GAT)4	709	720	AT5G59720.1	HSP18.2 heat shock protein 18.2
MA_10427210g0040	ATTTATACAATCGAAATCCA	49.899	ATACAACATCTGGTGAAAAG	50.022	231	(AGC)4	741	752	AT5G59720.1	HSP18.2 heat shock protein 18.2
MA_10427210g0040	ATTTATACAATCGAAATCCA	49.899	ATACAACATCTGGTGAAAAG	50.022	231	(GAAGAC)2	754	765	AT5G59720.1	HSP18.2 heat shock protein 18.2
MA_10427210g0040	ATTTATACAATCGAAATCCA	49.899	ATACAACATCTGGTGAAAAG	50.022	231	(AAGGTG)2	767	778	AT5G59720.1	HSP18.2 heat shock protein 18.2
MA_10427210g0040	AGTTCGAACCTGCAGTA	49.364	ACGTTTGATTCTTAAACTTG	49.785	270	(CATCGT)2	54	65	AT5G59720.1	HSP18.2 heat shock protein 18.2
MA_10427211g0020	CTCGCTTAATTTGTTATCAT	49.94	CTAAACCCTCGTACACTATG	50.008	252	(GAAAAC)2	475	486	AT3G03280.1	unknown protein. FUNCTIONS IN: molecular_function unknown. INVOLVED IN: N-terminal protein myristoylation. LOCATED IN: cellular_component unknown. BEST Arabidopsis thaliana protein match is: unknown protein (TAIR:AT5G17350.1). Has 137 Blast hits to 137 proteins in 11 species: Archae - 0. Bacteria - 0. Metazoa - 0. Fungi - 0. Plants - 137. Viruses - 0. Other Eukaryotes - 0 (source: NCBI BLink).
MA_10427217g0010	AGCAGTATCAATAACTACCG	49.751	GCACTAGATGACTTGAGTGT	49.938	104	(AGTTCCA)2	588	601	AT1G27850.1	unknown protein. FUNCTIONS IN: molecular_function unknown. INVOLVED IN: biological_process unknown. LOCATED IN: plasma membrane. EXPRESSED IN: 22 plant structures. EXPRESSED DURING: 13 growth stages. BEST Arabidopsis thaliana protein match is: unknown protein (TAIR:AT2G40070.1). Has 9215 Blast hits to 5316 proteins in 473 species: Archae - 6. Bacteria - 773. Metazoa - 3392. Fungi - 1710. Plants -…
MA_10427218g0010	TACTGCAAGAAACCTGTTAT	50.115	TCCAGATATGATCACTCCTA	50.284	180	(TGGCTT)2	1518	1529	AT5G11670.1	ATNADP-ME2, NADP-ME2 NADP-malic enzyme 2
MA_10427218g0010	GAGAGCACAGTGAAGGAT	50.428	CTTCTCAGTGAATGCTAATC	49.937	207	(GTGG)3	38	49	AT5G11670.1	ATNADP-ME2, NADP-ME2 NADP-malic enzyme 2
MA_10427218g0010	TCATCGTGTCTTCCTATAAC	50.082	TCTCCATAATTTTGTTTCAC	50.214	158	(TTCATGAG)2	785	800	AT5G11670.1	ATNADP-ME2, NADP-ME2 NADP-malic enzyme 2
MA_10427220g0020	TTTCTTCACTTGGTTTAGTG	50.523	TCATCTTGATCTTCTTCATC	49.841	225	(GAAGAT)2	691	702	AT1G18800.1	NRP2 NAP1-related protein 2
MA_10427220g0020	TGACTGAAGAAGATCAGAAG	50.172	TTTAACCAATTTTGTCTCAT	49.928	137	(TTACAT)2	344	355	AT1G18800.1	NRP2 NAP1-related protein 2
MA_10427220g0020	TTTCTTCACTTGGTTTAGTG	50.523	TCATCTTGATCTTCTTCATC	49.841	225	(GAAGAT)2	670	681	AT1G18800.1	NRP2 NAP1-related protein 2
MA_10427223g0010	TTCAACTATGAGAGATCAGC	50.24	GACCACAGCTATAAAACAAC	49.892	191	(TTTGCT)2	349	360	AT1G22770.1	GI, FB gigantea protein (GI)
MA_10427227g0050	GATCTTAAAGAAACTGCAAA	49.977	TTTCTCACTTTCACCATTAC	50.166	267	(TAAACC)2	1461	1472	AT3G21480.1	BRCT domain-containing DNA repair protein
MA_10427227g0050	GTATTACCAGGCAATCTATG	49.895	GTACCATTAACTTGCACTTC	49.892	235	(CAAAAA)2	3943	3954	AT3G21480.1	BRCT domain-containing DNA repair protein
MA_10427237g0020	ACCCTTTCCACTATATCTTC	49.994	AGTTTCTTCCTCAACTTCTT	49.886	260	(GGACAA)2	121	132	AT3G27550.1	RNA-binding CRS1 / YhbY (CRM) domain protein
MA_10427237g0020	AGAAGAGACCAGAGGAGTAG	50.073	CTCCTCACTATCACTGTCAC	50.082	231	(TGAGGA)2	1446	1457	AT3G27550.1	RNA-binding CRS1 / YhbY (CRM) domain protein
MA_10427237g0020	GTGACAGTGATAGTGAGGAG	50.082	ACATGTCATTCTTATGCTCT	49.555	237	(GGCAAA)2	1699	1710	AT3G27550.1	RNA-binding CRS1 / YhbY (CRM) domain protein
MA_10427239g0010	GAACAGCTTTCTATAGCTCA	50.032	TCCAGAATAATCAAATGAAG	50.305	192	(AATGGA)2	1474	1485	AT4G14310.2	Transducin/WD40 repeat-like superfamily protein
MA_10427244g0010	TTGATAGAGACTGGTTATGG	50.116	ACGTAACTGTTCAAGGTAAA	50.057	279	(AAAAGAGA)2	390	405	AT3G12380.1	ATARP5, ARP5 actin-related protein 5
MA_10427244g0010	AAAGAGAAAAAGAGACAGGT	49.886	ACGTAACTGTTCAAGGTAAA	50.057	159	(GGGAAA)2	479	490	AT3G12380.1	ATARP5, ARP5 actin-related protein 5
MA_10427244g0010	AAAGAGAAAAAGAGACAGGT	49.886	ACGTAACTGTTCAAGGTAAA	50.057	159	(GCAAAG)2	439	450	AT3G12380.1	ATARP5, ARP5 actin-related protein 5
MA_10427248g0010	CACAACAAATTGAAGAAAAT	50.344	ACCAGATTTCAATACAACTG	50.022	128	(AGAATA)2	55	66	AT5G20990.1	B73, SIR4, CNX, CHL6, CNX1 molybdopterin biosynthesis CNX1 protein / molybdenum cofactor biosynthesis enzyme CNX1 (CNX1)
MA_10427252g0010	CATTCTTACGGAGGTAGAG	49.818	CTCCTAGCAAAGTTCACAT	50.221	221	(GAG)4	134	145	AT5G58470.1	TAF15b TBP-associated factor 15B
MA_10427252g0010	CATTCTTACGGAGGTAGAG	49.818	CTCCTAGCAAAGTTCACAT	50.221	221	(CGGGAG)2	146	157	AT5G58470.1	TAF15b TBP-associated factor 15B
MA_10427252g0010	CATTCTTACGGAGGTAGAG	49.818	CTCCTAGCAAAGTTCACAT	50.221	221	(GAG)4	167	178	AT5G58470.1	TAF15b TBP-associated factor 15B
MA_10427252g0010	ATGTGAACTTTGCTAGGAG	50.221	ACCACCATAACTATTTCCTC	50.728	176	(GGC)5	319	333	AT5G58470.1	TAF15b TBP-associated factor 15B
MA_10427252g0010	GAGGTCACAAGATAGGTGTA	49.827	GTTGGACCCTCGACC	52.112	174	(AAACCG)2	1320	1331	AT5G58470.1	TAF15b TBP-associated factor 15B
MA_10427262g0010	CATGTCAGCTCGTCTTTA	50.176	CTGTAAAGTTGCAGAAGAAC	50.207	227	(TTGGCT)2	52	63	AT2G34690.1	ACD11 Glycolipid transfer protein (GLTP) family protein
MA_10427266g0010	CGTGGAACGTCTCATATC	51.944	GTAGTAGTCGAAGCTTTGTG	50.257	101	(AAGAGTT)2	41	54	AT3G44670.1	Disease resistance protein (TIR-NBS-LRR class) family
MA_10427266g0010	CAAAGCTTCGACTACTACAT	49.835	TCGTATCTCAAGACAAAGAT	49.738	182	(AAGAGTT)2	179	192	AT3G44670.1	Disease resistance protein (TIR-NBS-LRR class) family
MA_10427267g0020	AGACTTCACGTTTGAAAGTA	50.014	ACCATTTGATAAATGTTTTG	50.25	211	(CATCAA)2	3365	3376	AT5G11530.1	EMF1 embryonic flower 1 (EMF1)
MA_10427270g0020	GGAAGTTACAGTTTTTGTTG	50.008	TTACTTTCCACATTCATCAT	50.371	188	(CAAGTG)2	370	381	AT5G66580.1	unknown protein. FUNCTIONS IN: molecular_function unknown. INVOLVED IN: N-terminal protein myristoylation. LOCATED IN: cellular_component unknown. BEST Arabidopsis thaliana protein match is: unknown protein (TAIR:AT3G50800.1). Has 1807 Blast hits to 1807 proteins in 277 species: Archae - 0. Bacteria - 0. Metazoa - 736. Fungi - 347. Plants - 385. Viruses - 0. Other Eukaryotes - 339 (source: NCBI B…
MA_10427274g0010	GTTTCTGCTATGTCAATGAT	50.048	CATTCAAGGCATAGTACTTC	49.982	231	(TTGATA)2	500	511	AT5G63110.1	HDA6, AXE1, ATHDA6, RTS1, RPD3B, SIL1 histone deacetylase 6
MA_10427274g0010	CGATCATTTAATGTACCACT	50.123	TCGTTATAAGGCAATTTATC	49.989	131	(TGCTGT)2	930	941	AT5G63110.1	HDA6, AXE1, ATHDA6, RTS1, RPD3B, SIL1 histone deacetylase 6
MA_10427277g0010	TAAAATGGGTCAAGTCTAAA	50.146	CTTAACCTTGTTATTGGCTA	50.097	233	(AACTTC)2	122	133	AT3G58660.1	Ribosomal protein L1p/L10e family
MA_10427280g0030	GGTACTTGTGTAGAATGGAA	50.022	TTTAGCAAGAGCCTCTATAA	50.019	143	(CAGATA)2	638	649	AT2G43020.1	ATPAO2, PAO2 polyamine oxidase 2
MA_10427283g0010	ATCTATCTTCGAGTAGTCCC	49.999	AAAATGTCATCGTCACTTAC	49.988	244	(GTGTTT)2	567	578	AT1G76390.1	ARM repeat superfamily protein
MA_10427283g0030	CAGGATCATTAGATATTCCA	50.032	ATTCAAGTGCAGTGATATTG	51.06	176	(TCATCT)2	622	633	AT1G48500.1	JAZ4, TIFY6A jasmonate-zim-domain protein 4
MA_10427285g0010	CTTGTCTGAAGAAGTTCAAG	50.004	AATACAGACATGATCCAGAA	50.187	182	(ATGCGC)2	1113	1124	AT2G46750.1	D-arabinono-1,4-lactone oxidase family protein
MA_10427285g0010	CTTGTCTGAAGAAGTTCAAG	50.004	AATACAGACATGATCCAGAA	50.187	182	(GGCTAT)2	1186	1197	AT2G46750.1	D-arabinono-1,4-lactone oxidase family protein
MA_10427286g0010	TAATGTTAAAACTTGGAAGC	50.019	AAACATGCAGTAAATAAACC	49.672	139	(GTGGCTC)2	310	323	AT5G63000.1	Mitochondrial import inner membrane translocase subunit Tim17/Tim22/Tim23 family protein
MA_10427288g0010	TCACATACCTTCTTCTCATC	49.834	AAATACTAATGTCCCTCCTC	49.994	192	(ATTCAA)2	103	114	AT1G32583.1	FUNCTIONS IN: molecular_function unknown. INVOLVED IN: biological_process unknown. LOCATED IN: endomembrane system. BEST Arabidopsis thaliana protein match is: tapetum determinant 1 (TAIR:AT4G24972.1). Has 35333 Blast hits to 34131 proteins in 2444 species: Archae - 798. Bacteria - 22429. Metazoa - 974. Fungi - 991. Plants - 531. Viruses - 0. Other Eukaryotes - 9610 (source: NCBI BLink).
MA_10427291g0010	TGAAGATACAGCAACTTTTT	50.254	CAAATGTTCATGATTTGTTA	49.385	187	(AGACAG)2	640	651	AT5G62460.1	RING/FYVE/PHD zinc finger superfamily protein
MA_10427291g0010	GAACCTTGAAGAACGAGTAT	51.019	GATGAGCATACTTCAAACTG	50.721	144	(GGGATG)2	83	94	AT5G62460.1	RING/FYVE/PHD zinc finger superfamily protein
MA_10427295g0010	ATGAATTAAAGGAACGTGTA	49.977	GAATTTTCTTTGAAGTGTTG	50.016	196	(GAAGAG)2	1405	1416	AT5G22640.1	emb1211 MORN (Membrane Occupation and Recognition Nexus) repeat-containing protein
MA_10427295g0010	GATGTTGATCAAGAAAGAGA	49.985	CAAGAGGAAGAAATTTAACA	49.824	277	(AAAGAGG)2	894	907	AT5G22640.1	emb1211 MORN (Membrane Occupation and Recognition Nexus) repeat-containing protein
MA_10427295g0010	AGCACAGGGTTATATATTGA	49.895	TAGAATTTACCCCACATTAG	49.608	258	(TCG)4	354	365	AT5G22640.1	emb1211 MORN (Membrane Occupation and Recognition Nexus) repeat-containing protein
MA_10427297g0010	TTTATAAAGTGCCTCTGAAG	50.058	TCATTTTACATAATTCCCAC	50.122	219	(CATG)3	960	971	AT1G24340.1	EMB260, EMB2421 FAD/NAD(P)-binding oxidoreductase family protein
MA_10427299g0010	TATATGTTTGATGAACCCTC	49.94	AGACCTCCATGTAATCTTCT	50.233	274	(ATCATGC)2	1651	1664	AT4G19210.1	ATRLI2, RLI2 RNAse l inhibitor protein 2
MA_10427302g0010	TTGTGTGTACAGAAATGAGA	49.54	CATAAACACTTCCAGAACAT	50.022	278	(TTTGTTT)2	294	307	AT4G16265.1	NRPB9B, NRPD9B, NRPE9B RNA polymerases M/15 Kd subunit
MA_10427308g0010	CAGAGAAAGAAAACTCAGTG	50.004	ATCACCATCTAGTCTAATCC	47.969	158	(TCAAAA)2	484	495	AT4G28610.1	PHR1, AtPHR1 phosphate starvation response 1
MA_10427310g0010	TATATCGAGAGGTTTGAAGA	50.024	TTCCACATTTTTATATGGTC	50.122	279	(TACGAA)2	786	797	AT1G06840.1	Leucine-rich repeat protein kinase family protein
MA_10427310g0010	ATGGATCAATATTACACTCG	49.99	ATTATTTGTAGCTAATGCCA	50.432	271	(GATTTT)2	1082	1093	AT1G06840.1	Leucine-rich repeat protein kinase family protein
MA_10427326g0010	GAGCATTACTGGTTTATGAC	49.756	TCAACATTTTGAGAAGTTTT	50.016	229	(ATGCAA)2	443	454	AT4G17170.1	AT-RAB2, ATRABB1C, ATRAB2A, RAB2A, RABB1C, ATRAB-B1B, RAB-B1B RAB GTPase homolog B1C
MA_10427331g0010	CCCTACTGTACAACTCAAAG	49.905	AGTTCACTATGTTGAGATGC	49.994	201	(AAACAAC)2	404	417	AT3G07940.1	Calcium-dependent ARF-type GTPase activating protein family
MA_10427332g0010	TTCTGATCACTCTCTTTTGT	49.623	AAAGTATCGATGCATATGAG	50.371	203	(CCAAGA)2	965	976	AT1G71695.1	Peroxidase superfamily protein
MA_10427332g0010	AAGTCCATTGTCAAGAAAC	49.728	TCCACATTTTCTTTTATGTC	50.214	224	(TCTGAG)2	429	440	AT1G71695.1	Peroxidase superfamily protein
MA_10427334g0010	CTGAAAGTTCTGAATCTGAC	49.623	GCTGATGAAGATTGAGTTTA	50.421	217	(TTCTTG)2	189	200	AT2G05810.1	ARM repeat superfamily protein
MA_10427334g0010	TGGAAATTATGATAAAGAGC	49.764	AGTATCCAATATCTAGCCCT	49.823	234	(AACGAT)2	1390	1401	AT2G05810.1	ARM repeat superfamily protein
MA_10427338g0010	CTGGTTGTGTGTTTTCTAAT	50.157	TGAGAATGATGATCTAAACC	49.892	125	(CTACTCA)2	68	81	AT1G13910.1	Leucine-rich repeat (LRR) family protein
MA_10427342g0010	TGGATGATTCTATACAGGAG	49.979	AACAAATTCACTGCTATCAT	49.756	151	(ATA)4	371	382	AT4G13650.1	Pentatricopeptide repeat (PPR) superfamily protein
MA_10427342g0010	AACTATTTTTCAGAATGCAA	50.298	ATCATGTATGCTACCACATT	50.244	203	(TGCATG)2	1305	1316	AT4G13650.1	Pentatricopeptide repeat (PPR) superfamily protein
MA_10427342g0010	AACTATTTTTCAGAATGCAA	50.298	ATCATGTATGCTACCACATT	50.244	203	(GGGAAA)2	1329	1340	AT4G13650.1	Pentatricopeptide repeat (PPR) superfamily protein
MA_10427342g0010	ATACACAAATGTTCTCAAGG	50.022	ATTTGTTCACAGAGTTCAAG	50.117	270	(TGATAGAA)2	2061	2076	AT4G13650.1	Pentatricopeptide repeat (PPR) superfamily protein
MA_10427346g0010	ACTGAGTTCTCTTCCTTCAT	50.331	TCACCTCTATTACAGCATTT	49.982	209	(AAGTGG)2	195	206	AT4G17600.1	LIL3:1 Chlorophyll A-B binding family protein
MA_10427348g0010	AGTATTGGTAGAAGCAAATG	49.702	TTAGGTTTTCTTGGATAAAG	49.168	119	(CTTGGGACA)2	763	780	AT4G00240.1	PLDBETA2 phospholipase D beta 2
MA_10427358g0010	TTGAAAGATAGGAACGATAA	50.202	TTTTCTCTTCTTGAAATACG	50.01	225	(GAT)4	697	708	AT1G76880.1	Duplicated homeodomain-like superfamily protein
MA_10427358g0010	ATAAATTCATCTCCGATACA	49.713	TGTATGGAACAATACAAGTG	49.166	127	(GAT)4	58	69	AT1G76880.1	Duplicated homeodomain-like superfamily protein
MA_10427358g0010	ATAAATTCATCTCCGATACA	49.713	TGTATGGAACAATACAAGTG	49.166	127	(CATGGC)2	70	81	AT1G76880.1	Duplicated homeodomain-like superfamily protein
MA_10427360g0020	AGCTAATAGCAAATCAACAG	50.074	ATTGCCTATGTTATAGCTTG	49.988	277	(GTCGCTTTG)2	593	610	AT5G47480.1	RGPR-related
MA_10427364g0010	TGGAACTAGAAGAACAAAAG	49.769	GAATCCTCTGACACATTAAA	50.03	169	(ATGAAG)2	62	73	AT2G32730.1	26S proteasome regulatory complex, non-ATPase subcomplex, Rpn2/Psmd1 subunit
MA_10427364g0010	AAACATGATAGAATGACTGC	50.048	GAGGATACTCAAACAATGAA	50.03	187	(TTGGTA)2	2286	2297	AT2G32730.1	26S proteasome regulatory complex, non-ATPase subcomplex, Rpn2/Psmd1 subunit
MA_10427376g0010	CATCAAGTTTCTCAGTGATT	49.977	TTTATCTAAATGGCTAGACG	50.152	274	(CAAAGGT)2	1094	1107	AT5G05690.1	CPD, CYP90A, CYP90, CBB3, DWF3, CYP90A1 Cyto
MA_10427376g0010	ATCTTATTCCTAAAGGATGG	50.252	AATCTGGTTATGAAAATGTG	50.073	226	(TGGAGC)2	1251	1262	AT5G05690.1	CPD, CYP90A, CYP90, CBB3, DWF3, CYP90A1 Cyto
MA_10427385g0020	ACATTACGGTCAAGTGAAG	50.823	AAAATCAAACGAAGTTCC	49.979	225	(CGACTT)2	91	102	AT3G57180.1	BPG2 P-loop containing nucleoside triphosphate hydrolases superfamily protein
MA_10427391g0010	CATTCAGAAAAACAGTTAGG	50.098	CAAGGCTGAAGATATAGAAA	49.928	264	(GAAACAA)2	2126	2139	AT1G08400.1	RINT-1 / TIP-1 family
MA_10427391g0010	TCCAATTTTGTCAGAGTATC	50.03	CATTATGTCTGTTCCAGTTT	50.022	226	(GAAGCT)2	1783	1794	AT1G08400.1	RINT-1 / TIP-1 family
MA_10427394g0020	GATCAAAATAATCAGCTGTG	50.756	AACTACAGAACGCAGTGTAT	49.887	204	(CAGAGATC)2	120	135	AT2G16910.1	AMS basic helix-loop-helix (bHLH) DNA-binding superfamily protein
MA_10427407g0010	TCAAGAAATTAATGAAAAGC	50.027	CTCTCTCGAATCTCTTGTTA	49.628	274	(TACAGTG)2	546	559	AT4G38225.2	unknown protein. FUNCTIONS IN: molecular_function unknown. INVOLVED IN: biological_process unknown. LOCATED IN: chloroplast. EXPRESSED IN: 21 plant structures. EXPRESSED DURING: 13 growth stages. Has 35333 Blast hits to 34131 proteins in 2444 species: Archae - 798. Bacteria - 22429. Metazoa - 974. Fungi - 991. Plants - 531. Viruses - 0. Other Eukaryotes - 9610 (source: NCBI BLink).
MA_10427411g0010	AATTAATGCTCTGATTGTTC	49.483	ATATGATCTCCTCTTCACCT	50.099	262	(CATGAA)2	418	429	AT1G17600.1	Disease resistance protein (TIR-NBS-LRR class) family
MA_10427421g0010	ATGTCTGATGGCTATTTG	48.774	TAGAATCTTTTGACTTCGTC	49.597	146	(AGCCCGAG)2	98	113	AT4G28570.1	Long-chain fatty alcohol dehydrogenase family protein
MA_10427421g0010	AGTGTAGAAACCTCATGTTG	49.969	CATCCAGATTGATACATTTC	50.236	229	(TCGGGA)2	730	741	AT4G28570.1	Long-chain fatty alcohol dehydrogenase family protein
MA_10427427g0010	GTACCTAACAAGCCTTACAA	49.834	GGCTGTCTAATAAGTCCATA	49.568	263	(CTATGA)2	1134	1145	AT3G13750.1	BGAL1 beta galactosidase 1
MA_10427427g0010	GAGTCATCTTTAATGGTCAA	50.03	GGCAATATTTTCATCAATAG	50.082	170	(AAATGA)2	1469	1480	AT3G13750.1	BGAL1 beta galactosidase 1
MA_10427427g0010	TGTGGTACATAACAAGTGTG	49.901	CAGTCATACTCAGGAGAGAA	50.019	225	(GATGAA)2	1630	1641	AT3G13750.1	BGAL1 beta galactosidase 1
MA_10427432g0020	CAATGTAATGCAGATACCA	50.073	CACGTTCAGTTGGAAAT	49.468	244	(CGTGTT)2	438	449	AT1G09560.1	GLP5 germin-like protein 5
MA_10427437g0010	GAAATAACAAAGGCTTACAA	50.019	TATGTTTTCAGAGCCTCAT	50.578	233	(AAG)4	604	615	AT2G31410.1	unknown protein. Has 1719 Blast hits to 1091 proteins in 184 species: Archae - 5. Bacteria - 24. Metazoa - 559. Fungi - 169. Plants - 192. Viruses - 1. Other Eukaryotes - 769 (source: NCBI BLink).
MA_10427437g0010	AGATTAGGGTTAACAAGGTC	50.121	CTTCTTCTTAGACTTGGACA	49.571	146	(GAAAGAA)2	494	507	AT2G31410.1	unknown protein. Has 1719 Blast hits to 1091 proteins in 184 species: Archae - 5. Bacteria - 24. Metazoa - 559. Fungi - 169. Plants - 192. Viruses - 1. Other Eukaryotes - 769 (source: NCBI BLink).
MA_10427441g0010	ATATTGCCTGTTTCTTCATA	50.033	AAGTACGTACAGATGATTGC	50.234	267	(TGA)4	429	440	AT5G36930.1	Disease resistance protein (TIR-NBS-LRR class) family
MA_10427446g0010	GATATCAATAAGCGTCTCAG	50.04	CTTTCAATACATCCTGTAGC	49.982	163	(ATGAGA)2	1847	1858	AT2G15820.1	OTP51 endonucleases
MA_10427446g0010	TGAAAATGAAGTCGATAAAT	49.984	TTTTAAAACCTCTTTCAATG	50.004	137	(TTTGGG)2	2288	2299	AT2G15820.1	OTP51 endonucleases
MA_10427446g0010	AGAGCTTTTCTTCTGACCTA	51.095	CTCTGTCTGTTGAGGATTC	50.082	259	(GGA)4	413	424	AT2G15820.1	OTP51 endonucleases
MA_10427450g0010	TACAAGGTGTTACTTAAGGC	49.834	GGATTGTAATCGTAAATCAC	49.623	267	(TTTAAA)2	1632	1643	AT4G10710.1	SPT16 global transcription factor C
MA_10427450g0010	CTCTCTTTTGCTTTCTGATA	50.016	CAGACCTCAGAAGTGTCTTA	50.162	185	(ATGGAA)2	1883	1894	AT4G10710.1	SPT16 global transcription factor C
MA_10427450g0010	GTGTTATTGCTACATCAGGT	50.039	TAGCAACTCTACCAAACAGT	50.065	269	(AATAAA)2	2809	2820	AT4G10710.1	SPT16 global transcription factor C
MA_10427450g0010	ACTGTTTGGTAGAGTTGCTA	50.065	ACCAATAAGAAAAACTTCCT	49.981	152	(TGAAAT)2	3027	3038	AT4G10710.1	SPT16 global transcription factor C
MA_10427450g0010	CAGTTTATAAAAGATGGTGG	50.01	CTTCATCCTCAGACTCTACA	50.019	169	(GACTCA)2	3304	3315	AT4G10710.1	SPT16 global transcription factor C
MA_10427450g0010	AATGCATCTGTTGTAGAGTC	49.994	CCAACAATCAAAATCTTAAC	49.928	170	(GGAAGA)2	3441	3452	AT4G10710.1	SPT16 global transcription factor C
MA_10427450g0010	TTAAGATTTTGATTGTTGGT	49.928	AGCTCTCTCAACTCAAACA	50.649	190	(ATGAGA)2	3635	3646	AT4G10710.1	SPT16 global transcription factor C
MA_10427450g0010	TTAAGATTTTGATTGTTGGT	49.928	AGCTCTCTCAACTCAAACA	50.649	190	(AGGAGGA)2	3697	3710	AT4G10710.1	SPT16 global transcription factor C
MA_10427459g0010	ATATTTAAACCAATGACCAA	49.845	TTAGATCCAAACGAATAAAC	49.71	191	(CTGGTC)2	485	496	AT3G26100.2	Regulator of
MA_10427459g0010	GGCTACTGTTATTTGTTAGC	49.585	CAGACTCACACTCTTCATTC	50.239	274	(ATGGGG)2	1182	1193	AT3G26100.2	Regulator of
MA_10427464g0020	AGATCAGAAAAGGAAGCTC	51.062	GGAAGCATTTGTATCATCT	49.9	136	(TTCATA)2	435	446	AT1G20980.1	SPL14, FBR6, SPL1R2, ATSPL14 squamosa promoter binding protein-like 14
MA_10427464g0020	GTTAGGAGGGAGTTCATATT	49.994	CTCATCAAATTCTTGAAGC	50.725	264	(TTCCAAAGC)2	596	613	AT1G20980.1	SPL14, FBR6, SPL1R2, ATSPL14 squamosa promoter binding protein-like 14
MA_10427464g0020	AACTACTGGCTATCTTTTCA	49.375	TTATATGTCGCGTTCTTG	50.47	179	(CCTGCC)2	1111	1122	AT1G20980.1	SPL14, FBR6, SPL1R2, ATSPL14 squamosa promoter binding protein-like 14
MA_10427464g0020	TGTTTACGAAGTGTCGAA	50.638	AATATGAACTCCCTCCTAAC	49.994	191	(TTGGGA)2	291	302	AT1G20980.1	SPL14, FBR6, SPL1R2, ATSPL14 squamosa promoter binding protein-like 14
MA_10427464g0040	CTTTCAGGTCCTTTATACG	50.008	GTAAGATTTTGGAAGAAACC	50.703	259	(TTGGGA)2	306	317	AT1G20980.1	SPL14, FBR6, SPL1R2, ATSPL14 squamosa promoter binding protein-like 14
MA_10427464g0040	GGTTTCTTCCAAAATCTTAC	50.703	ATAACTGCTACCAGAGGAAC	51.066	253	(TTCATA)2	567	578	AT1G20980.1	SPL14, FBR6, SPL1R2, ATSPL14 squamosa promoter binding protein-like 14
MA_10427464g0040	GTTAGGAGGGAGTTCATATT	49.994	CTCATCAAATTCTTGAAGC	50.725	265	(TTCCAAAGC)2	729	746	AT1G20980.1	SPL14, FBR6, SPL1R2, ATSPL14 squamosa promoter binding protein-like 14
MA_10427468g0010	ACATTGGAACAAATTTAATG	50.25	TAAAAGTCATCCTTGAAAAA	50.281	172	(AAATCCA)2	689	702	AT1G09010.1	glycoside hydrolase family 2 protein
MA_10427493g0030	TCACCGATCTGAATTTATAC	50.132	CATCACCCTTCTTTACAATA	50.295	215	(GGAA)3	812	823	AT1G53540.1	HSP20-like chaperones superfamily protein
MA_10427493g0030	TCACCGATCTGAATTTATAC	50.132	CAACATCATGATAATCCTTT	49.94	164	(AAACCG)2	730	741	AT1G53540.1	HSP20-like chaperones superfamily protein
MA_10427493g0030	CCAGATCAATCACTACAGTC	50.136	AGAGGGTTTTTCTTTATCAT	49.855	162	(CGAGCC)2	395	406	AT1G53540.1	HSP20-like chaperones superfamily protein
MA_10427493g0030	CCAGATCAATCACTACAGTC	50.136	AGAGGGTTTTTCTTTATCAT	49.855	162	(ACCTCC)2	444	455	AT1G53540.1	HSP20-like chaperones superfamily protein
MA_10427493g0030	ATGATAAAGAAAAACCCTCT	49.855	TTCTGTCCTCCATCTTCT	49.922	220	(AATCGA)2	668	679	AT1G53540.1	HSP20-like chaperones superfamily protein
MA_10427506g0010	CAGAACTGGATCTCTACTCA	50.019	GAAGTGAACATTACCATGAC	50.091	180	(ACTC)3	278	289	AT1G55020.1	LOX1, ATLOX1 lipoxygenase 1
MA_10427506g0010	CTTTGGTATGAAGTTGAAAG	50.098	AAATAGACACACTGTTAGGAA	49.14	188	(ATGTAA)2	2333	2344	AT1G55020.1	LOX1, ATLOX1 lipoxygenase 1
MA_10427516g0010	GCTTGGATATCGAATTATTA	49.864	GCACAAGATTATGTACCTGT	50.039	260	(AACTCTGAA)2	148	165	AT2G30410.1	KIS, TFCA tubulin folding cofactor A (KIESEL)
MA_10427522g0010	TCAGGAGATATGTCAGTTTC	49.834	TTGTTGTTCTTATCGAGAGT	49.878	278	(ATAAAA)2	668	679	AT4G35450.3	AKR2, AFT, AKR2A ankyrin repeat-containing protein 2
MA_10427522g0010	TAAAAGAGAAGAAACGAGTG	49.959	ATAACCAGAAGCATAATGAA	50.033	268	(CTTTGA)2	716	727	AT4G35450.3	AKR2, AFT, AKR2A ankyrin repeat-containing protein 2
MA_10427524g0010	AAGGTGTATATCTCAAGCAA	49.982	GTAATCTCAAGCACCTTATG	49.982	194	(AGGATGG)2	1528	1541	AT3G03770.1	Leucine-rich repeat protein kinase family protein
MA_10427527g0010	CAGAAAGTCATATTACCTCG	50.016	CGAAAGAAATCAATAAAGAA	50.058	149	(GCTGCCT)2	1037	1050	AT5G58410.1	HEAT/U-box domain-containing protein
MA_10427551g0010	TTTATTGGCCAAAATATTAC	49.984	CTTACTTTGTGGGTGTGTAT	50.014	219	(TCTACTT)2	230	243	AT2G23690.1	unknown protein. FUNCTIONS IN: molecular_function unknown. INVOLVED IN: N-terminal protein myristoylation. LOCATED IN: cellular_component unknown. EXPRESSED IN: 7 plant structures. EXPRESSED DURING: petal differentiation and expansion stage. BEST Arabidopsis thaliana protein match is: unknown protein (TAIR:AT4G37240.1). Has 243 Blast hits to 243 proteins in 15 species: Archae - 0. Bacteria - 0. M…
MA_10427558g0010	GGAAGAAATGACAGATTACA	50.03	ACCTGTGATGTCTGTTACAT	49.883	169	(TGTGAA)2	2907	2918	AT3G09560.2	Lipin family protein
MA_10427558g0010	CACTGAAAATGCTTTTATTT	50.019	ATTCTTTGTTATTGTTGCAC	50.361	181	(ACTAAT)2	5149	5160	AT3G09560.2	Lipin family protein
MA_10427558g0010	GGATCTCTAATTTAGGTGGT	49.994	TCTATCATAGGCTCAACATC	50.142	112	(GATCCA)2	1957	1968	AT3G09560.2	Lipin family protein
MA_10427561g0010	TGGATATCTCCTCTCATGTA	50.284	TTGAAGAAGACTGTGTATCC	49.977	212	(TACTGG)2	2122	2133	AT1G15520.1	PDR12, ATPDR12, ABCG40, ATABCG40 pleiotropic drug resistance 12
MA_10427561g0010	GGATACACAGTCTTCTTCAA	49.977	TAGACGATACACCACTTCTC	50.029	235	(CATCTG)2	2333	2344	AT1G15520.1	PDR12, ATPDR12, ABCG40, ATABCG40 pleiotropic drug resistance 12
MA_10427566g0010	CAGAACTTAAGTCTCCTGTG	49.856	CTTCTGATCTGTTGATGAAT	49.834	170	(GAAAGTC)2	519	532	AT3G15940.1	UDP-Glycosyltransferase superfamily protein
MA_10427577g0010	GATGTTCTTTGGATAGGAA	49.883	TACTTGTGAATGGAAGAGTC	49.977	251	(GTTGAGTCA)2	984	1001	AT1G69550.1	disease resistance protein (TIR-NBS-LRR class)
MA_10427583g0020	GCTGAAGTTAGAAGTCAAAA	49.925	TTTGAATAAGAGGAATCAGA	49.973	209	(GCTTCCA)2	645	658	AT1G25682.1	Family of unknown function (DUF572)
MA_10427588g0010	TGTTTGTCGTAAGTCATGTA	49.808	ACTCAGCATTGATATTGTTC	50.048	186	(GAAAGCA)2	1490	1503	AT3G57060.1	binding
MA_10427588g0010	AACGTTCAAAAATTATATCG	49.936	ATCGTGTAGTGATATTTGGT	49.418	214	(AAGGAC)2	253	264	AT3G57060.1	binding
MA_10427588g0010	AACAATATCAATGCTGAGTT	49.756	AATAACAGGTGCACATACTC	50.039	138	(AATCAA)2	1684	1695	AT3G57060.1	binding
MA_10427588g0010	AAGCAATTCAAATAGTAACG	50.066	ACCAACATCTACAACACAGT	50.028	166	(GGTGAT)2	1078	1089	AT3G57060.1	binding
MA_10427590g0020	TCCTCCAATAATACATCCTA	49.747	CTGATCTATCAGGCATACTT	49.366	197	(CAGGAG)2	401	412	AT1G17160.1	pfkB-like carbohydrate kinase family protein
MA_10427590g0020	TCCTCCAATAATACATCCTA	49.747	CTGATCTATCAGGCATACTT	49.366	197	(TGCAGC)2	480	491	AT1G17160.1	pfkB-like carbohydrate kinase family protein
MA_10427593g0010	TCTAAAAGCATCAACTTTTC	49.977	ATCCTGTTCTTCTCTCAATC	50.684	214	(GAAGAG)2	197	208	AT4G10790.1	UBX domain-containing protein
MA_10427593g0010	GATTGAGAGAAGAACAGGAT	50.684	ACAAGGACCTGTGTAACAT	49.874	265	(AGCTGA)2	328	339	AT4G10790.1	UBX domain-containing protein
MA_10427593g0010	GATTGAGAGAAGAACAGGAT	50.684	ACAAGGACCTGTGTAACAT	49.874	265	(GAAGAG)2	353	364	AT4G10790.1	UBX domain-containing protein
MA_10427595g0010	GTTGTTTATAGTGGGTGAGA	50.022	ACATTTCTAGTTTGAACCAA	49.875	216	(TGAAGATGC)2	666	683	AT1G35420.1	alpha/beta-Hydrolases superfamily protein
MA_10427607g0010	GAGTTGATAAAGTCCAGTGA	49.977	ATTTCTTAAAGCATTCCTCT	50.213	277	(AAGA)3	1058	1069	AT4G38540.1	FAD/NAD(P)-binding oxidoreductase family protein
MA_10427607g0010	TTGAGTATAGCGGATCTAAG	49.977	ATTTCTTAAAGCATTCCTCT	50.213	253	(AAGA)3	1538	1549	AT4G38540.1	FAD/NAD(P)-binding oxidoreductase family protein
MA_10427607g0010	GAGTTGATAAAGTCCAGTGA	49.977	CCTCTATCTTTCTTTCTTCC	50.026	262	(GTGGGA)2	876	887	AT4G38540.1	FAD/NAD(P)-binding oxidoreductase family protein
MA_10427612g0010	AAACAAGTGGATAATTTTGA	49.928	TTCAAGTCCTTGATACCAT	50.179	185	(GAAAGAG)2	712	725	AT4G29940.1	PRHA pathogenesis related homeodomain protein A
MA_10427615g0010	TGTGATAAGACAAAGGAGTT	49.68	TGAAAATTCTTCTTACCTCA	50.106	208	(CTGGTA)2	989	1000	AT1G74790.1	catalytics
MA_10427619g0010	GTCTTACCTTGAGGGTTATT	50.121	TAATTACTGATGACGTTGTG	49.369	186	(GAAGCA)3	1147	1164	AT2G14080.1	Disease resistance protein (TIR-NBS-LRR class) family
MA_10427624g0010	ATCGAGGTACGAACATTAC	49.893	TTTCATCAAGAATCTCATTT	49.746	248	(CTTCCC)2	329	340	AT4G02720.1	unknown protein. FUNCTIONS IN: molecular_function unknown. INVOLVED IN: biological_process unknown. EXPRESSED IN: 25 plant structures. EXPRESSED DURING: 14 growth stages. CONTAINS InterPro DOMAIN/s: Protein of unknown function DUF926 (InterPro:IPR009269). Has 30201 Blast hits to 17322 proteins in 780 species: Archae - 12. Bacteria - 1396. Metazoa - 17338. Fungi - 3422. Plants - 5037. Viruses - 0.…
MA_10427624g0010	AGGAAACCTTCTCCTACTAA	50.018	CTTCATCTTTTCATTTTCAC	49.882	234	(TGATAG)2	1287	1298	AT4G02720.1	unknown protein. FUNCTIONS IN: molecular_function unknown. INVOLVED IN: biological_process unknown. EXPRESSED IN: 25 plant structures. EXPRESSED DURING: 14 growth stages. CONTAINS InterPro DOMAIN/s: Protein of unknown function DUF926 (InterPro:IPR009269). Has 30201 Blast hits to 17322 proteins in 780 species: Archae - 12. Bacteria - 1396. Metazoa - 17338. Fungi - 3422. Plants - 5037. Viruses - 0.…
MA_10427624g0010	GTGTATCAGAAGATGACTCG	50.342	CATTGTCTATTTCAACAGGT	50.022	270	(TGAAAA)2	1332	1343	AT4G02720.1	unknown protein. FUNCTIONS IN: molecular_function unknown. INVOLVED IN: biological_process unknown. EXPRESSED IN: 25 plant structures. EXPRESSED DURING: 14 growth stages. CONTAINS InterPro DOMAIN/s: Protein of unknown function DUF926 (InterPro:IPR009269). Has 30201 Blast hits to 17322 proteins in 780 species: Archae - 12. Bacteria - 1396. Metazoa - 17338. Fungi - 3422. Plants - 5037. Viruses - 0.…
MA_10427624g0010	GTGAAAATGAAAAGATGAAG	49.882	CATTGTCTATTTCAACAGGT	50.022	237	(TGAAGA)2	1443	1454	AT4G02720.1	unknown protein. FUNCTIONS IN: molecular_function unknown. INVOLVED IN: biological_process unknown. EXPRESSED IN: 25 plant structures. EXPRESSED DURING: 14 growth stages. CONTAINS InterPro DOMAIN/s: Protein of unknown function DUF926 (InterPro:IPR009269). Has 30201 Blast hits to 17322 proteins in 780 species: Archae - 12. Bacteria - 1396. Metazoa - 17338. Fungi - 3422. Plants - 5037. Viruses - 0.…
MA_10427624g0010	ACCTGTTGAAATAGACAATG	50.022	TCAAACTTTTGAATCTCATC	50.176	252	(CCACTT)2	1645	1656	AT4G02720.1	unknown protein. FUNCTIONS IN: molecular_function unknown. INVOLVED IN: biological_process unknown. EXPRESSED IN: 25 plant structures. EXPRESSED DURING: 14 growth stages. CONTAINS InterPro DOMAIN/s: Protein of unknown function DUF926 (InterPro:IPR009269). Has 30201 Blast hits to 17322 proteins in 780 species: Archae - 12. Bacteria - 1396. Metazoa - 17338. Fungi - 3422. Plants - 5037. Viruses - 0.…
MA_10427630g0010	CTGTTGTTTCGTTTATTCTT	49.785	TACTCTAAGCTCGACAACAT	50.124	266	(TTGATT)2	373	384	AT4G00900.1	ECA2, ATECA2 ER-type Ca2+-ATPase 2
MA_10427632g0010	ATTTTAAAGGTTCCTTTCTT	49.472	GTATTCTCGAACTTTAGCAA	50.025	255	(AGAATC)2	353	364	AT5G66960.1	Prolyl oligopeptidase family protein
MA_10427636g0010	GAAACTAACAGCAAGAAAGA	49.925	TTTCTCAACAGACAGTTTTT	49.964	279	(AGGAAG)2	263	274	AT1G03290.1	unknown protein. BEST Arabidopsis thaliana protein match is: unknown protein (TAIR:AT4G02880.2). Has 13587 Blast hits to 10183 proteins in 1114 species: Archae - 257. Bacteria - 2402. Metazoa - 5637. Fungi - 960. Plants - 675. Viruses - 54. Other Eukaryotes - 3602 (source: NCBI BLink).
MA_10427636g0010	AAAAACTGTCTGTTGAGAAA	49.964	TCTTGTGCCACTTTAGTTAT	50.115	181	(AAAAGG)2	509	520	AT1G03290.1	unknown protein. BEST Arabidopsis thaliana protein match is: unknown protein (TAIR:AT4G02880.2). Has 13587 Blast hits to 10183 proteins in 1114 species: Archae - 257. Bacteria - 2402. Metazoa - 5637. Fungi - 960. Plants - 675. Viruses - 54. Other Eukaryotes - 3602 (source: NCBI BLink).
MA_10427636g0010	GAGGGAATATCTGAAATGTA	49.187	TCTTTCTTGCTGTTAGTTTC	49.925	183	(AAAAGG)2	38	49	AT1G03290.1	unknown protein. BEST Arabidopsis thaliana protein match is: unknown protein (TAIR:AT4G02880.2). Has 13587 Blast hits to 10183 proteins in 1114 species: Archae - 257. Bacteria - 2402. Metazoa - 5637. Fungi - 960. Plants - 675. Viruses - 54. Other Eukaryotes - 3602 (source: NCBI BLink).
MA_10427640g0010	GTTTTGTACTCTCAGACAGG	49.618	ATTTTCGTAGATCAAACTCA	49.932	250	(CCCCAA)2	91	102	AT1G68660.1	Ribosomal protein L12/ ATP-dependent Clp protease adaptor protein ClpS family protein
MA_10427644g0030	GTGATGAAGGTATAGGTGAA	49.885	ACTTCAAATTCCTTTCTCTT	49.938	154	(GAAGGT)2	559	570	AT2G44710.1	RNA-binding (RRM/RBD/RNP motifs) family protein
MA_10427644g0030	ATTTGCCTTTATACGTTATG	49.982	TTTCAGGATCTTCAACTAGA	49.92	230	(GAAAAGTT)2	952	967	AT2G44710.1	RNA-binding (RRM/RBD/RNP motifs) family protein
MA_10427644g0030	AAGACTGTATTTGTTGATGG	50.022	GCTTTGATAATCTAGCCTTC	51.16	247	(AAGGTG)2	1405	1416	AT2G44710.1	RNA-binding (RRM/RBD/RNP motifs) family protein
MA_10427644g0030	GGAGAAGGTGATAGTAAGGT	49.942	CTCTCTGATACAGGTGGATA	49.924	278	(CGTGGT)2	1492	1503	AT2G44710.1	RNA-binding (RRM/RBD/RNP motifs) family protein
MA_10427644g0030	TATCCACCTGTATCAGAGAG	49.924	TATCTCTATAGGATGAACGC	49.623	214	(TGC)4	1827	1838	AT2G44710.1	RNA-binding (RRM/RBD/RNP motifs) family protein
MA_10427651g0010	TTGACTATAAATGCTCCAGT	49.982	AACAGCTTCAATGACATATT	49.756	228	(GCAGCT)2	565	576	AT2G46470.1	OXA1L inner membrane protein OXA1-like
MA_10427673g0010	GAAAATCCACAGAATCAATA	50.082	CAGAAGAGACGATTACAGTG	50.716	188	(GCCTCCTGG)2	147	164	AT3G48270.1	CYP71A26 cyto
MA_10427676g0020	GTTATCGTCCAGAGTAGACA	50.029	CTTGATGTCTTCAATAGCTC	49.937	255	(CAAG)3	931	942	AT5G11540.1	D-arabinono-1,4-lactone oxidase family protein
MA_10427681g0010	TGTATTACCTTTGTGCTCTT	50.115	ACTATTGCCCTGTAAACATA	50.025	223	(ACA)4	2090	2101	AT5G51750.1	ATSBT1.3, SBT1.3 subtilase 1.3
MA_10427682g0010	AGAAAGGTGCAGTATTATGA	49.982	CGATCATCTTTTACAGATTC	49.797	236	(TCTGAT)2	1993	2004	AT1G08060.1	MOM, MOM1 ATP-dependent helicase family protein
MA_10427682g0010	TTACCTACAGTTAGTGCTGG	50.62	CATTATTGCCATAAACAAAT	50.518	223	(TCCATT)2	5467	5478	AT1G08060.1	MOM, MOM1 ATP-dependent helicase family protein
MA_10427682g0010	TGGATAATTTTCATAGCACT	50.033	TATGGATAGAGGTGATGTGT	50.038	173	(GAAGCC)2	4058	4069	AT1G08060.1	MOM, MOM1 ATP-dependent helicase family protein
MA_10427682g0010	TGATTCGGTGTACTTAAAAT	49.977	CTAATCGAGATGAATTATGC	50.09	248	(CAGC)3	2930	2941	AT1G08060.1	MOM, MOM1 ATP-dependent helicase family protein
MA_10427682g0010	TTTTGAGAAGTATGAGAAGC	49.791	GTACTCTTCCAATAACACCA	50.022	167	(TTAAAA)2	1669	1680	AT1G08060.1	MOM, MOM1 ATP-dependent helicase family protein
MA_10427682g0010	GGAGATGACATACTGTCTGA	50.462	AGTAAATTTTTCTCCCTGAG	50.467	254	(CAGAAAT)2	3536	3549	AT1G08060.1	MOM, MOM1 ATP-dependent helicase family protein
MA_10427683g0010	ACTTACATGTTGGAGAAATG	50.022	ATATCTAAGCCCAGAATCTT	49.957	280	(AGCAAT)2	1347	1358	AT1G59870.1	PEN3, PDR8, ATPDR8, ABCG36, ATABCG36 ABC-2 and Plant PDR ABC-type transporter family protein
MA_10427683g0010	TCTAAGAAGGATCAAGAACA	49.92	GCAGTTTTGAAGATGTAAAC	50.032	272	(TTTGGA)2	1902	1913	AT1G59870.1	PEN3, PDR8, ATPDR8, ABCG36, ATABCG36 ABC-2 and Plant PDR ABC-type transporter family protein
MA_10427683g0010	TTCTTATCATCTTCATGCTT	49.99	AGTTAAAAAGCACATTGAAG	49.97	279	(TATTGG)2	2677	2688	AT1G59870.1	PEN3, PDR8, ATPDR8, ABCG36, ATABCG36 ABC-2 and Plant PDR ABC-type transporter family protein
MA_10427683g0010	CTTCAATGTGCTTTTTAACT	49.97	TTCAGAAGTATTATTGGCAT	50.033	202	(ATCAAG)2	2859	2870	AT1G59870.1	PEN3, PDR8, ATPDR8, ABCG36, ATABCG36 ABC-2 and Plant PDR ABC-type transporter family protein
MA_10427683g0010	AACAAAAACCACTGAATAAA	50.058	TCTGTTGGAAGTTCAATATC	50.03	147	(GTTTTCT)2	4500	4513	AT1G59870.1	PEN3, PDR8, ATPDR8, ABCG36, ATABCG36 ABC-2 and Plant PDR ABC-type transporter family protein
MA_10427716g0010	TTTTCAGTATATCGATGGTC	50.132	TTCTTGTGTAGCTCCATATC	50.277	245	(AGCA)3	108	119	AT1G11080.1	scpl31 serine carboxypeptidase-like 31
MA_10427723g0010	GAAAAACAAGTAGCTGAAGA	49.925	ATTTGCTATATGGATTCTCA	49.902	253	(GGCAGT)2	61	72	AT3G02200.2	Proteasome component (PCI) domain protein
MA_10427729g0010	TTAGAAATTTCATGATCCAG	50.305	GAAAAATTGTGATCCATTAG	49.797	170	(AACTGG)2	954	965	AT5G67530.1	ATPUB49, PUB49 plant U-box 49
MA_10427730g0010	ATTCTCTGTTTACGTGAATG	50.217	GTTCCATGAGAACTACCAT	49.429	213	(AGC)4	589	600	AT1G42550.1	PMI1 plastid movement impaired1
MA_10427730g0010	ACGTTTAAGGATTATTCAGA	49.253	TAAAATTCTCATTTGATTCC	49.529	244	(GATCCT)2	1087	1098	AT1G42550.1	PMI1 plastid movement impaired1
MA_10427734g0010	GTGGCTATCTCAATACCATA	50.181	CCATCATTTTACATATAGGC	49.947	189	(ATATTG)2	590	601	AT4G23620.1	Ribosomal protein L25/Gln-tRNA synthetase, anti-codon-binding domain
MA_10427744g0010	GGACAATTACTGATATCCAA	49.94	TCTGTTAAGAAGTTCCAAAT	49.133	189	(TCAGCC)2	297	308	AT3G23590.1	RFR1, MED33A REF4-related 1
MA_10427758g0010	AAAGAGGAGGTTGTTACTTT	49.931	TCAATTGACCTATTCAACTC	50.03	158	(ATTTGG)2	869	880	AT5G55090.1	MAPKKK15 mitogen-activated protein kinase kinase kinase 15
MA_10427759g0010	GAACTGTATGAAACATGGAC	50.091	CTAGGAAGCTACTTGCATTA	50.288	101	(TGGAGA)2	349	360	AT1G01430.1	TBL25 TRICHOME BIREFRINGENCE-LIKE 25
MA_10427763g0010	AGTAACAGCACTCTCTTTGA	50.021	GACATATATAACTGATGCCG	50.698	163	(GGA)4	351	362	AT1G22400.1	UGT85A1, ATUGT85A1 UDP-Glycosyltransferase superfamily protein
MA_10427763g0010	GATTGTTCCTCACACACA	50.082	AAGTGTTCAAGTTCAGAAAA	49.964	270	(GAGCAT)2	1029	1040	AT1G22400.1	UGT85A1, ATUGT85A1 UDP-Glycosyltransferase superfamily protein
MA_10427767g0010	TGAGCTATGATTTTAAGGAG	49.928	TTTTCCTATGTAAAGATCCA	50.017	195	(GCA)4	778	789	AT1G21370.1	unknown protein. CONTAINS InterPro DOMAIN/s: Protein of unknown function DUF218 (InterPro:IPR003848). Has 160 Blast hits to 160 proteins in 86 species: Archae - 0. Bacteria - 0. Metazoa - 0. Fungi - 102. Plants - 44. Viruses - 0. Other Eukaryotes - 14 (source: NCBI BLink).
MA_10427767g0010	TTTATGCTTTCTACCAAAAC	50.019	TTCTGATAGGATTCCAAATA	49.886	199	(TGGGGA)2	239	250	AT1G21370.1	unknown protein. CONTAINS InterPro DOMAIN/s: Protein of unknown function DUF218 (InterPro:IPR003848). Has 160 Blast hits to 160 proteins in 86 species: Archae - 0. Bacteria - 0. Metazoa - 0. Fungi - 102. Plants - 44. Viruses - 0. Other Eukaryotes - 14 (source: NCBI BLink).
MA_10427773g0010	GAGAGTGTACCCATTAGGAC	51.007	CAATCTTGTACTTGTTGGTT	50.157	197	(CATTGG)2	471	482	AT2G33150.1	PKT3, PED1, KAT2 peroxisomal 3-ketoacyl-CoA thiolase 3
MA_10427773g0010	GTGCAGGACTAGAATTTATG	49.982	TGAGTATGTACTGGGATGAT	50.038	247	(AGC)4	669	680	AT2G33150.1	PKT3, PED1, KAT2 peroxisomal 3-ketoacyl-CoA thiolase 3
MA_10427774g0050	TTGATAAGTTCGTCTCAACT	49.878	CTTCTTTCTTCTTTGTCCTT	50.563	200	(TAAAGG)2	887	898	AT3G47730.1	ATATH1, ATH1, ABCA2 ATP-binding cassette A2
MA_10427774g0050	TTGATAAGTTCGTCTCAACT	49.878	TTAATCTTCTCTAGTCCCGT	50.804	251	(AAAGAAG)2	917	930	AT3G47730.1	ATATH1, ATH1, ABCA2 ATP-binding cassette A2
MA_10427781g0010	GTATTGGAGGAAGAGATACC	50.279	AGCAATAATAGACGTACGAG	49.937	169	(GATCAA)3	256	273	AT1G30950.1	UFO F-box family protein
MA_10427781g0010	GATCAAGATCAAGAAGTGAA	49.985	AGCAATAATAGACGTACGAG	49.937	138	(CTTCGA)2	330	341	AT1G30950.1	UFO F-box family protein
MA_10427781g0010	GTTGTTAGATTTGATCCAGA	50.03	TAAGATTTGACTGTAGCCAT	49.982	260	(GCCAT)3	814	828	AT1G30950.1	UFO F-box family protein
MA_10427786g0010	CAATCTCATTGTTCAGAAGT	49.977	CACCTATGTGAACTGTCTTT	49.969	119	(TGGA)3	107	118	AT1G11170.1	Protein of unknown function (DUF707)
MA_10427796g0020	ATACTGCCTTTCCTACTTCT	50.034	TCTTTGTTCTAATAAAACGG	50.051	258	(CCTC)3	427	438	AT5G61190.1	putative endonuclease or glycosyl hydrolase with C2H2-type zinc finger domain
MA_10427797g0020	CATTTCCAAATAAAGTGAAG	50.146	TTTGTCTTGATCTCCTAAAA	50.106	237	(GTGTTG)2	331	342	AT3G47580.1	Leucine-rich repeat protein kinase family protein
MA_10427800g0020	GGAGGACTCCATCACC	50.931	GCCTGTATAATGAAGTGGTA	50.312	207	(CAACTA)2	24	35	AT1G33420.1	RING/FYVE/PHD zinc finger superfamily protein
MA_10427800g0020	CTTGTGATTATTGTGAGGTT	50.022	CTACCTGGCAAACTATGAT	50.124	145	(GTTGAT)2	1936	1947	AT1G33420.1	RING/FYVE/PHD zinc finger superfamily protein
MA_10427801g0010	TTCAGCAAATATGAAGGTAT	50.033	ATGTGATTACAAGCTGAACT	49.697	155	(GTG)4	824	835	AT1G28320.1	DEG15 protease-related
MA_10427804g0010	TCGTTTAAGAATCTCAAGAA	50.295	GTTTCATACAAAGCAATCAT	50.231	263	(GACATT)2	732	743	AT5G63930.1	Leucine-rich repeat protein kinase family protein
MA_10427806g0010	AGAGCAGTTAGGGAGTTAAT	50.034	TATATACGGGGAATTATAGC	49.102	191	(CAAACG)2	1427	1438	AT4G01070.1	GT72B1, UGT72B1 UDP-Glycosyltransferase superfamily protein
MA_10427806g0020	ATGAGAGAATTGAAAGTGAA	49.686	TATGTTTGGGGAATTATAGC	52.047	137	(CAAACG)2	974	985	AT4G01070.1	GT72B1, UGT72B1 UDP-Glycosyltransferase superfamily protein
MA_10427810g0010	CACTTTTCATCACATCTCTT	49.977	TATTTCTCCTCCCAGATATT	50.535	226	(CAACAG)2	252	263	AT4G36770.1	UDP-Glycosyltransferase superfamily protein
MA_10427810g0010	CATGTTCTCAGAGTCCCT	50.245	CATCTCGTAGAAGGTGTTAG	49.964	241	(CGAGAG)2	630	641	AT4G36770.1	UDP-Glycosyltransferase superfamily protein
MA_10427810g0010	AATTGTTAAAGTGTTGATGG	50.205	TACATTTCTGTTTGGTCG	49.954	186	(TGAACA)2	1503	1514	AT4G36770.1	UDP-Glycosyltransferase superfamily protein
MA_10427811g0010	GATTGAAGAAGGAACACTAA	49.402	AGTATCCCTGAAATAAGGAG	50.209	241	(AAGAGA)2	365	376	AT3G21420.1	2-oxoglutarate (2OG) and Fe(II)-dependent oxygenase superfamily protein
MA_10427813g0010	TAGATATCTGAGACTGTCGG	50.126	AAGAGCACCATAAAATAACA	50.162	270	(TTTTGA)2	317	328	AT3G01380.1	transferases.sulfuric ester hydrolases.catalytics.transferases
MA_10427818g0010	TTCTATAGTTGCTGAAAAGG	50.058	AGATGAAGATTTGCTTACAA	50.123	271	(TGGTTGACT)2	694	711	AT3G47730.1	ATATH1, ATH1, ABCA2 ATP-binding cassette A2
MA_10427818g0010	TTTATAATTCAGCCTACTGG	49.972	AGATGAAGATTTGCTTACAA	50.123	215	(TCTTTC)2	821	832	AT3G47730.1	ATATH1, ATH1, ABCA2 ATP-binding cassette A2
MA_10427818g0010	TTTCTTGGATGAACCTACTA	49.966	CTCATTTTGCAAGAAATTAT	49.893	274	(AGAA)3	2192	2203	AT3G47730.1	ATATH1, ATH1, ABCA2 ATP-binding cassette A2
MA_10427818g0010	TTAAGATCCAGTGAGATACG	50.31	TCACTCGAATTAACAATCTT	49.932	161	(CAA)4	303	314	AT3G47730.1	ATATH1, ATH1, ABCA2 ATP-binding cassette A2
MA_10427820g0020	ACCACAGTTTAGCAGTAAGA	50.065	CCAGCAGAACTAGGTATATG	50.065	279	(AGCAGG)2	2006	2017	AT3G02130.1	RPK2, TOAD2, CLI1 receptor-like protein kinase 2
MA_10427824g0010	TTATATGAGAATGAGCAAGG	50.542	TACAAACTACTTCTTGCCAC	50.54	215	(CAACCC)2	1297	1308	AT1G30520.1	AAE14 acyl-activating enzyme 14
MA_10427854g0010	GCTCTGGTAGATATGTATGC	49.864	GGAATACATGGTGATAAGTG	50.227	270	(TTGCAAA)2	384	397	AT3G49170.1	EMB2261 Tetratricopeptide repeat (TPR)-like superfamily protein
MA_10427865g0010	GCTAAGAGCATTGAAATAAC	49.59	CTCTGTGTATACTGCGATCT	50.281	249	(CAA)5	105	119	AT3G16510.1	Calcium-dependent lipid-binding (CaLB domain) family protein
MA_10427871g0010	AGATGTTATCAGTCGGTATG	49.937	AATTTGCACTTGAAATAAAC	49.806	230	(CAGGTT)2	653	664	AT4G09140.1	ATMLH1, MLH1 MUTL-homologue 1
MA_10427888g0010	AGGTAATCTTCCTAACCCTA	49.934	CAGAGCCCAGATAAATATAA	49.845	227	(GCTCTG)2	301	312	AT3G11810.1	unknown protein. BEST Arabidopsis thaliana protein match is: unknown protein (TAIR:AT2G03330.1). Has 141 Blast hits to 141 proteins in 21 species: Archae - 0. Bacteria - 9. Metazoa - 0. Fungi - 0. Plants - 131. Viruses - 0. Other Eukaryotes - 1 (source: NCBI BLink).
MA_10427889g0020	TCTCCTCATCATACACCTC	50.307	CGTTGTTCTTGAAGATGAT	50.838	252	(AACGCA)2	220	231	AT1G20340.1	DRT112, PETE2 Cupredoxin superfamily protein
MA_10427897g0010	CTATGTGTGAAGGTGATTTT	50.022	CTCTTTTTGCACAGATACTC	50.073	250	(AGATGG)2	153	164	AT2G20750.1	ATEXPB1, EXPB1, ATHEXP BETA 1.5 expansin B1
MA_10427908g0010	GCAATATTGAGAAGATCAAG	49.99	GATCGACAAAATAAGAAACA	50.403	170	(CGAGAA)2	270	281	AT5G53990.1	UDP-Glycosyltransferase superfamily protein
MA_10427908g0010	GCAATATTGAGAAGATCAAG	49.99	CTTCTATGAGCAGAGGTATC	49.023	147	(CGAGAA)2	522	533	AT5G53990.1	UDP-Glycosyltransferase superfamily protein
MA_10427908g0010	TATGGATGTATAAAAGCGAT	50.129	TGTCCAGCCATTTTAAG	50.008	252	(TGATTG)2	1059	1070	AT5G53990.1	UDP-Glycosyltransferase superfamily protein
MA_10427926g0010	TTTATTTCATGGTCATATCC	49.992	CTTAAATTAATCAAGGCTGA	50.105	276	(GACCTG)2	442	453	AT1G35710.1	Protein kinase family protein with leucine-rich repeat domain
MA_10427930g0010	CTGAGATTCAGTGCTCTATT	49.444	CTCTGAATGTAATTAGCGAC	50.172	236	(TTTTTC)2	958	969	AT2G38110.1	ATGPAT6, GPAT6 glycerol-3-phosphate acyltransferase 6
MA_10427932g0010	ATGGACTTAGGGGGC	50.865	ATTGTTGATCAAGAGATTTG	50.03	102	(CCCATG)3	34	51	AT1G14440.1	AtHB31, HB31, ZHD4 homeobox protein 31
MA_10427934g0010	ATAGTGAGATGAATGATGGA	50.046	TAATGTTTTCTCATGCTTTT	50.298	110	(TCT)4	388	399	AT3G26932.1	DRB3 dsRNA-binding protein 3
MA_10427942g0020	AGAAGTCCGAGTTACAGATT	50.554	GATGAATCAGAGCTCCTT	49.628	198	(CAGCAA)2	99	110	AT4G17080.1	Histone H3 K4-specific methyltransferase SET7/9 family protein
MA_10427942g0020	TGGTACCTGAAGATGCTAC	50.889	TTCTTTATCGTCTGATAGGA	50.024	149	(TCGTGG)2	483	494	AT4G17080.1	Histone H3 K4-specific methyltransferase SET7/9 family protein
MA_10427942g0020	GACAGCTTCGCTTCTCT	51.066	TTCTTTATCGTCTGATAGGA	50.024	258	(CGCCAC)2	333	344	AT4G17080.1	Histone H3 K4-specific methyltransferase SET7/9 family protein
MA_10427942g0020	GACAGCTTCGCTTCTCT	51.066	TTCTTTATCGTCTGATAGGA	50.024	258	(GGCCAC)2	345	356	AT4G17080.1	Histone H3 K4-specific methyltransferase SET7/9 family protein
MA_10427947g0020	TTTAAGTATGATGGAGCACT	49.982	TCCTGGTTCTGTATCAGTAG	50.064	251	(AAAGGTTTT)2	340	357	AT4G28390.1	AAC3, ATAAC3 ADP/ATP carrier 3
MA_10427947g0020	ATCAGATAGTCAAAAACGAA	49.932	GTCATATCCAGCTAACACAC	50.344	101	(GGTGCA)2	1150	1161	AT4G28390.1	AAC3, ATAAC3 ADP/ATP carrier 3
MA_10427952g0010	GAATGAAGTTCAACACTGAT	49.737	CCAGTATTAGAAGAATGACG	50.016	151	(CGACAA)3	130	147	AT5G14140.1	zinc ion binding.nucleic acid binding.zinc ion binding
MA_10427957g0010	AAGTAATCAGAGAAGTGGCT	50.742	TAGTAAAACGTATCGAGCTT	49.8	271	(TCTGGG)2	148	159	AT1G01300.1	Eukaryotic aspartyl protease family protein
MA_10427957g0010	CGATTTTCTTACTGTTTTGT	49.785	CATAGTAAAACGTATCGAGC	50.392	142	(AACCCG)2	317	328	AT1G01300.1	Eukaryotic aspartyl protease family protein
MA_10427957g0010	TTTGATACCTGCTATGATTT	50.033	TTGCCAATAATGGAGAG	49.859	237	(CTTTGC)2	694	705	AT1G01300.1	Eukaryotic aspartyl protease family protein
MA_10427957g0010	TTTGATACCTGCTATGATTT	50.033	TTGCCAATAATGGAGAG	49.859	237	(CTTTGC)2	749	760	AT1G01300.1	Eukaryotic aspartyl protease family protein
MA_10427965g0010	GGATAAACTTCAACTGAAAA	49.603	TTCTCATTTTCTTCATCATC	50.039	279	(GAGAAGA)2	292	305	AT4G18260.1	Cyto
MA_10427968g0010	GTTGGTTATATTGACAGCAT	50.09	TCCATGAAGTAGGATTTATG	50.165	251	(ATGAAA)2	1412	1423	AT5G61790.1	CNX1, ATCNX1 calnexin 1
MA_10427968g0010	GTTGGTTATATTGACAGCAT	50.09	TCCATGAAGTAGGATTTATG	50.165	251	(TGCTTC)2	1347	1358	AT5G61790.1	CNX1, ATCNX1 calnexin 1
MA_10427968g0010	TTTAATTGATGGAGAAGAGA	49.973	ATCATCTGGCTTTGTAGATT	51.404	280	(CCTGAT)2	553	564	AT5G61790.1	CNX1, ATCNX1 calnexin 1
MA_10427984g0010	GATACAAAAAGCTACCAAAA	50.019	TATTCGTAAACCAAAATCAT	50.027	249	(TGAAAT)2	987	998	AT3G46290.1	HERK1 hercules receptor kinase 1
MA_10427984g0010	GATACAAAAAGCTACCAAAA	50.019	TATTCGTAAACCAAAATCAT	50.027	249	(TAGGTG)2	875	886	AT3G46290.1	HERK1 hercules receptor kinase 1
MA_10427985g0010	CACAGTAGTTGAAGTTGGTT	50.108	AGACTCTCTGGAATCTTCAC	50.646	240	(GTGGGC)2	271	282	AT4G37990.1	ELI3-2, ELI3, ATCAD8, CAD-B2 elicitor-activated gene 3-2
MA_10427985g0010	TTGCAAGTTACAGTGATAAG	48.946	GACCCATTACTACAGACGTA	50.073	262	(AAGGAA)2	646	657	AT4G37990.1	ELI3-2, ELI3, ATCAD8, CAD-B2 elicitor-activated gene 3-2
MA_10427985g0020	CACAGTAGTTGAAGTTGGTT	50.108	AGACTCTCTGGAATCTTCAC	50.646	240	(GTGGGC)2	79	90	AT4G37980.1	ELI3-1, ELI3, ATCAD7, CAD7 elicitor-activated gene 3-1
MA_10427985g0020	TTGCAAGTTACAGTGATAAG	48.946	GACCCATTACTACAGACGTA	50.073	262	(AAGGAA)2	454	465	AT4G37980.1	ELI3-1, ELI3, ATCAD7, CAD7 elicitor-activated gene 3-1
MA_10427988g0010	CACATTTAAACAGGATGACT	50.022	CCAGTAACATTTTGTTCTTC	49.875	132	(TGTTGC)2	285	296	AT4G08810.1	SUB1 calcium ion binding
MA_10427988g0010	GAAGAACAAAATGTTACTGG	49.875	GTGAATCTTCTAAAATCCCT	50.13	248	(AGTTTT)2	429	440	AT4G08810.1	SUB1 calcium ion binding
MA_10427992g0020	GCAGTGAAAAATGATAACAG	50.883	TTTGTCTTCCTTCACAATAC	50.166	225	(GGAGCA)2	75	86	AT3G49200.1	O-acyltransferase (WSD1-like) family protein
MA_10427992g0020	ATATTGGTGATAAGCAAAGA	50.033	CATAAGTAAAAGGTGCCTC	49.974	264	(AAAGAA)2	1185	1196	AT3G49200.1	O-acyltransferase (WSD1-like) family protein
MA_10427996g0010	GTATTACCACAGCGTAGTTC	49.941	GGCAGTTTGTTGTATCTTAC	49.892	239	(GTTGCA)2	1647	1658	AT1G72950.1	Disease resistance protein (TIR-NBS class)
MA_10427999g0010	AGACTTTTATCAGGGTCTTC	50.082	CTGTGATTGAGATCTTTGAT	49.834	184	(CCTTTC)2	299	310	AT5G56510.1	APUM12, PUM12 pumilio 12
MA_10427999g0010	AATAAATAGAATGCAGGTGA	50.033	TATAAGATGAATCTCCCACA	50.465	206	(AGGCTC)2	1250	1261	AT5G56510.1	APUM12, PUM12 pumilio 12
MA_10428008g0010	TTTATCTGATTTCCTCACAC	50.03	GTGCATGTATCTCCAAGTAT	49.902	267	(ACTGCC)2	400	411	AT2G20860.1	LIP1 lipoic acid synthase 1
MA_10428008g0010	TTTATCTGATTTCCTCACAC	50.03	GTGCATGTATCTCCAAGTAT	49.902	267	(CCCAAG)2	250	261	AT2G20860.1	LIP1 lipoic acid synthase 1
MA_10428009g0010	CTAATGAAACGGATTACACA	51.238	ACTAACCCTATACTCTTCCG	50.38	165	(AGG)4	41	52	AT2G02880.1	mucin-related
MA_10428009g0010	GATTATGCTGATCATGACTT	49.909	TATCATGTACTTCCATCCAT	50.09	243	(TAAAGA)2	423	434	AT2G02880.1	mucin-related
MA_10428020g0010	CAAGAAATGAATGAAGAGAG	49.92	CAGTAATGGTTAACTTGTCC	49.734	199	(AGTTGC)3	851	868	AT1G24764.1	ATMAP70-2, MAP70-2 microtubule-associated proteins 70-2
MA_10428020g0010	TAGCTCTCAATTTCTTTCTG	50.016	CAACAGATTCAAGAACTCAT	49.977	175	(GTAAGA)2	1833	1844	AT1G24764.1	ATMAP70-2, MAP70-2 microtubule-associated proteins 70-2
MA_10428021g0010	CTGTGTTCTATGGAGCTAAC	49.929	TACCATAAGCCCAATACTT	49.887	130	(CTTGGA)2	703	714	AT5G12860.1	DiT1 dicarboxylate transporter 1
MA_10428024g0010	TAAAGGCACCTTAAGAAATA	49.837	TAACATTGTCATCCCTTATC	49.94	104	(ATGTTG)2	227	238	AT5G26751.1	ATSK11, SK 11 shaggy-related kinase 11
MA_10428027g0010	ATGTAGCATCTCCATTAAAA	50.033	CAAACTTAATCTCCTTGATG	49.966	219	(GTAAAT)2	530	541	AT3G50160.1	Plant protein of unknown function (DUF247)
MA_10428032g0010	GATAAGAAACATGTCGAGAA	50.227	GCTTTATAGCTGTATGTGGT	49.718	274	(GTGTAT)2	414	425	AT5G55100.1	SWAP (Suppressor-of-White-APricot)/surp domain-containing protein
MA_10428032g0010	CTTCTTGGATCAGTGTATGT	49.827	GCTTTATAGCTGTATGTGGT	49.718	226	(GATGAA)2	438	449	AT5G55100.1	SWAP (Suppressor-of-White-APricot)/surp domain-containing protein
MA_10428032g0010	CTGCTTCAGAAGATTGTAAC	50.073	TCTTGAGTGTCTATCTGAGC	50.19	218	(GCCATC)2	2113	2124	AT5G55100.1	SWAP (Suppressor-of-White-APricot)/surp domain-containing protein
MA_10428033g0010	CAGCAATAAAAGTAAGGAGA	50.058	ATAGGGAATCTAAGAAGGAA	49.941	264	(AAGAAC)2	590	601	AT1G12480.1	OZS1, SLAC1, RCD3, CDI3 C4-dicarboxylate transporter/malic acid transport protein
MA_10428033g0010	TTCCTTCTTAGATTCCCTAT	49.941	AAAACTACGTTGATGATGAC	49.988	137	(TTGGGT)2	781	792	AT1G12480.1	OZS1, SLAC1, RCD3, CDI3 C4-dicarboxylate transporter/malic acid transport protein
MA_10428034g0020	GATGTTAGAATGGACAGAGA	49.834	CACTATCTCTTACTTGGTCG	49.964	241	(GTGCAG)2	2942	2953	AT3G48050.1	BAH domain .TFIIS helical bundle-like domain
MA_10428034g0020	GTAAGGAGGAGTGTTTACCT	50.074	GTTATAGTCTTGTCAGCAGC	50.09	139	(CAGAAG)2	3476	3487	AT3G48050.1	BAH domain .TFIIS helical bundle-like domain
MA_10428034g0020	TATATCAAAATCCAGATGCT	49.902	TTAATACTCCAAAACGGAC	50.255	110	(TCTGCTG)2	3781	3794	AT3G48050.1	BAH domain .TFIIS helical bundle-like domain
MA_10428037g0010	TTCTGATGACTATGAAGCTC	50.24	AAGGAATAGAAGTAAACGGT	50.028	277	(ATCAGA)2	388	399	AT1G53140.1	DRP5A Dynamin related protein 5A
MA_10428037g0010	GTGAAGTGGAATCTGAAGTA	49.977	CTTAACATCCACAGTCAAAC	50.461	230	(CAGATC)2	1178	1189	AT1G53140.1	DRP5A Dynamin related protein 5A
MA_10428037g0010	CTACTTGTTCCATAGAATGC	49.982	TCAATTGCAAGTTCAAATA	50.064	211	(CAG)5	1436	1450	AT1G53140.1	DRP5A Dynamin related protein 5A
MA_10428045g0010	GTGAAGATGCTGTAATGAAT	50.048	AGATATTGGATGTCTTGTTG	49.885	275	(GCATGTGTG)2	1606	1623	AT1G04140.1	Transducin family protein / WD-40 repeat family protein
MA_10428046g0010	GGTGGATGAAGATGTAATAA	49.94	TGATGTATGAAAAACTCTCC	50.03	272	(TCCATG)2	4068	4079	AT2G23740.1	nucleic acid binding.sequence-specific DNA binding transcription factors.zinc ion binding
MA_10428060g0020	TGACGAGGACAACTCTG	50.362	TCCACACTTTTAGTTTCATC	50.166	249	(GGAGGT)3	412	429	AT4G17520.1	Hyaluronan / mRNA binding family
MA_10428060g0020	GTCAACAGTTCGAAGACAC	51.048	TGGTGTAACCTCTTCTTCTA	49.912	128	(ACAGGC)2	499	510	AT4G17520.1	Hyaluronan / mRNA binding family
MA_10428060g0020	TGACGAGGACAACTCTG	50.362	TCCACACTTTTAGTTTCATC	50.166	249	(GGT)4	388	399	AT4G17520.1	Hyaluronan / mRNA binding family
MA_10428060g0020	TATCAAGAACCTGCTAAACT	49.375	TGCTCTCGTTGTTGTATT	49.602	145	(AGAGGA)2	76	87	AT4G17520.1	Hyaluronan / mRNA binding family
MA_10428060g0020	TGAACTCAGAAAAGGATAGA	49.92	AAACTTCCTCTAGTGCTACC	50.444	193	(CGTGGA)3	925	942	AT4G17520.1	Hyaluronan / mRNA binding family
MA_10428067g0010	TCCTAGGACAAGAATCACTA	49.774	ATGATATCAAAGGCGTTC	50.749	207	(GTCGAT)2	964	975	AT5G45820.1	CIPK20, SnRK3.6, PKS18 CBL-interacting protein kinase 20
MA_10428069g0020	GTACAGTAACCTTGCTATGG	49.975	ATAGTAAACGCTAACACCAG	49.882	157	(TATCCA)2	451	462	AT5G65760.1	Serine carboxypeptidase S28 family protein
MA_10428069g0020	GTACAGTAACCTTGCTATGG	49.975	ATCATTGACATCAAAACATT	50.142	196	(ACTATA)2	578	589	AT5G65760.1	Serine carboxypeptidase S28 family protein
MA_10428070g0010	TGTTATCATGCTTGTTGTC	49.925	AATAAGAAATACACCAGCAA	50.162	157	(TTTACTA)2	48	61	AT1G31120.1	KUP10 K+ uptake permease 10
MA_10428075g0010	TTCAGATTGATCAAGAACTC	49.985	TGCTAATCAGCTGTTGTT	49.815	204	(ACAGCC)2	983	994	AT3G03670.1	Peroxidase superfamily protein
MA_10428080g0010	TGCTATGATCACAAACATAA	49.926	GGCATCACTAAAATTATCTG	50.033	258	(TGCAGT)2	432	443	AT2G24130.1	Leucine-rich receptor-like protein kinase family protein
MA_10428080g0010	TTTTGAGTAAAGTTAGGCAC	49.97	ATATTCAACCTTTGAAACAA	49.928	169	(AATGGAA)2	810	823	AT2G24130.1	Leucine-rich receptor-like protein kinase family protein
MA_10428089g0010	CTCGAAGAGTTTGAAAATAA	50.01	TTATACAAAGGAGAGTTCCA	49.966	155	(AATGATC)2	1167	1180	AT3G52430.1	PAD4, ATPAD4 alpha/beta-Hydrolases superfamily protein
MA_10428096g0010	AGAATTGTAAAGGAAGGAAT	49.855	TGTTTCTTTTTCTCCATAAG	49.824	258	(TTGCCT)2	238	249	AT2G47980.1	SCC3, ATSCC3 sister-
MA_10428096g0010	CTTATGGAGAAAAAGAAACA	49.824	TTCTGCCTTAATATATCAGC	49.995	259	(AGA)5	528	542	AT2G47980.1	SCC3, ATSCC3 sister-
MA_10428103g0010	CTAGCCAAATCCTTGTATTA	49.972	TGTGAAAAACTAAGTCCATC	50.166	118	(AAATCA)2	170	181	AT4G24820.1	26S proteasome, regulatory subunit Rpn7.Proteasome component (PCI) domain
MA_10428105g0020	CTTCAAACAAAATACCCTTA	49.871	ATATCATCAAATGCAATACC	50.008	157	(GAAGATT)2	905	918	AT3G22060.1	Receptor-like protein kinase-related family protein
MA_10428112g0010	TATTTCTCAAAAATCAAAGC	50.027	TATCAGCAACACTGTCAATA	49.869	251	(GATTCA)2	703	714	AT1G33390.1	ATFAS4, FAS4 RNA helicase family protein
MA_10428112g0010	TTTTCAACAATACATTTCCT	49.928	AAGACAGTTAAAAGCATACG	50.018	274	(TTCCCT)2	1357	1368	AT1G33390.1	ATFAS4, FAS4 RNA helicase family protein
MA_10428112g0010	CGTATGCTTTTAACTGTCTT	50.018	GATATTCTTGCTCTTCAGTG	49.937	214	(TTGCCA)2	1577	1588	AT1G33390.1	ATFAS4, FAS4 RNA helicase family protein
MA_10428116g0010	TCTTTGAATGATACCAAAAC	50.214	CATTTCTTCAACAATCATCT	50.03	276	(TTGTGT)2	1892	1903	AT5G12080.1	MSL10, ATMSL10 mechanosensitive channel of small conductance-like 10
MA_10428123g0010	TATGACACTTTTGAGGAATC	50.03	TAGTTTTCAGAACGAAGAAG	49.959	249	(ATTGTC)2	912	923	AT3G13870.2	RHD3 Root hair defective 3 GTP-binding protein (RHD3)
MA_10428123g0010	TCATTGTCAGCTAAGTTTCT	50.073	TTGGCAGGTGCACTA	50.007	245	(AGACAT)2	1135	1146	AT3G13870.2	RHD3 Root hair defective 3 GTP-binding protein (RHD3)
MA_10428126g0010	CCTTTAACAGAACAACAATC	49.875	TGATGTACAAAGCTCTCAA	49.806	215	(AATGGC)2	441	452	AT5G06950.1	AHBP-1B, TGA2 bZIP transcription factor family protein
MA_10428127g0010	CCTCTTCATATTCTTCATCA	50.125	TATTATCCACCTCTTCTTGA	49.831	246	(TGAGAG)2	123	134	AT3G18480.1	AtCASP, CASP CCAAT-displacement protein alternatively spliced product
MA_10428133g0010	TTCTGGAGAAAGTGACTATG	50.212	AATTTGCATCAGTTTCTTAG	49.84	194	(AGAAAG)2	908	919	AT1G60500.1	DRP4C Dynamin related protein 4C
MA_10428135g0010	GGACATGATATTTTTGGTAA	50.122	AGTCCTCAAGAAACCAAG	49.755	148	(CATGCC)2	565	576	AT5G61190.1	putative endonuclease or glycosyl hydrolase with C2H2-type zinc finger domain
MA_10428135g0010	CTTGGTTTCTTGAGGACT	49.755	TTAATATTCGTTTTGGTAGC	50.112	274	(CAG)4	628	639	AT5G61190.1	putative endonuclease or glycosyl hydrolase with C2H2-type zinc finger domain
MA_10428135g0010	GTTTCTGATTCTAACACTGG	49.68	GTTTCTCATCTTGGTCATTA	50.03	172	(AAAGCA)2	1213	1224	AT5G61190.1	putative endonuclease or glycosyl hydrolase with C2H2-type zinc finger domain
MA_10428138g0010	TGATAGGAAAGCTAAGTGAG	49.875	ATTTCCTTTTGGTATTTCTT	50.029	256	(TGGACA)2	378	389	AT2G21380.1	Kinesin motor family protein
MA_10428138g0010	ATTAAAATTTGCACAAAGAG	50.019	TGTCAGTTTCTGGATTCTAC	49.977	244	(AGA)4	639	650	AT2G21380.1	Kinesin motor family protein
MA_10428138g0010	ATTCAAGGTCAAATACAAAA	49.928	ATTAACTTTGCAATTCTCTG	49.84	149	(CTGGAG)2	1232	1243	AT2G21380.1	Kinesin motor family protein
MA_10428144g0010	CTGACCAATTCGATGAC	49.633	GTCCCAGAAAAGAAACTTAT	50.256	202	(AGAA)3	79	90	AT2G02040.1	ATPTR2-B, NTR1, PTR2-B, PTR2, ATPTR2 peptide transporter 2
MA_10428144g0010	TCCTTGGAAACTATGTACTG	50.25	TAAAACCAATTGAAGAAAGA	50.281	276	(AGAA)3	733	744	AT2G02040.1	ATPTR2-B, NTR1, PTR2-B, PTR2, ATPTR2 peptide transporter 2
MA_10428150g0010	CAACCACATTTTTCAAAG	49.59	ACAGTTCAGATGAAGAAGTG	49.92	134	(AATGAT)2	124	135	AT1G50660.1	unknown protein. INVOLVED IN: biological_process unknown. LOCATED IN: chloroplast. EXPRESSED IN: 22 plant structures. EXPRESSED DURING: 13 growth stages. BEST Arabidopsis thaliana protein match is: unknown protein (TAIR:AT3G20350.1). Has 21445 Blast hits to 15134 proteins in 1325 species: Archae - 461. Bacteria - 2309. Metazoa - 11052. Fungi - 1737. Plants - 1035. Viruses - 42. Other Eukaryotes -…
MA_10428150g0010	ATTGCAAGATATAAGCACAT	50.049	CCCTTCACCTCTAGATAGTT	50.163	229	(GAAA)3	1171	1182	AT1G50660.1	unknown protein. INVOLVED IN: biological_process unknown. LOCATED IN: chloroplast. EXPRESSED IN: 22 plant structures. EXPRESSED DURING: 13 growth stages. BEST Arabidopsis thaliana protein match is: unknown protein (TAIR:AT3G20350.1). Has 21445 Blast hits to 15134 proteins in 1325 species: Archae - 461. Bacteria - 2309. Metazoa - 11052. Fungi - 1737. Plants - 1035. Viruses - 42. Other Eukaryotes -…
MA_10428150g0010	AACTATCTAGAGGTGAAGGG	50.163	GGTCTTCGTAGGATTTTTAT	50.344	197	(GGGGAA)2	1471	1482	AT1G50660.1	unknown protein. INVOLVED IN: biological_process unknown. LOCATED IN: chloroplast. EXPRESSED IN: 22 plant structures. EXPRESSED DURING: 13 growth stages. BEST Arabidopsis thaliana protein match is: unknown protein (TAIR:AT3G20350.1). Has 21445 Blast hits to 15134 proteins in 1325 species: Archae - 461. Bacteria - 2309. Metazoa - 11052. Fungi - 1737. Plants - 1035. Viruses - 42. Other Eukaryotes -…
MA_10428152g0020	TATGAGTTCAGTCTTCCTTG	50.212	GTATAGACGAAGGGAGAGAT	49.999	250	(AGTGAA)2	222	233	AT1G79250.1	AGC1.7 AGC kinase 1.7
MA_10428152g0020	TCAAAGACCTCATTAAGAAA	50.106	AGAAGTGACCTAGGAATGTT	50.365	234	(CTGACA)2	824	835	AT1G79250.1	AGC1.7 AGC kinase 1.7
MA_10428163g0010	CTCAACTTTCCCAGAGAC	50.073	CTGTTCCAGAAAGAATAGC	49.928	237	(TCGACG)3	965	982	AT1G13260.1	RAV1, EDF4 related to ABI3/VP1 1
MA_10428163g0010	ACTCAGTTTCCGTGTATGT	50.082	CTTAAATGCAATGGAGTAAT	49.758	155	(GGCAAT)2	58	69	AT1G13260.1	RAV1, EDF4 related to ABI3/VP1 1
MA_10428201g0010	CGAGGATTAAAGAAGTATCA	49.741	TTCTCCAATGAGTAACATTC	50.03	148	(GTTGGAG)2	1917	1930	AT5G11250.1	Disease resistance protein (TIR-NBS-LRR class)
MA_10428201g0020	CGAGGATTAAAGAATTATCA	49.797	TTCTATTTTCTTCAATGAGC	49.846	155	(GTTGGAG)2	570	583	AT2G14080.1	Disease resistance protein (TIR-NBS-LRR class) family
MA_10428203g0010	AAAATAAGAAGCAGCAGTTA	49.933	TTCTGGATCAACATAGAAAC	50.03	170	(GCAAAG)2	181	192	AT2G01250.1	Ribosomal protein L30/L7 family protein
MA_10428211g0010	ACTGTCACTTCAACACTTTC	49.821	CTCGTTGGAACTATGTTTAG	50.147	107	(AAGAGC)2	894	905	AT1G42970.1	GAPB glyceraldehyde-3-phosphate dehydrogenase B subunit
MA_10428218g0010	GGAAGAGAAGAAGAGATAGG	49.843	CATTTTCTTGACAAACTCAC	50.607	144	(GTGGCCTGG)2	126	143	AT3G04610.1	FLK RNA-binding KH domain-containing protein
MA_10428218g0010	ATGGAGTCATAACCAAACTA	49.597	GCATATGATAAAGGAATTTG	50.082	252	(TAGTGG)2	771	782	AT3G04610.1	FLK RNA-binding KH domain-containing protein
MA_10428218g0010	CTGTTATCACACAGGTTTCT	49.969	CTTCAATCGTTATAATTGCT	49.94	126	(ATGCTG)2	986	997	AT3G04610.1	FLK RNA-binding KH domain-containing protein
MA_10428221g0010	GCTATGTTGAGTGAAGATGT	49.994	CAATACACAATTCTCCTCAT	49.885	243	(ACTATG)2	443	454	AT1G61190.1	LRR and NB-ARC domains-containing disease resistance protein
MA_10428221g0010	CAATGATATTAAGTCCTTGC	50.033	CTTCAATCTCAGTGAAAGAG	49.863	227	(GGGTATT)2	794	807	AT1G61190.1	LRR and NB-ARC domains-containing disease resistance protein
MA_10428221g0010	TACTAAACCTCACCTCTTTG	49.628	GATATATCTTCAATCTCAGTG	46.257	130	(TCTTTC)2	871	882	AT1G61190.1	LRR and NB-ARC domains-containing disease resistance protein
MA_10428226g0010	TTAGACAAGAATCAACCATC	50.03	GTGAGAACACTGACCACTAT	49.518	234	(AATCTC)2	1025	1036	AT2G23740.1	nucleic acid binding.sequence-specific DNA binding transcription factors.zinc ion binding
MA_10428228g0010	TAAAGGAATCAATGAAGAGA	49.973	CTGTCTGTCTGATTTGAAGT	49.92	275	(TCTATT)2	349	360	AT3G10550.1	MTM1, AtMTM1 Myotubularin-like phosphatases II superfamily
MA_10428240g0010	TAGAGCAGAAAATCTTGAAA	50.483	AATTCTTGAAAACTTCATCA	49.882	278	(ACTTGC)2	582	593	AT1G60710.1	ATB2 NAD(P)-linked oxidoreductase superfamily protein
MA_10428243g0010	ATTCATTAACTCCAATGATG	49.94	GTGTTGAATTAGCAAGTGAT	50.184	270	(GGTAAAG)2	1656	1669	AT1G15500.1	ATNTT2 TLC ATP/ADP transporter
MA_10428244g0010	AACATTGGATAGTTTCAGTG	50.022	AAATAACTGCTAGGAACCTC	50.483	279	(CAATCAA)2	938	951	AT4G38430.1	ATROPGEF1, ROPGEF1 rho guanyl-nucleotide exchange factor 1
MA_10428258g0010	ACCAATCTACATATCAATGG	49.797	GTAGAGCTTGTGGGAATC	50.146	114	(GCAAGA)2	326	337	AT3G19430.1	late embryogenesis abundant protein-related / LEA protein-related
MA_10428260g0010	AGAGTATATGGGGAGAAGAC	49.809	CCATTTTCAGACGATATCTA	50.354	195	(TTTGCTTA)2	1378	1393	AT5G23190.1	CYP86B1 cyto
MA_10428266g0010	TTCTGTTAGATGAATTCTGG	50.26	TTGGAAGAGCAGAGAGAG	51.089	255	(TGTCTT)2	2309	2320	AT1G52570.1	PLDALPHA2 phospholipase D alpha 2
MA_10428271g0010	GTATGAGAAACGTGAAGAAG	49.878	ATCTATGCAAAATACGATGT	49.862	217	(TCCTTG)2	546	557	AT3G51770.1	ETO1, ATEOL1 tetratricopeptide repeat (TPR)-containing protein
MA_10428282g0010	TGCACACTACAACAATAAAA	50.201	AACAGTATAACAATTGTCGC	50.409	108	(AGCTTT)2	1068	1079	AT3G02645.1	Plant protein of unknown function (DUF247)
MA_10428294g0010	CTTCGTTTGCTAAATTGTAT	50.066	CTTGTAAGTGAATCTATGGG	49.825	188	(GGCCGT)2	642	653	AT2G37710.1	RLK receptor lectin kinase
MA_10428311g0010	ATTTACACAAAAGGGTGATA	49.791	AGGATCCTTAACCACATACT	50.269	245	(TGGAAAA)2	189	202	AT5G67590.1	FRO1 NADH-ubiquinone oxidoreductase-related
MA_10428312g0010	CTGTATGGGTAATGAATGTT	49.932	TAGTTTACAATAGCAGGCTT	49.8	265	(TTATCA)2	1526	1537	AT4G14360.1	S-adenosyl-L-methionine-dependent methyltransferases superfamily protein
MA_10428314g0010	GAGGAATGGTTAAGAAAGAT	50.13	TTAACTTCAATAGCAGAGGA	50.344	268	(GAGCGCA)2	452	465	AT1G61050.1	alpha 1,4-glycosyltransferase family protein
MA_10428315g0010	TAAACGAGGGTAATATTCTG	49.791	CAGAGAAGTTATCGATTTCA	50.453	263	(CTT)5	899	913	AT1G34370.2	STOP1 C2H2 and C2HC zinc fingers superfamily protein
MA_10428315g0010	GTCTCGTTGACAACAACTT	50.702	ACTTTGGGTTCAGACAATA	50.317	111	(ATGGGG)2	1480	1491	AT1G34370.2	STOP1 C2H2 and C2HC zinc fingers superfamily protein
MA_10428315g0010	GTCTCGTTGACAACAACTT	50.702	ACTTTGGGTTCAGACAATA	50.317	111	(ATGGGG)2	1439	1450	AT1G34370.2	STOP1 C2H2 and C2HC zinc fingers superfamily protein
MA_10428315g0010	GTTTCGAGAGAGACAACTG	50.44	AACTGAAAGATTCGACAATA	49.932	232	(CCTCGG)2	239	250	AT1G34370.2	STOP1 C2H2 and C2HC zinc fingers superfamily protein
MA_10428315g0010	TATTGTCGAATCTTTCAGTT	49.932	ATACAAAATGGACGAGATAA	49.846	116	(GCTTCG)2	430	441	AT1G34370.2	STOP1 C2H2 and C2HC zinc fingers superfamily protein
MA_10428315g0010	GTATGAACTTATTGTGACCG	50.552	GATTTTGTAAAACCTGTCG	50.685	280	(AGA)4	699	710	AT1G34370.2	STOP1 C2H2 and C2HC zinc fingers superfamily protein
MA_10428319g0010	AACTTGGGTCCATTGAG	51.151	GCTGTATCCTTTGTGTGTAT	50.039	224	(GAAGGT)2	63	74	AT5G13830.1	FtsJ-like methyltransferase family protein
MA_10428330g0010	GCAATATTGTGGAAATGTAT	50.138	TGAGAACCAATATCTACCAC	49.885	110	(AGAA)3	91	102	AT1G04730.1	CTF18 P-loop containing nucleoside triphosphate hydrolases superfamily protein
MA_10428330g0010	ATGAATTATCTATCTTGCCA	49.902	TGTCTGAACTAATGAACCTC	49.977	180	(AGGCAA)2	963	974	AT1G04730.1	CTF18 P-loop containing nucleoside triphosphate hydrolases superfamily protein
MA_10428335g0020	CCAGGTGACCAATTCTAT	50.335	AAAAATGATCTGTATGTTGC	50.231	171	(GGTGCT)2	43	54	AT3G19950.1	RING/U-box superfamily protein
MA_10428335g0020	GAAGCAAGAATTTTAGGTG	50.115	AAAAATGATCTGTATGTTGC	50.231	150	(GTGGAA)2	68	79	AT3G19950.1	RING/U-box superfamily protein
MA_10428335g0020	GAAGCAAGAATTTTAGGTG	50.115	AAAAATGATCTGTATGTTGC	50.231	150	(ATG)4	97	108	AT3G19950.1	RING/U-box superfamily protein
MA_10428335g0020	CAGAACTTGTTAGGAGGAG	49.705	TTCTACAGCAGTTTTAGAGG	50.008	204	(GGTGGC)2	148	159	AT3G19950.1	RING/U-box superfamily protein
MA_10428335g0020	CAGAACTTGTTAGGAGGAG	49.705	TTCTACAGCAGTTTTAGAGG	50.008	204	(AGG)6	180	197	AT3G19950.1	RING/U-box superfamily protein
MA_10428353g0020	CAAATATCCTTGGTTGATAA	50.339	AAATAGGGATAAGGGAAGTA	49.983	111	(TTTTTC)2	313	324	AT5G46110.1	APE2, TPT Glucose-6-phosphate/phosphate translocator-related
MA_10428353g0020	GGAATGTTCTATCACCTGTA	49.885	AAGAGTAGATAGCAACACCA	49.929	196	(ATTGCT)2	1138	1149	AT5G46110.1	APE2, TPT Glucose-6-phosphate/phosphate translocator-related
MA_10428354g0010	TATGTTGCTGTTAGAATGTG	49.572	TTACTGGATATTGTATGGCT	49.895	268	(TCCCTATT)2	269	284	AT4G12650.1	Endomembrane protein 70 protein family
MA_10428360g0010	TTAGAGAGGAAGATTTCACA	49.92	TTAAGTCACCTTCAACAGAC	50.117	183	(AGTTCA)2	3007	3018	AT2G38800.1	Plant calmodulin-binding protein-related
MA_10428374g0010	TGGAGTTTGGAATATAAAAA	50.191	CTTACTTGCAACCTTACACT	49.779	122	(AGG)4	1289	1300	AT3G26310.1	CYP71B35 cyto
MA_10428374g0020	CCTCTTGTTATGAAAACACT	49.399	CAAAGAGCCTCGTTTTAG	51.12	220	(TTCCACTG)2	627	642	AT2G30750.1	CYP71A12 cyto
MA_10428377g0020	GAAGAAATCGACAAGAAAG	49.876	CTCTAGAATTTCCTTCATCC	50.634	276	(CGGGAA)2	283	294	AT4G38600.1	KAK, UPL3 HEAT repeat .HECT-domain (ubiquitin-transferase)
MA_10428377g0020	GTCCTATTTATGAACCCTTT	50.167	GAGATAGATTTTCCCTTTTC	49.862	272	(TGAAAC)2	2496	2507	AT4G38600.1	KAK, UPL3 HEAT repeat .HECT-domain (ubiquitin-transferase)
MA_10428377g0020	AAGATGTCATAGTGGTGAAG	49.827	CTTCATTGGTGAATAACTGT	50.022	277	(CAACTC)2	2552	2563	AT4G38600.1	KAK, UPL3 HEAT repeat .HECT-domain (ubiquitin-transferase)
MA_10428377g0020	AAGATGTCATAGTGGTGAAG	49.827	CTTCATTGGTGAATAACTGT	50.022	277	(AAGGGAA)2	2673	2686	AT4G38600.1	KAK, UPL3 HEAT repeat .HECT-domain (ubiquitin-transferase)
MA_10428377g0020	ACAGTTATTCACCAATGAAG	50.022	CCTCTTCTTCATCTTCTTCT	50.266	147	(GATGAG)2	2806	2817	AT4G38600.1	KAK, UPL3 HEAT repeat .HECT-domain (ubiquitin-transferase)
MA_10428379g0010	CTAAAGAATACAAATGGCAC	50.162	AAACGGGATTACTTCTTCT	50.583	223	(TATGAAA)2	654	667	AT2G30580.1	DRIP2 DREB2A-interacting protein 2
MA_10428386g0010	AAAATCTTAGGAGAAAGACG	50.645	TACCTTATGTTATCCGCA	49.82	280	(GAGCGG)2	342	353	AT1G67940.1	ATNAP3, AtSTAR1, NAP3 non-intrinsic ABC protein 3
MA_10428389g0010	ACAGAAACAACATTCATCAT	50.091	AATTATACTCATCATCGTGC	50.148	125	(AGTCGA)2	127	138	AT5G01920.1	STN8 Protein kinase superfamily protein
MA_10428390g0010	GGGACTTAATAATGAAGAGG	50.657	GAGTCAATGCTGTCTGTG	49.971	276	(CAGCAC)2	236	247	AT1G62870.1	unknown protein. BEST Arabidopsis thaliana protein match is: unknown protein (TAIR:AT1G12380.1). Has 351 Blast hits to 343 proteins in 42 species: Archae - 2. Bacteria - 0. Metazoa - 27. Fungi - 5. Plants - 299. Viruses - 0. Other Eukaryotes - 18 (source: NCBI BLink).
MA_10428390g0010	GTAGTAAGGCAATCAAAGG	49.974	GAGTCCACCATCGTTAAG	51.016	236	(CCTCCC)2	290	301	AT1G62870.1	unknown protein. BEST Arabidopsis thaliana protein match is: unknown protein (TAIR:AT1G12380.1). Has 351 Blast hits to 343 proteins in 42 species: Archae - 2. Bacteria - 0. Metazoa - 27. Fungi - 5. Plants - 299. Viruses - 0. Other Eukaryotes - 18 (source: NCBI BLink).
MA_10428390g0010	CACAGACAGCATTGACTC	49.971	GAGTCCACCATCGTTAAG	51.016	102	(CCTCCC)2	340	351	AT1G62870.1	unknown protein. BEST Arabidopsis thaliana protein match is: unknown protein (TAIR:AT1G12380.1). Has 351 Blast hits to 343 proteins in 42 species: Archae - 2. Bacteria - 0. Metazoa - 27. Fungi - 5. Plants - 299. Viruses - 0. Other Eukaryotes - 18 (source: NCBI BLink).
MA_10428391g0010	CTTATCATCTTCGAAACATT	49.518	CGAGACCAGAAATATATGAG	49.882	138	(GCAAAG)2	356	367	AT1G27170.1	transmembrane receptors.ATP binding
MA_10428396g0010	AAGAACAGATACGCATACAT	49.807	CTAATATCGGAGATTTCGTA	49.845	280	(CAGAGG)2	1370	1381	AT4G19170.1	NCED4, CCD4 nine-cis-epoxycarotenoid dioxygenase 4
MA_10428400g0010	GGGGTACATTTCAAAACTAT	50.88	ATCCATAACCATATTCATCA	50.14	123	(CTATGA)2	1082	1093	AT2G28470.1	BGAL8 beta-galactosidase 8
MA_10428403g0010	AACAGTTGTCTTGCTGG	49.621	ATCCATATACGTCGTCTAAA	49.895	148	(CATTCT)2	45	56	AT5G56660.1	ILL2 IAA-leucine resistant (ILR)-like 2
MA_10428403g0010	GCAAAAAGAATGATAAAAGA	50.027	CATGTGAGATACCTGTGAGT	50.45	279	(GCTTCT)2	859	870	AT5G56660.1	ILL2 IAA-leucine resistant (ILR)-like 2
MA_10428405g0010	GATAAAAGTATCCGAGTGTG	49.791	TCCTAATTGGTATTAGTGGA	49.879	268	(AG)6	837	848	AT1G62020.1	Coatomer, alpha subunit
MA_10428405g0010	TTTGGAACTTTATATGGGTA	50.058	AGTCTCAGTGCTTCACTAAA	50.021	213	(TTCC)3	2764	2775	AT1G62020.1	Coatomer, alpha subunit
MA_10428406g0010	AGCATTATATATGGTGCAAT	49.963	CTTTAGTCCGGACAGTTAT	49.303	140	(TCTGAC)2	604	615	AT3G09350.1	Fes1A Fes1A
MA_10428406g0010	TACAAAACAATCCAAAAAGT	50.058	CACCATATATAATGCTTTCC	49.947	245	(TCTGAC)2	340	351	AT3G09350.1	Fes1A Fes1A
MA_10428408g0010	ACATGTACACGCGGC	52.414	AATTCTCTCCACATTTACAG	49.258	256	(CTTGCG)2	47	58	AT2G23240.1	Plant EC metallothionein-like protein, family 15
MA_10428416g0010	GAGGATGTTACTGAAGTTGA	49.977	AAGTCAGAAGGAATAACCTC	50.082	278	(TGATGC)2	380	391	AT1G53210.1	sodium/calcium exchanger family protein / calcium-binding EF hand family protein
MA_10428416g0010	GATCAAGATGTCCTTGAAA	50.65	ATTCTGCCATTACTTTGTTA	50.162	146	(TGACAA)2	36	47	AT1G53210.1	sodium/calcium exchanger family protein / calcium-binding EF hand family protein
MA_10428417g0010	CAAAAATCCCCTTCTCT	49.662	GTATCATTTGCAGTTCTGAT	50.048	128	(AGTCGG)2	104	115	AT4G26550.1	Got1/Sft2-like vescicle transport protein family
MA_10428419g0010	GTGACATAGAGAAGGTGTTG	50.278	TTACTGCTTTGTGTGAGTTA	49.367	177	(GAAGTT)2	207	218	AT1G65960.1	GAD2 glutamate decarboxylase 2
MA_10428424g0010	AGATTCTTCCAGTTACCTTC	50.082	GTTAAATTTTCATGTTGAGC	50.082	195	(CACAAA)2	1107	1118	AT4G20060.1	EMB1895 ARM repeat superfamily protein
MA_10428424g0010	GCTATTAACAGTCTGTCAGC	50.09	CTGAATTCCAAAGAAATATG	50.017	266	(TGGAAG)2	1756	1767	AT4G20060.1	EMB1895 ARM repeat superfamily protein
MA_10428424g0010	CTGTTTGTAGTTCATTTTCC	49.875	GCGTACACAGCTTTAGTATT	50.034	256	(TCTGGA)2	2149	2160	AT4G20060.1	EMB1895 ARM repeat superfamily protein
MA_10428427g0010	AAAAAGTTGCAGATTTACAG	49.97	TCAGGTTTGTGTCTACTCTC	49.92	259	(AAGCAATTG)2	3163	3180	AT1G19835.1	Plant protein of unknown function (DUF869)
MA_10428427g0010	GAGAGTAGACACAAACCTGA	49.92	AGCTGAAATATCTCTTTCCT	50.042	108	(GATGAG)2	3427	3438	AT1G19835.1	Plant protein of unknown function (DUF869)
MA_10428427g0010	AGCTGAAAATACAACTGAAG	49.785	ACATGTTTGTGAGAATCAAT	50.091	195	(CCAAAA)2	3697	3708	AT1G19835.1	Plant protein of unknown function (DUF869)
MA_10428427g0010	CGGTATTGGTAGAATAAATG	50.105	TCTCAATAAAATCATCCATC	49.947	254	(GTATGA)2	1637	1648	AT1G19835.1	Plant protein of unknown function (DUF869)
MA_10428427g0010	ATTTAAGTATAATGCGCTTC	49.439	GACTTCTCCTGCTGTACTAA	49.587	100	(AAATGC)2	144	155	AT1G19835.1	Plant protein of unknown function (DUF869)
MA_10428427g0010	CACTTGAAGAATTGAAAGAG	50.056	TGTTCCTTCTCTAGTACACG	50.399	130	(AAGCTG)2	1004	1015	AT1G19835.1	Plant protein of unknown function (DUF869)
MA_10428427g0010	AGGGAATAAAAAGTCCTCTA	50.066	CTTTCCTTGGAGAAGATTAT	50.343	265	(CAGAATT)2	2578	2591	AT1G19835.1	Plant protein of unknown function (DUF869)
MA_10428428g0010	TATGGAAGTCTTCTACGAAC	49.454	AACAGTATAAAAATTGCTGC	50.035	153	(AGTGAATTC)2	162	179	AT3G50140.1	Plant protein of unknown function (DUF247)
MA_10428428g0010	CTACGAACTGAGACAAGAAG	50.056	AGCAACAGTATAAAAATTGC	50.035	144	(AGCTTT)2	249	260	AT3G50140.1	Plant protein of unknown function (DUF247)
MA_10428440g0010	ATGGATACAATCTCAAAATG	49.94	GAGAAGGGGTCACTATATTC	50.279	245	(GCAGAT)2	1501	1512	AT1G76380.1	DNA-binding bromodomain-containing protein
MA_10428446g0010	GATGGCACTCATGACC	50.114	CAGAAAGAAGACATTCTGAC	49.623	149	(GAAAGC)2	31	42	AT4G08150.1	KNAT1, BP, BP1 KNOTTED-like from Arabidopsis thaliana
MA_10428446g0010	GAACATCAACCTGAAAGC	51.138	CAGAAAGAAGACATTCTGAC	49.623	133	(CATACC)2	54	65	AT4G08150.1	KNAT1, BP, BP1 KNOTTED-like from Arabidopsis thaliana
MA_10428446g0010	AAGCATTATGACAAGCATAC	50.468	AAAGAAGACATTCTGACTGA	49.623	110	(CATGGT)2	94	105	AT4G08150.1	KNAT1, BP, BP1 KNOTTED-like from Arabidopsis thaliana
MA_10428446g0010	AAGCATTATGACAAGCATAC	50.468	AAAGAAGACATTCTGACTGA	49.623	110	(CATGGC)2	106	117	AT4G08150.1	KNAT1, BP, BP1 KNOTTED-like from Arabidopsis thaliana
MA_10428446g0010	AAGCATTATGACAAGCATAC	50.468	CAGAAAGAAGACATTCTGAC	49.623	113	(CATGGT)2	118	129	AT4G08150.1	KNAT1, BP, BP1 KNOTTED-like from Arabidopsis thaliana
MA_10428446g0010	TCAGTCAGAATGTCTTCTTT	49.623	ATATGGACGAATCAGAGATA	49.514	170	(AGG)4	222	233	AT4G08150.1	KNAT1, BP, BP1 KNOTTED-like from Arabidopsis thaliana
MA_10428446g0010	GTTACTTCATTACCTCCACA	50.022	TCCAACTCTGAAACTACATC	49.977	206	(TGGATA)2	488	499	AT4G08150.1	KNAT1, BP, BP1 KNOTTED-like from Arabidopsis thaliana
MA_10428446g0010	GTATAGTGGGTACTTGAGCA	50.267	TATTTATTTGCTTCTGATCC	49.764	188	(AAGAAA)2	1030	1041	AT4G08150.1	KNAT1, BP, BP1 KNOTTED-like from Arabidopsis thaliana
MA_10428447g0010	CATGATAGGTTTCAAAATGT	50.073	ACCAAGGTAGAGAAAGATTC	50.082	233	(GTTTGA)2	393	404	AT5G57930.1	APO2, emb1629 Arabidopsis thaliana protein of unknown function (DUF794)
MA_10428462g0010	AATCAAGACGAAATTAAATG	49.71	CAGTGATGACCATAGAGAAA	50.88	236	(GAGAAG)2	271	282	AT2G15290.1	ATTIC21, TIC21, CIA5, PIC1 translocon at inner membrane of chloroplasts 21
MA_10428463g0020	TTGGTCAGTTTGTAGATACC	50.022	TTGATTGCACTCTCTTCTAT	49.937	112	(ACCAAC)2	870	881	AT2G16640.1	ATTOC132, TOC132 multimeric translocon complex in the outer envelope membrane 132
MA_10428464g0010	ATTCTTCTGCTCTTAATCCT	50.042	ACATATCCAGAATACTGTGC	49.902	209	(AGATAG)2	165	176	AT3G07990.1	SCPL27 serine carboxypeptidase-like 27
MA_10428464g0010	AGGATGCATATGTTTTCTTA	50.033	AAAGTCATGGTAGTCATCAG	49.827	212	(AATACA)2	587	598	AT3G07990.1	SCPL27 serine carboxypeptidase-like 27
MA_10428471g0010	GTCATTGACATAGAAGTTCG	50.524	CAAGTACACTCTCCAACATT	49.969	172	(CTTGGA)2	120	131	AT1G66740.1	AtSP7, SP7, SGA2, ASF1A ASF1 like histone chaperone
MA_10428475g0010	TCTGACTTGCAGTCAATC	49.636	GAAGAAGAAGAAAAGAATCC	49.945	246	(AGTGGA)2	64	75	AT2G16920.1	UBC23, PFU2 ubiquitin-conjugating enzyme 23
MA_10428475g0010	ATGGTCTTTAAAGTTTCCTC	50.256	ATCATGATTTCCATCAGTAG	49.744	273	(TTC)4	268	279	AT2G16920.1	UBC23, PFU2 ubiquitin-conjugating enzyme 23
MA_10428480g0010	CACTATACTCAGGTGGTCTG	50.366	TAGTATGGTTTCTGTCCAAC	50.022	131	(GCTCAA)2	361	372	AT4G33720.1	CAP (Cysteine-rich secretory proteins, Antigen 5, and Pathogenesis-related 1 protein) superfamily protein
MA_10428490g0010	CAAGACCGTTTCTATTACAC	49.925	GGAACTCTTTCTTCAGAACT	50.174	125	(ACAAAG)2	124	135	AT2G19730.1	Ribosomal L28e protein family
MA_10428490g0010	AATCTCTACAACTTGCACAC	50.134	GGAACTCTTTCTTCAGAACT	50.174	172	(ACAAAG)2	541	552	AT2G19730.1	Ribosomal L28e protein family
MA_10428495g0020	GAAGACAATGAAAGACAAGA	50.126	CTTCATCATCTAGAAGTCCA	50.073	160	(AGCTCT)2	1213	1224	AT4G08180.3	ORP1C OSBP(oxysterol binding protein)-related protein 1C
MA_10428495g0020	AGATGATGAAGATTTGTCTG	49.834	AAACTTTGGTAAGATCCTTT	49.981	179	(AAAAGGA)2	1376	1389	AT4G08180.3	ORP1C OSBP(oxysterol binding protein)-related protein 1C
MA_10428500g0010	GACTGCAACTTGGCTTA	50.129	TCTGAGTGTAGATCCAACAT	50.136	225	(TCACCACCA)2	204	221	AT5G25220.2	KNAT3 KNOTTED1-like homeobox gene 3
MA_10428500g0010	ATAAGGGAAGAAATCCTTAG	49.677	TACCTCTTACGTTTAGCATT	49.619	248	(GAAGACGA)2	1177	1192	AT5G25220.2	KNAT3 KNOTTED1-like homeobox gene 3
MA_10428500g0010	CACTCTCATGGATCTACAAT	49.683	TATTGGCTGTATCTGAGTGT	50.575	127	(CAG)4	323	334	AT5G25220.2	KNAT3 KNOTTED1-like homeobox gene 3
MA_10428500g0010	CACTCTCATGGATCTACAAT	49.683	TATTGGCTGTATCTGAGTGT	50.575	127	(GGAGGAGGG)2	349	366	AT5G25220.2	KNAT3 KNOTTED1-like homeobox gene 3
MA_10428505g0010	AGTACGATTCAGACGAGAG	50.028	TTTTTCTTCCCACATAGTTA	50.146	276	(CTGCTT)2	114	125	AT3G14440.1	NCED3, ATNCED3, STO1, SIS7 nine-cis-epoxycarotenoid dioxygenase 3
MA_10428505g0020	TATGAAAAGCAGAAAATCTC	49.846	CGTCTTGGTATTCAATCTTA	50.483	237	(CTGCTT)2	1245	1256	AT3G14440.1	NCED3, ATNCED3, STO1, SIS7 nine-cis-epoxycarotenoid dioxygenase 3
MA_10428517g0010	CTCTACAACTGCAGAGAATG	50.915	ATCACTTCTTTGATCATCTG	49.834	180	(GAAGGC)2	87	98	AT2G18050.1	HIS1-3 histone H1-3
MA_10428519g0010	ATCAGTTTCAGTCGATCAG	50.663	AAATTCAGTGTTGACAAAAG	50.3	139	(ATTTCC)2	54	65	AT1G22380.1	AtUGT85A3, UGT85A3 UDP-glucosyl transferase 85A3
MA_10428521g0020	CTTGTGTATCCAATTTATCC	49.658	TATTACAGGATCACAAGAGG	50.116	206	(GCAACG)2	278	289	AT1G27461.1	unknown protein. Has 30201 Blast hits to 17322 proteins in 780 species: Archae - 12. Bacteria - 1396. Metazoa - 17338. Fungi - 3422. Plants - 5037. Viruses - 0. Other Eukaryotes - 2996 (source: NCBI BLink).
MA_10428521g0020	AGACGTTATACAACGATGAC	50.039	TATGAAGACTAAAAGTTGCC	49.84	279	(ATTCCC)2	464	475	AT1G27461.1	unknown protein. Has 30201 Blast hits to 17322 proteins in 780 species: Archae - 12. Bacteria - 1396. Metazoa - 17338. Fungi - 3422. Plants - 5037. Viruses - 0. Other Eukaryotes - 2996 (source: NCBI BLink).
MA_10428521g0020	GGCAACTTTTAGTCTTCATA	49.84	AAATTGCTCTTCTATCTCCT	50.042	271	(CGCACT)2	686	697	AT1G27461.1	unknown protein. Has 30201 Blast hits to 17322 proteins in 780 species: Archae - 12. Bacteria - 1396. Metazoa - 17338. Fungi - 3422. Plants - 5037. Viruses - 0. Other Eukaryotes - 2996 (source: NCBI BLink).
MA_10428525g0030	TACAATATCCTTCATGCTCT	49.848	ATCTTATCTCCATTCTCTCC	49.815	210	(CATCAG)2	80	91	AT4G23180.1	CRK10, RLK4 cysteine-rich RLK (RECEPTOR-like protein kinase) 10
MA_10428537g0030	CGTAAATCAAGTCCAGATAG	50.016	GTAATTTAGGTGGTGACTGA	50.022	181	(AAGATC)2	194	205	AT2G32850.1	Protein kinase superfamily protein
MA_10428545g0010	GACATTGAAAGAGGATGTTA	50.03	GCTTATGAAAACTTGGTATG	50.162	270	(GAACATTGT)2	459	476	AT5G36930.1	Disease resistance protein (TIR-NBS-LRR class) family
MA_10428546g0010	TCTACTGAGTGTCCTTTGTC	49.92	TCTTTGTACTGATCTGAAATG	50.401	260	(AATGGC)2	2686	2697	AT3G51640.1	unknown protein. BEST Arabidopsis thaliana protein match is: unknown protein (TAIR:AT3G51650.1). Has 26208 Blast hits to 14155 proteins in 1229 species: Archae - 43. Bacteria - 3230. Metazoa - 9456. Fungi - 2551. Plants - 1160. Viruses - 177. Other Eukaryotes - 9591 (source: NCBI BLink).
MA_10428546g0010	ACTTTCTGCATTTAGATTTG	49.84	CACTTCAATCTGTCTCTGAC	50.239	170	(TGACAG)2	197	208	AT3G51640.1	unknown protein. BEST Arabidopsis thaliana protein match is: unknown protein (TAIR:AT3G51650.1). Has 26208 Blast hits to 14155 proteins in 1229 species: Archae - 43. Bacteria - 3230. Metazoa - 9456. Fungi - 2551. Plants - 1160. Viruses - 177. Other Eukaryotes - 9591 (source: NCBI BLink).
MA_10428552g0010	AGCTCCATTTCAAGACC	50.465	CTGTGAGAGATCTTCCTTTA	49.428	103	(GAAGGA)2	61	72	AT5G65910.1	BSD domain-containing protein
MA_10428552g0010	TAGAAACAATGGAACCTCTA	49.966	GCTGAATCTGTCTGTACTTG	50.684	262	(GAT)4	1210	1221	AT5G65910.1	BSD domain-containing protein
MA_10428567g0010	GAAATTTCTTTCAACTTTCC	50.835	TTCATCTGATTTTTCAACTT	49.882	162	(TTCTCT)2	123	134	AT4G18425.1	Protein of unknown function (DUF679)
MA_10428569g0010	TTAAAGCATCTAAAATCAGG	50.105	TATTCTTAATCGCTTCAATC	49.947	279	(GGAGATT)2	2850	2863	AT1G69550.1	disease resistance protein (TIR-NBS-LRR class)
MA_10428574g0010	GCTGTTTCTCCATTGTCT	50.619	ACTCAATGCTTTTGGTATTA	50.162	210	(AGGCCA)2	74	85	AT1G66430.1	pfkB-like carbohydrate kinase family protein
MA_10428586g0010	AGTTTATTGAGGTGATGCTA	49.982	TCCATCAAAATTCTTTTCTA	50.154	251	(TAGATT)2	438	449	AT1G72650.1	TRFL6 TRF-like 6
MA_10428588g0010	CGATAATTCTGATGATGTTC	50.432	TATGATCTGAAGATTCAAGG	50.125	224	(AAG)4	4258	4269	AT4G32620.2	Enhancer of polycomb-like transcription factor protein
MA_10428588g0010	TAGTTCTAATTTTGTCCGTC	49.653	TCTCAAATGTTTCTTCTGAT	49.686	194	(TGAGGA)2	4770	4781	AT4G32620.2	Enhancer of polycomb-like transcription factor protein
MA_10428593g0010	GAGAATCTGGAGAAGAATTT	50.09	CTAAAAGATAAACTTGTGGG	49.421	159	(AAGATG)2	176	187	AT2G31490.1	unknown protein. Has 55 Blast hits to 55 proteins in 15 species: Archae - 0. Bacteria - 0. Metazoa - 0. Fungi - 0. Plants - 55. Viruses - 0. Other Eukaryotes - 0 (source: NCBI BLink).
MA_10428594g0010	TTGACAAGGTCAAAGTTAAT	49.875	CTTGTAGACAAGATCTGCAT	50.23	272	(CAAGGAT)2	381	394	AT4G11600.1	ATGPX6, PHGPX, LSC803, GPX6 glutathione peroxidase 6
MA_10428594g0010	AGAAGAGATACGTCTTGGAC	50.864	TGGACATTATCACCTAGTTC	49.885	220	(CTAATT)2	113	124	AT4G11600.1	ATGPX6, PHGPX, LSC803, GPX6 glutathione peroxidase 6
MA_10428603g0010	ACAGTTACAAGACAATCGAC	49.933	GACAAGAAAGATGGAGACT	48.695	209	(GATGGA)2	700	711	AT1G67750.1	Pectate lyase family protein
MA_10428603g0020	TCAACAGCTTCTCCAAG	49.896	GTAAAGCTAACTGAGACAGG	49.309	234	(CGGGCG)2	1187	1198	AT1G67750.1	Pectate lyase family protein
MA_10428603g0020	ACAGTTACAAGACAATCGAC	49.933	TCTACCCAGATATTGCTTC	50.133	226	(GATGGA)2	700	711	AT1G67750.1	Pectate lyase family protein
MA_10428606g0010	TAAAGGATGTATATCTCCCA	49.747	ATATGATATTGAGCTTCTGC	49.588	106	(TGGTTT)2	465	476	AT1G55310.1	SR33, ATSCL33, SCL33, At-SCL33 SC35-like splicing factor 33
MA_10428610g0010	TCTTGAGATCTAAGGTAACG	49.684	TGACTTCTTCATCTGTCAGT	50.239	243	(CTTACA)2	941	952	AT5G19730.1	Pectin lyase-like superfamily protein
MA_10428610g0020	CGTGAGATCTAGGATAACAG	49.826	AAAACACAGTTGAGTTTGTC	50.021	160	(CTTACA)2	749	760	AT5G19730.1	Pectin lyase-like superfamily protein
MA_10428615g0010	GCTTTGATAAAGTTCTTGAG	49.514	TATAAAAAGCATCCACTGAT	50.033	198	(AGACAA)2	128	139	AT1G69840.1	SPFH/Band 7/PHB domain-containing membrane-associated protein family
MA_10428616g0010	GTATAACATACCCATGTTGC	50.42	CTGGTTGTGATAACTGTCTT	49.969	213	(GAAGAT)2	1174	1185	AT4G33300.1	ADR1-L1 ADR1-like 1
MA_10428616g0010	AAGACAGTTATCACAACCAG	49.969	AGCTCTTGAAAGTTTCTTCT	50.26	279	(GAAGAT)2	1426	1437	AT4G33300.1	ADR1-L1 ADR1-like 1
MA_10428619g0010	CTATTTACTTGCCCATAGTG	50.241	CTGCTTTATTGAGTTCAGAG	50.3	233	(ATGCAG)2	473	484	AT3G53400.1	BEST Arabidopsis thaliana protein match is: conserved peptide upstream open reading frame 47 (TAIR:AT5G03190.1). Has 285 Blast hits to 285 proteins in 23 species: Archae - 0. Bacteria - 0. Metazoa - 1. Fungi - 0. Plants - 279. Viruses - 0. Other Eukaryotes - 5 (source: NCBI BLink).
MA_10428619g0010	AACCAGACATTTGATACTGA	50.326	GAATCCTGTTCCTCTCTTAT	49.95	249	(AGCAGA)2	628	639	AT3G53400.1	BEST Arabidopsis thaliana protein match is: conserved peptide upstream open reading frame 47 (TAIR:AT5G03190.1). Has 285 Blast hits to 285 proteins in 23 species: Archae - 0. Bacteria - 0. Metazoa - 1. Fungi - 0. Plants - 279. Viruses - 0. Other Eukaryotes - 5 (source: NCBI BLink).
MA_10428619g0020	CTCTGATGTCATTCATGTG	49.856	TAGTTAAGCTTCTGTTCTGC	50.164	155	(GTCTCT)2	736	747	AT3G53400.1	BEST Arabidopsis thaliana protein match is: conserved peptide upstream open reading frame 47 (TAIR:AT5G03190.1). Has 285 Blast hits to 285 proteins in 23 species: Archae - 0. Bacteria - 0. Metazoa - 1. Fungi - 0. Plants - 279. Viruses - 0. Other Eukaryotes - 5 (source: NCBI BLink).
MA_10428619g0020	CAGAAGCTTAACTAAACTGG	49.73	GTATCAAATGTCTGGTTCTG	50.326	207	(ATGCAG)2	941	952	AT3G53400.1	BEST Arabidopsis thaliana protein match is: conserved peptide upstream open reading frame 47 (TAIR:AT5G03190.1). Has 285 Blast hits to 285 proteins in 23 species: Archae - 0. Bacteria - 0. Metazoa - 1. Fungi - 0. Plants - 279. Viruses - 0. Other Eukaryotes - 5 (source: NCBI BLink).
MA_10428638g0010	TTTCGATTCTAGTGTTGATT	49.932	AGAAAGACTTCGTTGACTG	50.118	236	(GATTGCTG)2	567	582	AT3G60740.1	TTN1, EMB133, TFC D, CHO ARM repeat superfamily protein
MA_10428648g0010	CGACACTGAATTCATCTTAT	50.082	TTATGTTTCCCATGTTTATC	50.122	276	(TTCTCCAAC)2	889	906	AT5G06720.1	ATPA2, PA2 peroxidase 2
MA_10428666g0010	TTCCATTTCCTCTACAAAC	50.022	ACCTCCTTAAATACTTGGTC	50.121	267	(CGAGTT)2	75	86	AT5G10690.1	pentatricopeptide (PPR) repeat-containing protein / CBS domain-containing protein
MA_10428672g0010	AGAAGAGACTGGCTAGGTT	50.568	CTTCTCTTTTTCCTTTACCT	49.881	200	(AGG)4	887	898	AT3G51640.1	unknown protein. BEST Arabidopsis thaliana protein match is: unknown protein (TAIR:AT3G51650.1). Has 26208 Blast hits to 14155 proteins in 1229 species: Archae - 43. Bacteria - 3230. Metazoa - 9456. Fungi - 2551. Plants - 1160. Viruses - 177. Other Eukaryotes - 9591 (source: NCBI BLink).
MA_10428672g0010	AGAAGAGACTGGCTAGGTT	50.568	CTTCTCTTTTTCCTTTACCT	49.881	200	(GAA)4	961	972	AT3G51640.1	unknown protein. BEST Arabidopsis thaliana protein match is: unknown protein (TAIR:AT3G51650.1). Has 26208 Blast hits to 14155 proteins in 1229 species: Archae - 43. Bacteria - 3230. Metazoa - 9456. Fungi - 2551. Plants - 1160. Viruses - 177. Other Eukaryotes - 9591 (source: NCBI BLink).
MA_10428679g0010	GTACCATTTTATGTGGGATA	49.984	ATGAAATTCCACAGATTTAG	49.327	253	(TTTATG)2	196	207	AT5G55340.1	MBOAT (membrane bound O-acyl transferase) family protein
MA_10428679g0010	GTCCTTTATGTTTATGTGGA	50.073	GCAATACTATAAAACTTGGG	49.496	272	(ATATTC)2	414	425	AT5G55340.1	MBOAT (membrane bound O-acyl transferase) family protein
MA_10428683g0010	GAGTTTGATTTATGTCTTCG	49.932	TATTTTCCATTTTCTTCTGA	50.154	264	(GTGATG)2	277	288	AT3G26590.1	MATE efflux family protein
MA_10428683g0010	GAAGCTCTGTTTGATTTATG	50.123	AATATCAAGATCCAGCTCAT	51.284	237	(GATGGC)2	645	656	AT3G26590.1	MATE efflux family protein
MA_10428693g0010	GATTTGGGGTATCTCTATTT	50.043	TAGGAATACATCCTTTTTCA	50.017	201	(TGCCCA)2	230	241	AT3G03280.1	unknown protein. FUNCTIONS IN: molecular_function unknown. INVOLVED IN: N-terminal protein myristoylation. LOCATED IN: cellular_component unknown. BEST Arabidopsis thaliana protein match is: unknown protein (TAIR:AT5G17350.1). Has 137 Blast hits to 137 proteins in 11 species: Archae - 0. Bacteria - 0. Metazoa - 0. Fungi - 0. Plants - 137. Viruses - 0. Other Eukaryotes - 0 (source: NCBI BLink).
MA_10428694g0010	ATCCTCCTGACATGAAAC	50.044	TGTAGAGAGTTGTGGTCTGT	50.228	190	(GTGCCT)2	76	87	AT1G36370.1	SHM7 serine hydroxymethyltransferase 7
MA_10428694g0010	ACAGACCACAACTCTCTACA	50.228	GAGCAAACTATATTCACGTT	49.668	186	(GCAATAATG)2	296	313	AT1G36370.1	SHM7 serine hydroxymethyltransferase 7
MA_10428694g0010	ATCTTCTAATATTTCTGCCC	50.4	CTCCGAATACTTGTTAGTCA	50.442	280	(GGAAAA)2	849	860	AT1G36370.1	SHM7 serine hydroxymethyltransferase 7
MA_10428696g0020	GTGTATAAGTCCAACTGCAT	50.039	GGGAAACTCTGAACTATCTT	50.082	264	(TTGGGC)2	32	43	AT5G65690.1	PCK2, PEPCK phosphoenolpyruvate carboxykinase 2
MA_10428697g0010	TTAGATTTGAATGGATTGTC	50.082	TAATGTTCTAGATGGATGCT	49.848	231	(GATTCT)2	436	447	AT1G29400.1	AML5, ML5 MEI2-like protein 5
MA_10428704g0010	CTACCTTTACCATCATCTCA	50.116	TCCTGAAGCTGAACTACTTA	50.3	264	(GGTCCA)2	1297	1308	AT5G14540.1	Protein of unknown function (DUF1421)
MA_10428706g0010	GGTACTTGCAATCATGG	49.919	CAAACCTTGAGTTATGGTAG	49.959	181	(GGTGGA)2	28	39	AT5G64400.1	CONTAINS InterPro DOMAIN/s: CHCH (InterPro:IPR010625). BEST Arabidopsis thaliana protein match is: Cox19-like CHCH family protein (TAIR:AT5G09570.1). Has 1807 Blast hits to 1807 proteins in 277 species: Archae - 0. Bacteria - 0. Metazoa - 736. Fungi - 347. Plants - 385. Viruses - 0. Other Eukaryotes - 339 (source: NCBI BLink).
MA_10428711g0010	CAGGAACATGAAGAAATCTA	50.26	TCATTCTATCATTGGGTCTA	50.465	229	(GAA)4	76	87	AT3G09100.1	mRNA capping enzyme family protein
MA_10428711g0010	CAGGAACATGAAGAAATCTA	50.26	TCATTCTATCATTGGGTCTA	50.465	229	(CAGCAA)2	88	99	AT3G09100.1	mRNA capping enzyme family protein
MA_10428715g0010	GAAGATCATTAATCCAAACA	50.082	TGTAAGTAACATCTGGCTTT	50.115	227	(TCAGAT)2	417	428	AT1G53750.1	RPT1A regulatory particle triple-A 1A
MA_10428717g0010	GTAAAAGCAGAGTACGAAGA	49.975	TTCCAGTCAATATCTGAAAC	50.03	145	(AGCCATC)2	618	631	AT4G02050.1	STP7 sugar transporter protein 7
MA_10428719g0020	CACAATATTCCTTCTCACAT	49.885	ATACCACCTCTTTCTCTCTC	49.896	243	(GTGAGA)2	1136	1147	AT1G50480.1	THFS 10-formyltetrahydrofolate synthetase
MA_10428725g0010	TTGTGGATATGTATTCCTTC	49.94	AGTTGAAATAGAAAAGGAGG	50.467	206	(TCATTA)2	237	248	AT3G07890.1	Ypt/Rab-GAP domain of gyp1p superfamily protein
MA_10428743g0010	TCTTCCAGGCCTCTG	50.251	GGCTATTATAAACTCCTTCC	50.127	276	(CAATTC)2	56	67	AT2G36970.1	UDP-Glycosyltransferase superfamily protein
MA_10428744g0010	CACTTATTCACAAGTTGGAT	50.022	TGAATCTTTTCACTCCATAC	50.03	170	(GATGAA)2	544	555	AT4G36980.1	FUNCTIONS IN: molecular_function unknown. INVOLVED IN: biological_process unknown. EXPRESSED IN: 23 plant structures. EXPRESSED DURING: 13 growth stages. CONTAINS InterPro DOMAIN/s: Splicing factor, suppressor of white apricot (InterPro:IPR019147). Has 7672 Blast hits to 5479 proteins in 321 species: Archae - 0. Bacteria - 89. Metazoa - 5155. Fungi - 712. Plants - 341. Viruses - 39. Other Eukaryo…
MA_10428744g0010	GTGAAGATGATGAGATTGAG	50.146	TTCATATGTAGGACTTCGTC	50.082	272	(AAGGAAAG)2	727	742	AT4G36980.1	FUNCTIONS IN: molecular_function unknown. INVOLVED IN: biological_process unknown. EXPRESSED IN: 23 plant structures. EXPRESSED DURING: 13 growth stages. CONTAINS InterPro DOMAIN/s: Splicing factor, suppressor of white apricot (InterPro:IPR019147). Has 7672 Blast hits to 5479 proteins in 321 species: Archae - 0. Bacteria - 89. Metazoa - 5155. Fungi - 712. Plants - 341. Viruses - 39. Other Eukaryo…
MA_10428744g0010	CTACATATGAAGCATATCCC	49.763	TCAATAAATCAGCTTGAGAT	49.99	243	(ATCGAG)2	870	881	AT4G36980.1	FUNCTIONS IN: molecular_function unknown. INVOLVED IN: biological_process unknown. EXPRESSED IN: 23 plant structures. EXPRESSED DURING: 13 growth stages. CONTAINS InterPro DOMAIN/s: Splicing factor, suppressor of white apricot (InterPro:IPR019147). Has 7672 Blast hits to 5479 proteins in 321 species: Archae - 0. Bacteria - 89. Metazoa - 5155. Fungi - 712. Plants - 341. Viruses - 39. Other Eukaryo…
MA_10428744g0010	AGGATACTGTTGTTGAAATG	50.022	GAGCATGATATCTTCTTGG	50.443	189	(CGCAGT)2	1450	1461	AT4G36980.1	FUNCTIONS IN: molecular_function unknown. INVOLVED IN: biological_process unknown. EXPRESSED IN: 23 plant structures. EXPRESSED DURING: 13 growth stages. CONTAINS InterPro DOMAIN/s: Splicing factor, suppressor of white apricot (InterPro:IPR019147). Has 7672 Blast hits to 5479 proteins in 321 species: Archae - 0. Bacteria - 89. Metazoa - 5155. Fungi - 712. Plants - 341. Viruses - 39. Other Eukaryo…
MA_10428744g0010	ATTCTAATTGACAGGTTTGA	49.74	CTCTTGATCAACATTCTCC	50.136	168	(GAA)4	313	324	AT4G36980.1	FUNCTIONS IN: molecular_function unknown. INVOLVED IN: biological_process unknown. EXPRESSED IN: 23 plant structures. EXPRESSED DURING: 13 growth stages. CONTAINS InterPro DOMAIN/s: Splicing factor, suppressor of white apricot (InterPro:IPR019147). Has 7672 Blast hits to 5479 proteins in 321 species: Archae - 0. Bacteria - 89. Metazoa - 5155. Fungi - 712. Plants - 341. Viruses - 39. Other Eukaryo…
MA_10428745g0010	TACTCGAATCTATGGAAGAA	50.024	TATGGGTAGTACCATGAGG	50.611	199	(CATGGT)2	531	542	AT3G44670.1	Disease resistance protein (TIR-NBS-LRR class) family
MA_10428746g0020	TATGGGGAATACTATTGCTA	50.16	CTAGTTGCTCAACATCATTA	48.798	124	(AGATGC)2	294	305	AT1G28220.1	ATPUP3, PUP3 purine permease 3
MA_10428752g0010	GACACAGAAATCATTCATTC	50.1	CATTTCTGTTACTCAGAAGC	50.073	179	(TCAGAT)2	72	83	AT4G32551.1	LUG, RON2 LisH dimerisation motif.WD40/YVTN repeat-like-containing domain
MA_10428752g0010	GCTTCTGAGTAACAGAAATG	50.073	TTTCTCTTGATGGCTAGTAA	50.344	244	(CAG)4	331	342	AT4G32551.1	LUG, RON2 LisH dimerisation motif.WD40/YVTN repeat-like-containing domain
MA_10428752g0010	GCTTCTGAGTAACAGAAATG	50.073	TTTCTCTTGATGGCTAGTAA	50.344	244	(CAACAG)2	343	354	AT4G32551.1	LUG, RON2 LisH dimerisation motif.WD40/YVTN repeat-like-containing domain
MA_10428752g0010	AGTATGTCAAATTCTTTTCG	49.653	ATCAGACCCATACATTATCA	50.09	249	(AAGAAA)2	522	533	AT4G32551.1	LUG, RON2 LisH dimerisation motif.WD40/YVTN repeat-like-containing domain
MA_10428770g0020	CTATCTCCTTGGATAGAGGT	50.033	AAGCATAATCTACCAGTTCA	49.982	235	(GAAGAT)2	46	57	AT3G21430.2	ATALY3, ALY3 DNA binding
MA_10428777g0010	GGTTCTCTTTGTTTCTGTTC	51.414	ATCTTAGATTCCACGACTTC	50.895	227	(GGTTCT)3	45	62	AT2G21660.1	ATGRP7, CCR2, GR-RBP7, GRP7 cold, circadian rhythm, and rna binding 2
MA_10428779g0010	GATGATATTGACTTTGATCG	50.432	ACTGCAAAACATATCCTCTA	49.982	184	(CTCC)3	515	526	AT3G11760.1	unknown protein. FUNCTIONS IN: molecular_function unknown. INVOLVED IN: biological_process unknown. LOCATED IN: cellular_component unknown. EXPRESSED IN: 23 plant structures. EXPRESSED DURING: 14 growth stages. BEST Arabidopsis thaliana protein match is: unknown protein (TAIR:AT5G04860.1). Has 84 Blast hits to 73 proteins in 13 species: Archae - 0. Bacteria - 0. Metazoa - 0. Fungi - 0. Plants - 8…
MA_10428779g0010	TAGAGGATATGTTTTGCAGT	49.982	TTTATAGGCATAGAATTTGG	50.02	273	(AGAATG)2	645	656	AT3G11760.1	unknown protein. FUNCTIONS IN: molecular_function unknown. INVOLVED IN: biological_process unknown. LOCATED IN: cellular_component unknown. EXPRESSED IN: 23 plant structures. EXPRESSED DURING: 14 growth stages. BEST Arabidopsis thaliana protein match is: unknown protein (TAIR:AT5G04860.1). Has 84 Blast hits to 73 proteins in 13 species: Archae - 0. Bacteria - 0. Metazoa - 0. Fungi - 0. Plants - 8…
MA_10428783g0020	CAGTATTTCTTTACCGAGTG	50.147	TCCAACTACATTTCCTTCTA	49.966	204	(TAGAAG)2	593	604	AT5G38260.1	Protein kinase superfamily protein
MA_10428838g0010	CTCAACTAATGCAACTCTTG	51.073	GAAGGATTATGATTGGTGTA	49.94	116	(GTGCCC)2	131	142	AT3G54500.1	BEST Arabidopsis thaliana protein match is: dentin sialophosphoprotein-related (TAIR:AT5G64170.1). Has 183 Blast hits to 175 proteins in 44 species: Archae - 0. Bacteria - 4. Metazoa - 38. Fungi - 11. Plants - 120. Viruses - 0. Other Eukaryotes - 10 (source: NCBI BLink).
MA_10428838g0010	GGTTTGCCTCATGCT	50.215	CTGACATAGCTAGACCAGAG	49.969	272	(TTGGCGTG)2	30	45	AT3G54500.1	BEST Arabidopsis thaliana protein match is: dentin sialophosphoprotein-related (TAIR:AT5G64170.1). Has 183 Blast hits to 175 proteins in 44 species: Archae - 0. Bacteria - 4. Metazoa - 38. Fungi - 11. Plants - 120. Viruses - 0. Other Eukaryotes - 10 (source: NCBI BLink).
MA_10428838g0010	GGAAAGCTACACAGAGTATG	49.929	GGTAGCTGATAACCAATAAA	49.758	268	(TCAATC)2	1662	1673	AT3G54500.1	BEST Arabidopsis thaliana protein match is: dentin sialophosphoprotein-related (TAIR:AT5G64170.1). Has 183 Blast hits to 175 proteins in 44 species: Archae - 0. Bacteria - 4. Metazoa - 38. Fungi - 11. Plants - 120. Viruses - 0. Other Eukaryotes - 10 (source: NCBI BLink).
MA_10428838g0010	AAAATTTTGCAGTCATTAAG	50.019	ACTTTGAAGCTGATGAAGTA	50.073	135	(TGA)4	2034	2045	AT3G54500.1	BEST Arabidopsis thaliana protein match is: dentin sialophosphoprotein-related (TAIR:AT5G64170.1). Has 183 Blast hits to 175 proteins in 44 species: Archae - 0. Bacteria - 4. Metazoa - 38. Fungi - 11. Plants - 120. Viruses - 0. Other Eukaryotes - 10 (source: NCBI BLink).
MA_10428838g0010	AGTTACCTACGTTGATGATG	50.073	TTCACTCCTGTACACCTATT	49.534	264	(GCATGT)2	2228	2239	AT3G54500.1	BEST Arabidopsis thaliana protein match is: dentin sialophosphoprotein-related (TAIR:AT5G64170.1). Has 183 Blast hits to 175 proteins in 44 species: Archae - 0. Bacteria - 4. Metazoa - 38. Fungi - 11. Plants - 120. Viruses - 0. Other Eukaryotes - 10 (source: NCBI BLink).
MA_10428838g0010	TAAAAGTACAGAGCAAAAGC	50.335	GTATGCATCAGGTTGTAAGT	50.039	171	(TGGATA)2	527	538	AT3G54500.1	BEST Arabidopsis thaliana protein match is: dentin sialophosphoprotein-related (TAIR:AT5G64170.1). Has 183 Blast hits to 175 proteins in 44 species: Archae - 0. Bacteria - 4. Metazoa - 38. Fungi - 11. Plants - 120. Viruses - 0. Other Eukaryotes - 10 (source: NCBI BLink).
MA_10428846g0020	AGAGAGTGAAATCACTGGA	50.082	CACTTGTATCGTTCTCAACT	50.168	104	(CGGAGA)2	45	56	AT5G55250.1	IAMT1 IAA carboxylmethyltransferase 1
MA_10428849g0010	TTATCTGAAGCAGACAAAGT	50.073	CAATTTGTTCAAGAAGTGAT	50.166	244	(GAGCAG)2	1529	1540	AT5G39710.1	EMB2745 Tetratricopeptide repeat (TPR)-like superfamily protein
MA_10428849g0010	ATTATCGAACTTATAGCGTG	49.988	GTATCTACAGTAGGTTGGCA	50.267	187	(ATATTG)2	1925	1936	AT5G39710.1	EMB2745 Tetratricopeptide repeat (TPR)-like superfamily protein
MA_10428849g0010	GAGCTCAACATGTCATTTAT	50.048	GATTTTTGAAAATATGCG	49.167	243	(GGGAGC)2	2371	2382	AT5G39710.1	EMB2745 Tetratricopeptide repeat (TPR)-like superfamily protein
MA_10428849g0010	GAGCTCAACATGTCATTTAT	50.048	GATTTTTGAAAATATGCG	49.167	243	(GGAGCGG)2	2385	2398	AT5G39710.1	EMB2745 Tetratricopeptide repeat (TPR)-like superfamily protein
MA_10428849g0010	GAGCTCAACATGTCATTTAT	50.048	AACGCTCCCGAAAAC	52.48	273	(CGGGAG)2	2435	2446	AT5G39710.1	EMB2745 Tetratricopeptide repeat (TPR)-like superfamily protein
MA_10428851g0010	TCTCTATCGGTTAGTAATGC	49.757	AACAACTACCATTGACACAT	50.082	266	(GTTTCT)2	654	665	AT3G06210.1	ARM repeat superfamily protein
MA_10428851g0010	CTAATTTCAATCTCGTGTTC	49.932	GTTGTCCCTCTTCATAACA	50.636	164	(ATCCAT)2	2072	2083	AT3G06210.1	ARM repeat superfamily protein
MA_10428852g0010	ACAAAACAGAATTGGACTAA	49.875	GTTATCTCCGTAACATTTTT	48.779	197	(GCAGTTT)2	510	523	AT1G61610.1	S-locus lectin protein kinase family protein
MA_10428854g0010	CTTTGACATTTGATGAATCT	50.03	TTGTGAAAGCTCTTTTAGTC	49.925	272	(AGGA)3	1014	1025	AT3G48195.1	Phox (PX) domain-containing protein
MA_10428855g0010	TCCTACATTAAGAGCAAAAG	50.058	GATACTTTCGACAAGCTTTA	50.025	270	(CAGCGA)2	279	290	AT2G39650.1	Protein of unknown function (DUF506)
MA_10428859g0010	TCCATTTACTACACTTGTCC	50.022	AAAATTTGTTGACAAAACAC	50.254	279	(GGATTC)2	1249	1260	AT1G77380.1	AAP3, ATAAP3 amino acid permease 3
MA_10428871g0010	ATTATCTTTCCCTTGATCTC	50.001	TAGTAGAAAGAGGTGACGAA	50.107	123	(GGTATT)2	2056	2067	AT4G35300.1	TMT2 tonoplast monosaccharide transporter2
MA_10428879g0010	CTTATGTTGTAGAGCGATTT	49.889	AATCTTCACATAAAGCACAC	50.184	191	(CTATTC)2	383	394	AT4G27585.1	SPFH/Band 7/PHB domain-containing membrane-associated protein family
MA_10428889g0010	CTACGACATTGAGTGGTACT	50.021	CTGGACCTTCTTCTACTTTT	50.427	219	(TGACTC)2	503	514	AT3G46740.1	TOC75-III, MAR1 translocon at the outer envelope membrane of chloroplasts 75-III
MA_10428893g0010	CCTTTTTGTTATAAGCGTAG	50.006	ATGAGACATACAGACCGAT	49.789	212	(GGA)4	181	192	AT1G60360.1	RING/U-box superfamily protein
MA_10428894g0010	TAGCTGGCTTACTCTGTATT	49.614	TAACTCTTCATCTGCATCTT	49.937	227	(ACC)6	100	117	AT1G34270.1	Exostosin family protein
MA_10428900g0010	TGAACATTGTAATGAGTGTG	49.909	TAGGATCTTCATTTTTACCA	50.017	251	(GGGCGT)2	1285	1296	AT2G32000.1	DNA topoisomerase, type IA, core
MA_10428901g0010	CCACTTAAATTTTTCTTTCA	50.004	CAAACATGATACAACAGTGA	49.909	217	(GTTGCA)2	1213	1224	AT2G24130.1	Leucine-rich receptor-like protein kinase family protein
MA_10428901g0010	CTCACAAGAGTTTTGATAGG	49.912	TTGTGCAATGTCTATTGTTA	50.065	218	(AGTTTG)2	1648	1659	AT2G24130.1	Leucine-rich receptor-like protein kinase family protein
MA_10428924g0010	CAACTTACTCTTGCCTATTG	50.334	AGCAACATCAGTTAGATCAC	49.994	270	(TTAAGC)2	982	993	AT5G01720.1	RNI-like superfamily protein
MA_10428924g0020	CAACTTACTCTTGCCTATTG	50.334	CCAAGTTGTTTAGCTCTCTA	50.008	238	(TTAAGC)2	985	996	AT5G01720.1	RNI-like superfamily protein
MA_10428941g0010	GTTTTTAGTTCATGGTTTTG	50.058	GTCACTCTGGGTACATATTG	50.178	273	(CTCATT)2	495	506	AT1G54990.1	AXR4, RGR, RGR1 alpha/beta-Hydrolases superfamily protein
MA_10428945g0010	CTCTCCTGAGAAGGCAT	50.524	TTTACAAACCTCAAATCAAT	49.928	240	(ACAGTT)2	36	47	AT1G77090.1	Mog1/PsbP/DUF1795-like photosystem II reaction center PsbP family protein
MA_10428962g0010	ACAGTAACAACATAACTGGG	50.014	AACTTGAAGCGTATTAACAG	50.018	206	(CAATAA)2	151	162	AT1G71830.1	SERK1, ATSERK1 somatic embryogenesis receptor-like kinase 1
MA_10428962g0010	CTGTTAATACGCTTCAAGTT	50.018	ATTTCTTTGATTTTCCTTTT	50.157	216	(CCCCCA)2	359	370	AT1G71830.1	SERK1, ATSERK1 somatic embryogenesis receptor-like kinase 1
MA_10428974g0010	AGAGACAAGCTGAACAATTA	50.073	TTTGATAGGACTTCTTCTGA	49.92	166	(TGCTCT)2	594	605	AT1G78010.1	tRNA modification GTPase, putative
MA_10428981g0010	AAGGGACTTTAGATGCTATT	50.082	GATCAAGATAGTGGAACAAA	50.03	261	(CAATTC)2	738	749	AT1G66680.1	AR401 S-adenosyl-L-methionine-dependent methyltransferases superfamily protein
MA_10428981g0010	CTCCTGTAACAGTACAAAGG	49.905	TAAGACTGAATGTGACTTCG	51.209	243	(ACTTTT)2	838	849	AT1G66680.1	AR401 S-adenosyl-L-methionine-dependent methyltransferases superfamily protein
MA_10428986g0010	ACAGACGTATGACAAGAGAG	49.974	TACAAGAGTTTGGATCATCT	49.539	125	(TCCAAC)2	340	351	AT1G22990.1	HIPP22 Heavy metal transport/detoxification superfamily protein
MA_10428988g0010	TATGTTCAACCTCATCCC	51.188	TCACTCTCCTCTAAAAACAA	50.056	264	(CTGCCT)2	321	332	AT2G39940.1	COI1 RNI-like superfamily protein
MA_10428988g0010	GAGACAGAGGGTTAGAAGTT	50.032	CAACAAAACTAAACGAAAGT	49.915	248	(GAAGGT)2	1072	1083	AT2G39940.1	COI1 RNI-like superfamily protein
MA_10428989g0010	CAGTCTTTCAAAACCTTCT	49.326	GGTTTGTAGTCAGCAAATAG	50.115	255	(TGTAGG)2	66	77	AT2G30200.1	catalytics.transferases.[acyl-carrier-protein] S-malonyltransferases.binding
MA_10428989g0010	CTATTTGCTGACTACAAACC	50.115	TTAAGGCACAAATCTAGAAG	50.058	161	(CTTTCCT)2	305	318	AT2G30200.1	catalytics.transferases.[acyl-carrier-protein] S-malonyltransferases.binding
MA_10428991g0010	AAGATATTTACCCCTCAGAC	49.994	CAGCCTCTACAATTTTTCTA	50.058	211	(TGA)4	519	530	AT5G24690.1	Protein of unknown function (DUF3411)
MA_10428997g0010	TGTGACTATGCGTCTACATA	49.922	TGTAAGCTGATTTGATTTCT	50.123	191	(AGAATG)2	85	96	AT5G59610.1	Chaperone DnaJ-domain superfamily protein
MA_10428997g0010	TGTGACTATGCGTCTACATA	49.922	TGTAAGCTGATTTGATTTCT	50.123	191	(CTGAAT)2	134	145	AT5G59610.1	Chaperone DnaJ-domain superfamily protein
MA_10428997g0010	CTGATTCAAGTCAAACATCT	49.977	CGAAACTCTGTTTGTAAATC	50.065	106	(TGAAGA)2	390	401	AT5G59610.1	Chaperone DnaJ-domain superfamily protein
MA_10429014g0010	ATTACATTATCATGCTCGTT	49.862	AGTTCAGAAGTTTGTCGAG	50.118	206	(GACGCC)2	131	142	AT3G05410.2	Photosystem II reaction center PsbP family protein
MA_10429014g0010	ATTACATTATCATGCTCGTT	49.862	GATCGAGTTCAGAAGTTTG	50.485	211	(CAAGCT)2	211	222	AT3G05410.2	Photosystem II reaction center PsbP family protein
MA_10429019g0020	CGTACTAAGAAAAACACAGG	50.276	TTTTTCATTGACTGATCTTT	49.882	246	(AAGGGG)2	1347	1358	AT1G27752.1	Ubiquitin system component Cue protein
MA_10429019g0020	TGGATCATTTCTCTTAAATC	49.329	ATTTGACTGATTTTTGACTG	50.166	249	(GGAT)3	108	119	AT1G27752.1	Ubiquitin system component Cue protein
MA_10429019g0020	CGTACTAAGAAAAACACAGG	50.276	TTTTTCATTGACTGATCTTT	49.882	246	(ATAATG)2	1307	1318	AT1G27752.1	Ubiquitin system component Cue protein
MA_10429029g0010	TGTTTCTCACTACATTCCTC	49.977	AATCTCTAACCCCATTGAT	50.901	188	(TGCTTT)2	1836	1847	AT5G24380.1	YSL2, ATYSL2 YELLOW STRIPE like 2
MA_10429029g0010	CTATGCTCTCGTCTACAGAA	50.657	GAGGAATGTAGTGAGAAACA	49.977	161	(TGCTTT)2	1635	1646	AT5G24380.1	YSL2, ATYSL2 YELLOW STRIPE like 2
MA_10429029g0010	GGAATACACCCAATACAATA	49.984	AGATGAAACTCAATGTGAAG	49.977	249	(TTCCTT)2	394	405	AT5G24380.1	YSL2, ATYSL2 YELLOW STRIPE like 2
MA_10429029g0010	TTCCTAACATAATGAGATGG	50.165	GAGATACCCAGTTTTGAAAT	50.864	260	(TGTTCG)2	1280	1291	AT5G24380.1	YSL2, ATYSL2 YELLOW STRIPE like 2
MA_10429050g0010	GATTCTAAAACAGAGGGAAG	50.758	CATCTCTTGAAAAACTCTCA	50.359	183	(GGA)4	1048	1059	AT1G04770.1	Tetratricopeptide repeat (TPR)-like superfamily protein
MA_10429051g0010	ACGTAGATCCTCGTCAATA	50.431	TATTTTCCTGTAGGAGTTCA	49.966	258	(CAATGA)2	39	50	AT1G06060.1	LisH and RanBPM domains containing protein
MA_10429051g0010	CGTAATATTGTGCTGTCATA	49.686	TATTTTCCTGTAGGAGTTCA	49.966	208	(TTGATA)2	155	166	AT1G06060.1	LisH and RanBPM domains containing protein
MA_10429053g0020	AATCACAGGTTGCTAGTTTA	50.115	ACAAAAATTCATATCCAAAA	49.979	240	(TGGCAA)2	1578	1589	AT1G34300.1	lectin protein kinase family protein
MA_10429059g0010	TTTGTAAAGGTTGCTAATTT	49.754	ATTCATCATCATCACTTTGT	49.949	268	(GATGAA)2	232	243	AT5G38840.1	SMAD/FHA domain-containing protein
MA_10429059g0010	TAGAAGAAACACTCAACCAG	50.349	CCCTTGTATCCTCTATCTCT	50.033	246	(TGA)4	258	269	AT5G38840.1	SMAD/FHA domain-containing protein
MA_10429059g0010	CTCTAAAACGAGAGACACAG	50.056	AACAAACTCACTTGAATCAG	50.117	242	(TTTCAG)2	656	667	AT5G38840.1	SMAD/FHA domain-containing protein
MA_10429059g0010	AGATGAAAAGATTCAATGTG	50.03	AACCCATGTATCATAATCTG	49.797	250	(AGAAAA)2	1166	1177	AT5G38840.1	SMAD/FHA domain-containing protein
MA_10429061g0010	TTCCTCACTTGAGAGTTAGA	49.863	ATCTGTGCTCTTTCTCTTG	50.181	243	(AGAGGA)3	1864	1881	AT2G41720.2	EMB2654 Tetratricopeptide repeat (TPR)-like superfamily protein
MA_10429061g0010	CAATTAGACAAGGCTAGAGA	49.875	CTTCAGAAACTGCTAAAGAA	50.147	256	(CTGTGGTCA)2	1011	1028	AT2G41720.2	EMB2654 Tetratricopeptide repeat (TPR)-like superfamily protein
MA_10429061g0010	TTGAATATATGGAAGCAAAT	50.082	TCAAGATTTTAGTTGTCGTT	50.065	219	(ATTGGA)2	1658	1669	AT2G41720.2	EMB2654 Tetratricopeptide repeat (TPR)-like superfamily protein
MA_10429069g0010	TTTTAGAAACCAAAGTTGAG	49.954	CTCTGTACTCTTGCCTGTT	50.171	266	(GTTTTT)2	574	585	AT3G23330.1	Tetratricopeptide repeat (TPR)-like superfamily protein
MA_10429069g0010	ACAAGCAGAAGTGATCTATG	50.23	CACACATACGAAGGTTATTT	50.254	218	(GGAAGA)2	1971	1982	AT3G23330.1	Tetratricopeptide repeat (TPR)-like superfamily protein
MA_10429078g0010	CAAAACATACTTCTGGACAT	50.022	CAAAACTATAAACATCCACC	49.791	178	(TTCTCC)2	292	303	AT5G24080.1	Protein kinase superfamily protein
MA_10429078g0010	GTGGATGTTTATAGTTTTGG	49.791	TGCTGTTTTCAGTACTCTCT	50.021	207	(AAGGGA)2	491	502	AT5G24080.1	Protein kinase superfamily protein
MA_10429090g0010	CTAACAAGCTCTTCACTCAG	50.254	GAGATTCTTACGGATCTTCT	50.139	248	(TGTGTT)2	453	464	AT1G10460.1	GLP7 germin-like protein 7
MA_10429091g0010	TAATTTCGTTCTCACTCTTC	49.597	GAGACTCCTGAGATGTTCTT	50.646	151	(CGCAAA)2	509	520	AT1G49230.1	RING/U-box superfamily protein
MA_10429092g0010	CTGATGACTATGAAACGACT	50.029	AGTCCTATCTCCACAAGAAT	50.233	137	(GAAGATT)2	248	261	AT4G29260.1	HAD superfamily, subfamily IIIB acid phosphatase
MA_10429101g0010	TTGGTTCAGATGTTGTCTAT	50.326	CATTGCGAAGCTCCC	54.159	111	(TTATTT)2	629	640	AT1G73320.1	S-adenosyl-L-methionine-dependent methyltransferases superfamily protein
MA_10429114g0010	TGATACTCTCAAACAACCTC	49.977	ATCCATTATTCCTTAAATCC	50.089	231	(GAAGTT)2	324	335	AT4G28650.1	Leucine-rich repeat transmembrane protein kinase family protein
MA_10429132g0010	TATCCATGAGTTTTATGAGG	50.165	TCTATTGCCTTTTCAAATAC	49.893	189	(ACATGC)2	81	92	AT1G05200.1	ATGLR3.4, GLR3.4, GLUR3 glutamate receptor 3.4
MA_10429136g0010	TCCTCCAGTAACATTAAAGA	49.966	AAGAAAGCTAATGAAGGAGT	50.169	227	(TTGAGA)2	1421	1432	AT5G51380.1	RNI-like superfamily protein
MA_10429136g0010	TAATACTGAGATTGGTTTGG	50.295	ACTAGGCGTTTACAGTTATG	49.882	213	(GAGCTG)2	664	675	AT5G51380.1	RNI-like superfamily protein
MA_10429136g0010	TTTTTGATTGAGAAATTCAT	49.935	CCAAACCAATCTCAGTATTA	50.295	268	(AAAAGA)2	588	599	AT5G51380.1	RNI-like superfamily protein
MA_10429136g0010	CAAGATTGATCAGGACAAG	51.211	TCATCTGACCACTCTCTAAG	50.019	197	(GCTTAG)2	75	86	AT5G51380.1	RNI-like superfamily protein
MA_10429141g0010	TCTTCATATCTCACAGGTTC	49.834	AATTAGGCCTGTAATTGATA	49.366	227	(CAGCAA)2	475	486	AT2G05160.1	CCCH-type zinc fingerfamily protein with RNA-binding domain
MA_10429158g0010	AGTTATCCCTTTTTCAATCT	49.855	GAAGTAGCCTCTCTCAGAAT	50.283	263	(CGC)4	134	145	AT1G70520.1	CRK2 cysteine-rich RLK (RECEPTOR-like protein kinase) 2
MA_10429168g0010	TTTATTTCTGAACAAGAAGC	49.977	ACGTTAGGACATGAACTATG	50.073	221	(ACAGTG)2	107	118	AT4G13460.1	SDG22, SUVH9, SET22 SU(VAR)3-9 homolog 9
MA_10429177g0010	TATATGTGGGTACTGGATGT	50.082	CTAAGAGCTGTCTCTCGTAA	50.014	240	(TGCTGTTGT)2	1417	1434	AT4G18780.1	CESA8, IRX1, ATCESA8, LEW2 cellulose synthase family protein
MA_10429177g0010	GAGATCAATAATGCTGAAAC	49.762	GAATAATCCTACAACGATCA	50.132	276	(ACAGCA)2	44	55	AT4G18780.1	CESA8, IRX1, ATCESA8, LEW2 cellulose synthase family protein
MA_10429182g0020	GTCCAGTTATTTTATGTTGG	49.791	CTGACAAACTGTCTCTGAAT	49.92	153	(CTGGAC)2	77	88	AT1G52310.1	protein kinase family protein / C-type lectin domain-containing protein
MA_10429195g0010	GTTCTCTATGTTGAATACCG	49.791	ATCCAAACAGAAGAAATGTA	49.74	154	(GAAGGA)2	321	332	AT2G38120.1	AUX1, WAV5, PIR1, MAP1 Transmembrane amino acid transporter family protein
MA_10429197g0020	TGAGGAAGATAAAACAGAAA	50.106	GTGTCTGTAGAATGGTGTTC	50.037	205	(GGATTC)2	319	330	AT3G54140.1	ATPTR1, PTR1 peptide transporter 1
MA_10429197g0020	TGCTTTCATAACATTATACG	49.146	GTAAACACATCTGCTATTCC	49.756	267	(GAATTG)2	947	958	AT3G54140.1	ATPTR1, PTR1 peptide transporter 1
MA_10429211g0010	CTACAAACGTTACCAATCC	50.543	TTCAATCGTGATGAAATAAG	51.256	187	(TATTGA)2	57	68	AT5G53060.1	RNA-binding KH domain-containing protein
MA_10429211g0010	GGCTGGTAGTATTATCAAAA	49.758	GAATAAGAAGCTTTGTCGTA	50.025	221	(AAAATA)2	616	627	AT5G53060.1	RNA-binding KH domain-containing protein
MA_10429213g0020	TTGAGATCGTTGAGAGATAC	50.038	GAAAGTTTATTCTGTCATGC	49.898	261	(TGGAGA)2	539	550	AT5G48670.1	FEM111, AGL80 AGAMOUS-like 80
MA_10429213g0020	TTGAGATCGTTGAGAGATAC	50.038	GAAAGTTTATTCTGTCATGC	49.898	261	(AAGTTGA)2	493	506	AT5G48670.1	FEM111, AGL80 AGAMOUS-like 80
MA_10429217g0010	CTACAAGCAGTGGAAAAAC	50.842	CTTGTAAATAACGTCTGCTT	50.018	206	(GAA)4	58	69	AT3G50880.1	DNA glycosylase superfamily protein
MA_10429234g0010	CTTTGGAAAAGTCATAAGTG	50.098	ATTCATCACATTGATAGCAG	50.931	121	(GCTGCA)2	1225	1236	AT4G03110.1	AtRBP-DR1, RBP-DR1 RNA-binding protein-defense related 1
MA_10429255g0010	ATGGAGAGTAACAGTGACA	48.015	GATTGCTCTTATCATTTCTG	49.99	249	(TTTGAT)2	31	42	AT1G73010.1	ATPS2, PS2 phosphate starvation-induced gene 2
MA_10429258g0010	CCAGCAATCAGTTTATTTTA	50.823	AATACAAAGATGACGAAGAA	49.932	137	(TGGAAA)3	138	155	AT3G53570.3	AFC1, AME2, FC1 FUS3-complementing gene 1
MA_10429258g0010	CCAGCAATCAGTTTATTTTA	50.823	AATACAAAGATGACGAAGAA	49.932	137	(TGGAAA)2	162	173	AT3G53570.3	AFC1, AME2, FC1 FUS3-complementing gene 1
MA_10429264g0010	TAGTAGCAACAGTGGAAAAT	50.115	AACACTTCTATTCGTTCAAA	50.065	153	(GATCAG)2	169	180	AT1G69020.1	Prolyl oligopeptidase family protein
MA_10429265g0010	GTTGATATGAACAAGAGAGC	49.703	TGTCTGTTTAAAAACCAATC	50.344	113	(CTTGAG)2	184	195	AT1G22780.1	PFL, RPS18A, PFL1 Ribosomal protein S13/S18 family
MA_10429271g0010	ATAGAAGAACTGCAGAGTGA	49.88	AATCTTTGATTTTTATCCCT	49.906	149	(AAGAGAA)2	94	107	AT1G03470.1	Kinase interacting (KIP1-like) family protein
MA_10429271g0010	AGGTTAATACCCATGACTCT	50.269	ACTTTTGTTGTGTGTTTCTC	50.021	160	(ACCTCA)2	281	292	AT1G03470.1	Kinase interacting (KIP1-like) family protein
MA_10429280g0020	AGAGACGAGTTGGTTCTT	49.191	TAGTGCTCCTTATTTCTCCT	50.985	145	(CAACAG)2	39	50	AT4G01070.1	GT72B1, UGT72B1 UDP-Glycosyltransferase superfamily protein
MA_10429280g0020	AGGAGAAATAAGGAGCACTA	50.985	GAGTGAGACGAACTTCCTT	51.651	191	(GCCTCC)2	217	228	AT4G01070.1	GT72B1, UGT72B1 UDP-Glycosyltransferase superfamily protein
MA_10429282g0010	GTGGATTAAGAGGAGAGAAT	49.95	TCCTTAGCAGCTTTAAAATA	50.188	262	(GCTGAA)2	649	660	AT4G03080.1	BSL1 BRI1 suppressor 1 (BSU1)-like 1
MA_10429282g0010	CGGACAAATAAATCTCATAC	49.846	ATTCTCTCCTCTTAATCCAC	49.95	120	(AT)6	418	429	AT4G03080.1	BSL1 BRI1 suppressor 1 (BSU1)-like 1
MA_10429286g0010	AATGGAAAATTTATGTCTGA	49.797	CGATAAAGAAGAATTTGGTA	49.925	174	(GACAGTGAG)2	676	693	AT2G30350.2	Excinuclease ABC, C subunit, N-terminal
MA_10429286g0010	ACATGGATGATAGCATAAAC	49.956	TATTATTATGATTGGGCACT	49.947	227	(TCCACT)2	1156	1167	AT2G30350.2	Excinuclease ABC, C subunit, N-terminal
MA_10429288g0010	TTCTACGTGATCTTGGTTAC	50.217	TGTTGTAAGAAGAAATGGTT	49.875	196	(TGAAGG)2	581	592	AT3G55500.1	ATEXPA16, EXP16, ATEXP16, ATHEXP ALPHA 1.7, EXPA16 expansin A16
MA_10429288g0020	TGTCGACATCTCGCTAT	50.151	GTTCCATATCCTTGACTGTA	49.885	184	(AGTAGC)2	24	35	AT2G37640.1	ATEXPA3, ATEXP3, ATHEXP ALPHA 1.9, EXP3 Barwin-like endoglucanases superfamily protein
MA_10429288g0020	CAGTCCAATACAGAAGAGTG	50.516	CTGTAAGAAGTAATCGTTCG	50.334	265	(GTGAAG)2	451	462	AT2G37640.1	ATEXPA3, ATEXP3, ATHEXP ALPHA 1.9, EXP3 Barwin-like endoglucanases superfamily protein
MA_10429294g0010	TACGATTCTTCATCCTCTAA	50.024	ATATGAATCGTCATCTTTTG	50.132	162	(AAGGAG)2	423	434	AT2G37920.1	emb1513 copper ion transmembrane transporters
MA_10429303g0010	GCCAATTAAGTTTTCAGTTA	50.019	GACGATGATATTACTTTGGA	50.132	222	(TGGA)3	231	242	AT4G19850.1	ATPP2-A2, PP2A2, PP2-A2 lectin-related
MA_10429303g0020	AACTTAATTGCAGGATCAC	50.039	CAGTTCTCTCTTTGAAGTTG	50.004	252	(TGAACG)2	45	56	AT1G80110.1	ATPP2-B11, PP2-B11 phloem protein 2-B11
MA_10429309g0010	TAACAGTCTAACCGAAAAAG	50.002	TTTCTCAGTGTTATCACCTC	49.977	264	(ACAAAC)2	691	702	AT1G68060.1	ATMAP70-1, MAP70-1 microtubule-associated proteins 70-1
MA_10429309g0010	GAGGTGATAACACTGAGAAA	49.977	AGAGTTCCTTGAGATTCTTC	50.04	279	(CAAAGA)2	852	863	AT1G68060.1	ATMAP70-1, MAP70-1 microtubule-associated proteins 70-1
MA_10429321g0010	GTGCATACTATCCTGTTGAT	49.902	GAGCAGTATAATATGGTTGG	49.895	273	(TACAATCCA)2	343	360	AT1G79270.1	ECT8 evolutionarily conserved C-terminal region 8
MA_10429326g0010	AGAATCGAGAAGTTGAAGTC	51.007	TTATCTCCTCGTATCTCTGA	49.833	265	(GGGTCT)2	241	252	AT1G64510.1	Translation elongation factor EF1B/ribosomal protein S6 family protein
MA_10429326g0010	TCAGAGATACGAGGAGATAA	49.833	TGAAGTATGTGAATAGGAGG	50.116	158	(AAAGAA)2	453	464	AT1G64510.1	Translation elongation factor EF1B/ribosomal protein S6 family protein
MA_10429328g0010	CAGTCGGACCAACAAT	49.96	GTTACCCACATATACACTGC	50.377	201	(CAGCAA)2	97	108	AT1G17370.1	UBP1B oligouridylate binding protein 1B
MA_10429328g0010	CTGAATTACATAGGCAGTTT	49.702	ACTTTCCACAAATAACTCTG	49.399	156	(TGGGTG)2	992	1003	AT1G17370.1	UBP1B oligouridylate binding protein 1B
MA_10429332g0010	AGAGAGGAAAAAGAAGAGAA	50.114	CACTTTCTAATGATTCAAGC	50.123	250	(AAGCTG)2	629	640	AT1G19835.1	Plant protein of unknown function (DUF869)
MA_10429332g0010	ACTCTTGAGTTGCATTTAGA	50.073	CTTTTTCTATTCCTGTCTGA	49.633	280	(AAAAAG)2	1355	1366	AT1G19835.1	Plant protein of unknown function (DUF869)
MA_10429332g0020	AGAGTTTGAATGAAAAGTTG	49.542	TAAGGTATCAAACTGTTGCT	50.115	155	(GAAACA)2	289	300	AT4G36120.1	Plant protein of unknown function (DUF869)
MA_10429333g0010	CCATACACGATTCTGATATT	49.99	GGTAATAGAACCATTCTCCT	49.994	224	(GAGCGA)2	204	215	AT2G30020.1	Protein phosphatase 2C family protein
MA_10429334g0010	AGGAGGAGAAGAAATGTATC	49.95	GATATTTGATGCTCTCTCAA	50.287	244	(CAGCAA)2	666	677	AT2G12646.1	PLATZ transcription factor family protein
MA_10429336g0010	ACGGATGTATCACTACAAAG	50.073	TCTTCTTCAGAATCAGTGTC	49.928	181	(ATGGTA)2	176	187	AT3G43810.1	CAM7 calmodulin 7
MA_10429337g0010	CTAACCATGAACAGAATGAT	49.885	GGTTGAATTCTTAATCACAA	50.214	161	(AATTTGG)2	1552	1565	AT2G32910.1	DCD (Development and Cell Death) domain protein
MA_10429337g0010	GGCTTATACGAAATACAAGA	49.94	ATAGATTGAAAGTCGAAACA	49.932	120	(GAAGGG)2	2061	2072	AT2G32910.1	DCD (Development and Cell Death) domain protein
MA_10429345g0010	AGAAAACTGAGATGAAACAA	49.826	AGAAATTCAATAGTCGTCCT	50.592	178	(AGC)5	284	298	AT3G52240.1	unknown protein. Has 220 Blast hits to 193 proteins in 66 species: Archae - 0. Bacteria - 15. Metazoa - 53. Fungi - 33. Plants - 66. Viruses - 0. Other Eukaryotes - 53 (source: NCBI BLink).
MA_10429345g0010	TCTAGTCAGCATGGAAGTAT	49.791	TGGTTTCTTATTTTCATCTT	49.203	228	(GGAAGT)2	966	977	AT3G52240.1	unknown protein. Has 220 Blast hits to 193 proteins in 66 species: Archae - 0. Bacteria - 15. Metazoa - 53. Fungi - 33. Plants - 66. Viruses - 0. Other Eukaryotes - 53 (source: NCBI BLink).
MA_10429345g0010	CAGAATATATTGTCGCCTAC	50.082	CTCGTACTGATCAATCAACT	50.029	122	(ATGGAA)2	1330	1341	AT3G52240.1	unknown protein. Has 220 Blast hits to 193 proteins in 66 species: Archae - 0. Bacteria - 15. Metazoa - 53. Fungi - 33. Plants - 66. Viruses - 0. Other Eukaryotes - 53 (source: NCBI BLink).
MA_10429354g0010	GCTTAAGTACGACTGAGAAA	49.975	ATGCATCATTGACATATACA	49.392	204	(TTCAGCT)2	530	543	AT1G79550.1	PGK phosphoglycerate kinase
MA_10429354g0010	TCTGATACTCTGGATGGTAG	49.924	TTGTCTTAGCTGAGTTCATT	50.073	154	(TGTTGA)2	1014	1025	AT1G79550.1	PGK phosphoglycerate kinase
MA_10429357g0010	GATAAATTTGACTAAGCTGG	49.439	CTCACAAAACTGGTAAACTC	49.82	195	(GGCCCG)2	158	169	AT1G08250.1	ADT6 arogenate dehydratase 6
MA_10429361g0010	GGCAGTAAAATCAGATAATG	50.033	TGTATACTCCTCGTCACTTT	49.733	229	(AGGATG)2	824	835	AT2G13370.1	CHR5
MA_10429361g0010	AAAAGTTATGCAGAGGTTC	49.41	CTTGTGTCACCATATTTCTT	50.022	236	(GAG)4	3645	3656	AT2G13370.1	CHR5
MA_10429361g0010	GGCAGTAAAATCAGATAATG	50.033	ATATAGGATTGAAATCAGCA	49.902	104	(GAAGAT)2	706	717	AT2G13370.1	CHR5
MA_10429361g0010	GAAACCAGGTGTCACTATTA	50.022	ACCATCTGTGAGAATATCAA	50.187	226	(TTATGG)2	2745	2756	AT2G13370.1	CHR5
MA_10429361g0010	TGAAGACTTTAATCGACAAT	49.932	TCATCTATTGAAACCTTGAC	50.03	210	(TGAAGA)2	1176	1187	AT2G13370.1	CHR5
MA_10429365g0010	GTGAATAACGGAATAGTTGA	50.263	TAGACCACCACTCAGAAATA	50.557	112	(GCA)4	51	62	AT4G31590.1	ATCSLC05, CSLC05, ATCSLC5, CSLC5 Cellulose-synthase-like C5
MA_10429365g0010	ATGTGTTGAGTAAATTGAGC	50.184	AAATAGAAATGAACACCTTG	49.464	148	(TGGCTT)2	1796	1807	AT4G31590.1	ATCSLC05, CSLC05, ATCSLC5, CSLC5 Cellulose-synthase-like C5
MA_10429371g0010	CAACACTGATTACAGAGACC	50.278	ATACTTTGTCAAACACTTGG	50.157	227	(TAATAC)2	198	209	AT1G11290.1	CRR22 Pentatricopeptide repeat (PPR) superfamily protein
MA_10429375g0010	TCTATATAACGGCATTCTTC	49.812	ACTTGTACAACTTCCAACAG	50.108	267	(AATGGA)2	171	182	AT1G69040.2	ACR4 ACT domain repeat 4
MA_10429385g0010	GAGTCTGGAGATCACACC	50.332	TGAGAAATCCTTCAGTTTTA	50.106	154	(TAGGGA)2	96	107	AT1G27850.1	unknown protein. FUNCTIONS IN: molecular_function unknown. INVOLVED IN: biological_process unknown. LOCATED IN: plasma membrane. EXPRESSED IN: 22 plant structures. EXPRESSED DURING: 13 growth stages. BEST Arabidopsis thaliana protein match is: unknown protein (TAIR:AT2G40070.1). Has 9215 Blast hits to 5316 proteins in 473 species: Archae - 6. Bacteria - 773. Metazoa - 3392. Fungi - 1710. Plants -…
MA_10429385g0010	GTGAGACTGGAAATAGATCA	49.834	TTCTGCTATTTGGATATGTT	50.033	243	(TGATCG)2	969	980	AT1G27850.1	unknown protein. FUNCTIONS IN: molecular_function unknown. INVOLVED IN: biological_process unknown. LOCATED IN: plasma membrane. EXPRESSED IN: 22 plant structures. EXPRESSED DURING: 13 growth stages. BEST Arabidopsis thaliana protein match is: unknown protein (TAIR:AT2G40070.1). Has 9215 Blast hits to 5316 proteins in 473 species: Archae - 6. Bacteria - 773. Metazoa - 3392. Fungi - 1710. Plants -…
MA_10429385g0010	CACAACGTAGGACATACTCT	50.021	AATTTTACCTCCACCTTATC	50.167	199	(TGATCA)2	1422	1433	AT1G27850.1	unknown protein. FUNCTIONS IN: molecular_function unknown. INVOLVED IN: biological_process unknown. LOCATED IN: plasma membrane. EXPRESSED IN: 22 plant structures. EXPRESSED DURING: 13 growth stages. BEST Arabidopsis thaliana protein match is: unknown protein (TAIR:AT2G40070.1). Has 9215 Blast hits to 5316 proteins in 473 species: Archae - 6. Bacteria - 773. Metazoa - 3392. Fungi - 1710. Plants -…
MA_10429393g0010	GACATTTCTGAGATGGTAAA	50.03	TTTGTGTTTGATAGAACCTC	50.166	149	(GCTGAA)2	1250	1261	AT4G31160.1	DCAF1 DDB1-CUL4 associated factor 1
MA_10429393g0010	GTATCATGGAACGTATTTGT	49.898	TCAAGAGATTCAACATTTTT	49.882	198	(GCCTTT)2	1994	2005	AT4G31160.1	DCAF1 DDB1-CUL4 associated factor 1
MA_10429393g0010	GTGTTCAAGACATAGAGGAA	49.977	TCTCTTTACCATCTCAGAAA	49.92	271	(ATGATA)2	1179	1190	AT4G31160.1	DCAF1 DDB1-CUL4 associated factor 1
MA_10429393g0010	ATGTTAAAGACATATGCCAC	50.09	TATCTTCAGCAGTTTGTTCT	50.073	250	(AAGGATG)2	757	770	AT4G31160.1	DCAF1 DDB1-CUL4 associated factor 1
MA_10429394g0010	CACAGCTTTATTCGTAGTCT	49.835	ACTGAGAATTGATGTAGCAC	49.994	269	(AGCTTC)2	267	278	AT4G33410.1	ATSPPL1, SPPL1 SIGNAL PEPTIDE PEPTIDASE-LIKE 1
MA_10429400g0010	AAGATATGGTGAGAGGATTT	50.279	TGACTCATCAAAAGAGAGAC	49.928	269	(GAGAAG)2	533	544	AT2G21070.1	FIO1 methyltransferases
MA_10429404g0010	GAGAAAATTGACATGGTAGA	50.03	ATGTAGTTTGAGAGCCAATA	49.982	220	(AGTATG)2	367	378	AT5G11860.1	SSP5 SCP1-like small phosphatase 5
MA_10429414g0020	TCAGTGTCTCACATACACAA	50.178	AAGACAGATAGATTGCATTG	50.277	262	(CATACA)2	424	435	AT2G24640.1	UBP19 ubiquitin-specific protease 19
MA_10429414g0020	ATCAGGCTCCTAATATTCTT	49.957	CTCTTAACTTTGCAGTCATC	50.073	265	(TGGAAA)2	1038	1049	AT2G24640.1	UBP19 ubiquitin-specific protease 19
MA_10429414g0020	CAGTCTGGAACACTTGTAGT	49.912	CATTCACAGTTACAGAGCTT	50.366	157	(AAGTAAC)2	3380	3393	AT2G24640.1	UBP19 ubiquitin-specific protease 19
MA_10429417g0010	GACAACGAATCCACTAAATA	50.263	CAGAGTAGAGAGGCAATTT	49.436	232	(TTC)5	507	521	AT1G20510.1	OPCL1 OPC-8:0 CoA ligase1
MA_10429422g0010	AAGGAGAAAGAAGAGACATC	50.04	AGTACATCGACAACAATTTC	49.988	230	(GATGAG)2	91	102	AT2G44060.1	Late embryogenesis abundant protein, group 2
MA_10429434g0010	GCTTCAATGATGCTATAAAC	50.187	TCTCTAAGGAAACGTATCAA	50.156	235	(TGATGG)2	390	401	AT2G34710.1	PHB, ATHB14, ATHB-14, PHB-1D Homeobox-leucine zipper family protein / lipid-binding START domain-containing protein
MA_10429434g0010	TTGATACGTTTCCTTAGAGA	50.156	TCCATTATCTCTTGATGTTC	49.892	185	(TGGGCAGAT)2	490	507	AT2G34710.1	PHB, ATHB14, ATHB-14, PHB-1D Homeobox-leucine zipper family protein / lipid-binding START domain-containing protein
MA_10429460g0010	TCTTCTTCCTTGTTACTTGA	50.056	CACTGTAAAAACCCTATCAG	49.959	250	(TTGCATA)2	530	543	AT1G32900.1	UDP-Glycosyltransferase superfamily protein
MA_10429464g0010	TTTGATTAAACTTGGAAAAC	49.791	CATAGTCAATCCAAGTAAGC	49.982	254	(TGAACA)2	522	533	AT1G75200.1	flavodoxin family protein / radical SAM domain-containing protein
MA_10429476g0010	GAAGCTAATTTTCCATTACA	49.893	CTCTAAGTATTCTGCTGCAC	50.317	225	(GCCGAA)2	451	462	AT2G30520.1	RPT2 Phototropic-responsive NPH3 family protein
MA_10429479g0020	TAGGTAACATACCTGCAAAT	50.025	GTATTCTAGTGCTTCACAGC	50.09	266	(TTTCAAAC)2	912	927	AT2G24130.1	Leucine-rich receptor-like protein kinase family protein
MA_10429487g0010	TGTGTATAGCTTTGGAGTTT	50.115	CGAACTGTTTTAAGAATCTG	50.286	276	(GGGATT)2	431	442	AT5G61480.1	PXY Leucine-rich repeat protein kinase family protein
MA_10429487g0020	CGTTTACTATCTCGACATTT	49.702	TGTTACTGGACAGATCTAGG	50.064	173	(GCTTCA)2	1389	1400	AT2G25790.1	Leucine-rich receptor-like protein kinase family protein
MA_10429494g0010	GACATATCATGCTTTCAGAT	49.909	ATGAGTTCAAGAAGAGGAGT	50.331	280	(TTGATC)2	1772	1783	AT5G47750.1	D6PKL2, PK5 D6 protein kinase like 2
MA_10429505g0010	GTTCGAGTGTTTAAGAACAG	50.014	AGAAGAAGTAACAGCATTGA	50.073	201	(ATTATC)2	191	202	AT4G30270.1	MERI5B, MERI-5, XTH24, SEN4 xyloglucan endotransglucosylase/hydrolase 24
MA_10429511g0010	AATCTCCCTCTCAAAATAAC	50.13	TGAAGTATTGGGAATAGATG	50.165	202	(GCAACA)2	488	499	AT4G11650.1	ATOSM34, OSM34 osmotin 34
MA_10429514g0010	CTACAATCAATTTTCAGGAG	49.966	TAGAGCTTATTCAGAGAACG	50.065	216	(GAGATTG)2	475	488	AT5G49660.1	Leucine-rich repeat transmembrane protein kinase family protein
MA_10429519g0010	TTTTGAAAAAGTTTCACAGT	50.147	CGTTTGCTTCTAGTTGTAAT	50.018	261	(CACCTAAAT)2	821	838	AT4G33300.1	ADR1-L1 ADR1-like 1
MA_10429529g0010	ATTCAAGGGATACCACAC	50.091	CCATAGGTTCCTCTGTATG	50.265	253	(TCTGCC)2	941	952	AT5G22940.1	F8H FRA8 homolog
MA_10429529g0010	TCTTTGTTTTGTATTATGGG	50.464	TGGGAGATTGTAAACAAATA	50.759	185	(GGTTG)3	123	137	AT5G22940.1	F8H FRA8 homolog
MA_10429530g0010	TTACCTTAGAGGCATTGTAG	49.922	TTCATCTTTTGAGGTCTTTA	50.106	142	(TAGCAG)2	668	679	AT1G35340.1	ATP-dependent protease La (LON) domain protein
MA_10429532g0010	CTCCATCATATTTCAACAAT	49.94	GCTTCTTTTTAAGCAATCTA	49.675	261	(GACAAG)2	1417	1428	AT1G16900.1	Alg9-like mannosyltransferase family
MA_10429532g0010	ACTTCAATATGTGTGATGGT	49.941	GTAGACTGGTAAAACCACAA	50.157	270	(AAAGAA)2	759	770	AT1G16900.1	Alg9-like mannosyltransferase family
MA_10429540g0020	GTATCATGGACTGCTGTTAT	49.902	ATCTAAGTTTGACAATGTGG	50.022	196	(AAGATG)2	358	369	AT4G14850.1	LOI1, MEF11 Pentatricopeptide repeat (PPR) superfamily protein
MA_10429541g0010	TGGGATAGAATTTTTGACTA	50.017	ATGGAATAATGCTTTTAGTG	49.758	261	(TGGTGA)2	699	710	AT1G72520.1	LOX4 PLAT/LH2 domain-containing lipoxygenase family protein
MA_10429541g0010	TGGGATAGAATTTTTGACTA	50.017	ATGGAATAATGCTTTTAGTG	49.758	261	(GCAGAAA)2	769	782	AT1G72520.1	LOX4 PLAT/LH2 domain-containing lipoxygenase family protein
MA_10429544g0010	ATGGTTCTGGATGCTG	50.031	ATGTTCTGTCTCGTCAGTAG	49.974	156	(CAAAAT)2	34	45	AT5G40810.1	Cyto
MA_10429544g0010	CTACTGACGAGACAGAACAT	49.974	GACTTCTATTTCTGCTGCTA	50.032	221	(AAAAGC)2	324	335	AT5G40810.1	Cyto
MA_10429548g0010	TGAAAGATTTTGAGGATACA	50.738	TATGAGCATCTGTTTACCTT	49.982	278	(GCA)4	639	650	AT1G52900.1	Toll-Interleukin-Resistance (TIR) domain family protein
MA_10429550g0010	TCGAGTACATAGATGTTTCC	50.082	CAATTTCTTCAAATTCCTTA	49.877	221	(GAAAAT)2	537	548	AT3G44630.3	Disease resistance protein (TIR-NBS-LRR class) family
MA_10429553g0010	CTCTAAGACCTTCATCTTCC	50.597	CTGGTATTGACTTTCATTGT	50.022	137	(AAAGCC)2	123	134	AT2G26280.1	CID7 CTC-interacting domain 7
MA_10429567g0010	TAAAGTTTCAAACACCAGTT	50.008	TCTTCTCTTCCTTAACATCA	49.92	278	(GTTCAA)2	2705	2716	AT3G14172.1	FUNCTIONS IN: molecular_function unknown. INVOLVED IN: biological_process unknown. LOCATED IN: cellular_component unknown. BEST Arabidopsis thaliana protein match is: COP1-interacting protein-related (TAIR:AT1G72410.1). Has 30201 Blast hits to 17322 proteins in 780 species: Archae - 12. Bacteria - 1396. Metazoa - 17338. Fungi - 3422. Plants - 5037. Viruses - 0. Other Eukaryotes - 2996 (source: NC…
MA_10429567g0010	CCAAGTACAAGAAAGAACTG	50.048	GAGATGTACTTTTGGATGAA	50.03	216	(ATGAAG)2	2339	2350	AT3G14172.1	FUNCTIONS IN: molecular_function unknown. INVOLVED IN: biological_process unknown. LOCATED IN: cellular_component unknown. BEST Arabidopsis thaliana protein match is: COP1-interacting protein-related (TAIR:AT1G72410.1). Has 30201 Blast hits to 17322 proteins in 780 species: Archae - 12. Bacteria - 1396. Metazoa - 17338. Fungi - 3422. Plants - 5037. Viruses - 0. Other Eukaryotes - 2996 (source: NC…
MA_10429576g0010	AGACTTGAATACTGCAAAGA	50.073	AAGAAACTTACATCTCCCTC	50.082	234	(AGCAGA)2	386	397	AT4G26750.1	hydroxyproline-rich glycoprotein family protein
MA_10429580g0010	TCCACTGAATATTTGGTATC	49.94	ACATGATAGAGATCAGCTTG	50.091	123	(TCATTA)2	890	901	AT4G39080.1	VHA-A3 vacuolar proton ATPase A3
MA_10429580g0010	ACAACAACATCTTCATTCTC	49.737	AGAACTTGTTTTGAAACTCA	49.964	138	(TTTGCA)2	1393	1404	AT4G39080.1	VHA-A3 vacuolar proton ATPase A3
MA_10429580g0010	ATCATGATCTTGACTCTGAA	50.146	GGACTTTTTCATAGAACACA	50.166	177	(GAATTT)2	1186	1197	AT4G39080.1	VHA-A3 vacuolar proton ATPase A3
MA_10429581g0010	GGTCAATATCACCATTTAGA	49.94	GCATTTGCTGTATAATAACC	50.223	262	(GTGCAA)2	224	235	AT1G65420.1	NPQ7 Protein of unknown function (DUF565)
MA_10429581g0010	GCAAGTCAACTCTTAGAGAA	49.733	TTACCATAACAACCAGAGAC	50.022	235	(CCCATA)2	424	435	AT1G65420.1	NPQ7 Protein of unknown function (DUF565)
MA_10429585g0010	TAGACTCACTGAAATGGAAC	49.977	GAGATATTACACTCCCTTCC	50.279	147	(AATCTC)2	584	595	AT1G08540.1	SIGB, SIG1, SIG2, SIGA, ATSIG1, ABC1, ATSIG2 RNApolymerase sigma subunit 2
MA_10429585g0010	GCAGATACAAATTCTGAGAG	49.937	GATGTCTAAATAATGCTTCAA	49.9	270	(ACAGAACC)2	1734	1749	AT1G08540.1	SIGB, SIG1, SIG2, SIGA, ATSIG1, ABC1, ATSIG2 RNApolymerase sigma subunit 2
MA_10429586g0010	ATTCTCATCACCATTTATCA	50.236	AGACTCGTTCTGTTTGTAGA	49.82	222	(ATTC)3	154	165	AT5G06590.1	unknown protein. Has 38 Blast hits to 38 proteins in 14 species: Archae - 0. Bacteria - 2. Metazoa - 0. Fungi - 0. Plants - 36. Viruses - 0. Other Eukaryotes - 0 (source: NCBI BLink).
MA_10429586g0010	CTTAAACAGTCCAAGAACAG	50.048	TCAGGAAATGCTATTAGAAC	49.707	243	(TATCCTT)2	616	629	AT5G06590.1	unknown protein. Has 38 Blast hits to 38 proteins in 14 species: Archae - 0. Bacteria - 2. Metazoa - 0. Fungi - 0. Plants - 36. Viruses - 0. Other Eukaryotes - 0 (source: NCBI BLink).
MA_10429587g0010	AAGTTGTTACATTATGGGAA	49.791	CAGACTTTTCAGAATCTTTG	50.056	140	(AGGTCG)2	269	280	AT5G61910.1	DCD (Development and Cell Death) domain protein
MA_10429587g0010	ATTATATCGACCTGACACAG	49.937	GTAATGATAATCAAAATCCG	49.899	166	(ATGCTT)2	1100	1111	AT5G61910.1	DCD (Development and Cell Death) domain protein
MA_10429596g0020	TTTGATATTGACTTGTCCTC	50.03	AGTAAAGAAGCCTTGAGATT	50.169	189	(TGGCTTCA)2	1271	1286	AT2G45360.1	Protein of unknown function (DUF1442)
MA_10429596g0020	CTTCAATTTGCTTTGATATT	49.893	TATGACGCCAAGTAGAGA	49.703	239	(TGGCTTCA)2	1317	1332	AT2G45360.1	Protein of unknown function (DUF1442)
MA_10429596g0020	TTTGATATTGACTTGTCCTC	50.03	AGTAAAGAAGCCTTGAGATT	50.169	189	(TGGCTTCA)2	1213	1228	AT2G45360.1	Protein of unknown function (DUF1442)
MA_10429607g0010	TTCGAGTATTTAAGAACAGG	49.873	ATCATGTAGTTCTTTTGCAC	50.184	280	(ATTATC)2	617	628	AT4G14130.1	XTR7, XTH15 xyloglucan endotransglucosylase/hydrolase 15
MA_10429607g0020	GTTCGAGTGTTTAAGAACAG	50.014	GGAAGAAGAAAAAGTAGTGG	50.879	207	(ATTATC)2	527	538	AT4G30270.1	MERI5B, MERI-5, XTH24, SEN4 xyloglucan endotransglucosylase/hydrolase 24
MA_10429614g0010	ATTTTATCACATCAACAACC	49.848	CACATTTATCTTTTGCTCTT	49.84	252	(AAGCAA)2	1411	1422	AT3G19970.1	alpha/beta-Hydrolases superfamily protein
MA_10429615g0010	CTTATCTTGGATCGTCAAT	49.935	TTTGGTCTGAGACTATCATC	49.834	226	(AGAAAG)2	320	331	AT2G20410.1	RNA-binding ASCH domain protein
MA_10429624g0010	AATATTTGCATTCTCTGAAG	49.707	ATTATCTGCAATCCTCGT	50.25	110	(CAGAGA)2	1233	1244	AT3G05200.1	ATL6 RING/U-box superfamily protein
MA_10429627g0010	AGATAATCAACATCATCAGC	49.909	ATGATAAGGATACTGCAATG	50.181	157	(CAGAACAT)2	1104	1119	AT5G01160.1	RING/U-box superfamily protein
MA_10429630g0020	ATGAATATGTTGATGTTGGT	49.996	AGTAGTCTCAGGGTCAGAGT	50.135	275	(CAGATG)2	503	514	AT3G01770.1	ATBET10, BET10 bromodomain and extraterminal domain protein 10
MA_10429630g0020	TACAGAAACTTGTTACCGAT	49.925	TCTTTCTCGATGTCAATACT	49.738	232	(ATGTTG)2	335	346	AT3G01770.1	ATBET10, BET10 bromodomain and extraterminal domain protein 10
MA_10429630g0020	ATGAATATGTTGATGTTGGT	49.996	TGAATCAGAATCACTAGAGG	50.073	152	(AGCTCAAGC)2	427	444	AT3G01770.1	ATBET10, BET10 bromodomain and extraterminal domain protein 10
MA_10429630g0020	ATGAATATGTTGATGTTGGT	49.996	AGTAGTCTCAGGGTCAGAGT	50.135	275	(TGATTC)2	468	479	AT3G01770.1	ATBET10, BET10 bromodomain and extraterminal domain protein 10
MA_10429630g0030	TATTGAAGATATTTTTCCCA	50.066	TGTAATCTGTATTCCAGTCC	49.885	211	(CGTCTC)2	722	733	AT5G14970.1	unknown protein. BEST Arabidopsis thaliana protein match is: unknown protein (TAIR:AT2G14910.1). Has 579 Blast hits to 397 proteins in 95 species: Archae - 0. Bacteria - 294. Metazoa - 0. Fungi - 0. Plants - 86. Viruses - 0. Other Eukaryotes - 199 (source: NCBI BLink).
MA_10429643g0010	AAGATCTTGATAGAAGGGTT	49.671	TGAGTCTATTGACATTTTCC	50.03	116	(AGAGAGT)2	2099	2112	AT1G77500.1	Protein of unknown function (DUF630 and DUF632)
MA_10429653g0010	GGTTCCTCTGACCTTATAGT	49.942	TATCTTAAGTGTTCGGTTTT	49.386	273	(GAAAACA)2	696	709	AT3G22750.1	Protein kinase superfamily protein
MA_10429657g0010	AACATAATCGATGACAACAT	50.193	TTGGATATTAGGTAACCAGA	49.879	269	(CTTCAC)2	1112	1123	AT3G14840.2	Leucine-rich repeat transmembrane protein kinase
MA_10429662g0010	AAAGATTCTTGAAAATCACA	49.882	AGATCAAATACCATCACAAG	49.885	255	(TGTTTG)2	573	584	AT1G70300.1	KUP6 K+ uptake permease 6
MA_10429662g0010	TAAAGAAGTATGGCTTTGAC	49.84	CTACACGACCAATAAGAAAC	49.925	255	(CAGTGC)2	2018	2029	AT1G70300.1	KUP6 K+ uptake permease 6
MA_10429672g0010	CTTCTTTTCTACAAGCTGC	50.451	CATACTTCAATATCACTCCC	49.458	130	(AGTGGC)2	151	162	AT2G27690.1	CYP94C1 cyto
MA_10429682g0010	TGTGGATTCAAAATCTTATT	49.797	ATAAGAGACCACTTGTTGC	49.985	261	(AGA)4	477	488	AT4G38620.1	ATMYB4, MYB4 myb domain protein 4
MA_10429683g0010	ATTTTGGAGGAGAGAATTAC	50.13	TGTAATACTCAATAACAGGCT	49.443	205	(ACAA)3	572	583	AT5G63400.1	ADK1 adenylate kinase 1
MA_10429703g0020	AAAGGTGGCTTTCTAATAAC	50.639	GAACTGAGTAAGGGAAGAGT	50.032	261	(CAAAGA)2	158	169	AT2G21100.1	Disease resistance-responsive (dirigent-like protein) family protein
MA_10429714g0010	GTTGATATCGATTTATTGGA	50.179	AAGCCTGTTTTATAATCCTT	50.247	185	(AAGGCT)2	388	399	AT1G29150.1	ATS9, RPN6 non-ATPase subunit 9
MA_10429720g0010	AGTTCTATTCTCAGAGAGCC	50.283	TTTGATGATCCAGTTTCTT	50.328	256	(CAAAAT)2	301	312	AT2G06050.2	OPR3 oxophytodienoate-reductase 3
MA_10429725g0010	GAATCTCCAGAGGATCTTAG	50.468	AGGGAAGACATCTTTGACT	50.984	264	(CAGCTG)2	566	577	AT1G19740.1	ATP-dependent protease La (LON) domain protein
MA_10429726g0010	TCCTAAAATAAAATCAGTGC	49.893	GATTTCTCTGATTTTGAACA	50.176	147	(AGAAAAG)2	1211	1224	AT2G19260.1	RING/FYVE/PHD zinc finger superfamily protein
MA_10429736g0010	CTTTCAAGCAAGTAGAGAAA	50.147	GGAAATAGAGGAGTGGTAAT	49.994	280	(TTTGAGAA)2	664	679	AT1G66920.1	Protein kinase superfamily protein
MA_10429736g0010	GTCAGTTTGAGAATTTGAGA	50.126	GGAAATAGAGGAGTGGTAAT	49.994	259	(TCCATT)2	825	836	AT1G66920.1	Protein kinase superfamily protein
MA_10429736g0010	GTCAGTTTGAGAATTTGAGA	50.126	GGAAATAGAGGAGTGGTAAT	49.994	259	(TCTCTG)2	869	880	AT1G66920.1	Protein kinase superfamily protein
MA_10429742g0010	CGTAACCTATCACAGCTAAT	49.751	AGAGAGCACAAACTCTATCA	49.88	195	(TGAACA)2	374	385	AT5G25610.1	RD22, ATRD22 BURP domain-containing protein
MA_10429742g0010	CGTAACCTATCACAGCTAAT	49.751	GACAGCACAAACTCTATCAT	49.994	194	(TGAACA)2	647	658	AT5G25610.1	RD22, ATRD22 BURP domain-containing protein
MA_10429744g0010	ATTGTTATCTGATGAAGACG	50.082	GACCTTTGTATTTGTCTGAA	50.166	228	(CTGATA)2	581	592	AT4G19970.1	CONTAINS InterPro DOMAIN/s: Nucleotide-diphospho-sugar transferase, predicted (InterPro:IPR005069). BEST Arabidopsis thaliana protein match is: Nucleotide-diphospho-sugar transferase family protein (TAIR:AT5G44820.1). Has 801 Blast hits to 466 proteins in 35 species: Archae - 0. Bacteria - 0. Metazoa - 2. Fungi - 0. Plants - 750. Viruses - 0. Other Eukaryotes - 49 (source: NCBI BLink).
MA_10429750g0010	AAAGGCTTTCAAAAAGATT	51.048	CTGACTTTGCTTTTACATCT	49.785	210	(CGGCGT)2	143	154	AT1G08315.1	ARM repeat superfamily protein
MA_10429751g0010	ATTCCTCAATTGATTACAAA	49.797	GCTAGACAAGTCAAATATGG	49.982	231	(ATATGAGG)2	2181	2196	AT5G20480.1	EFR EF-TU receptor
MA_10429753g0010	CAACTTCAACTGGTACTCAT	49.969	TTGAAGAGAAAACTTATTGC	49.977	110	(CACATT)2	105	116	AT4G22930.1	PYR4, DHOASE pyrimidin 4
MA_10429753g0010	ATGTCTATATCTTGCACCAA	50.613	TTGAAGAGAAAACTTATTGC	49.977	150	(CTTCAA)2	38	49	AT4G22930.1	PYR4, DHOASE pyrimidin 4
MA_10429753g0010	ATGTCTATATCTTGCACCAA	50.613	TTGAAGAGAAAACTTATTGC	49.977	150	(ATTTTT)2	59	70	AT4G22930.1	PYR4, DHOASE pyrimidin 4
MA_10429756g0010	TATCTGAATTGGGTAAAACA	50.759	GATTTTGTGACATCCATTAT	49.711	268	(ATTCAT)2	799	810	AT4G36810.1	GGPS1 geranylgeranyl pyrophosphate synthase 1
MA_10429757g0010	ACCAGTATATGATTTCAAGC	49.342	CTGTTTGAGAAAAAGAAAGA	49.909	266	(ATTGTG)2	481	492	AT1G73980.1	Phosphoribulokinase / Uridine kinase family
MA_10429761g0010	GCGTCAAAGGTGGTTAT	51.536	GTAGAGATGTCCGAATTGTA	50.082	152	(TCATCT)2	26	37	AT3G15480.1	Protein of unknown function (DUF1218)
MA_10429761g0010	TACAATTCGGACATCTCTAC	50.082	AGGTCATGCATAGAAAAGTA	49.982	257	(GTTTCT)2	174	185	AT3G15480.1	Protein of unknown function (DUF1218)
MA_10429762g0010	AGTGAGGGAAAGACAGC	50.418	CTTGTTCTGGTTTTCTTAAA	49.954	117	(CACAGC)2	41	52	AT4G39680.1	SAP domain-containing protein
MA_10429765g0010	TGTTAAGCAGTTGAATCTCT	50.073	TATTCACAAACCCTACAAAC	50.205	161	(ACGATC)2	512	523	AT5G23340.1	RNI-like superfamily protein
MA_10429765g0010	CTTACATTATCGTTAGGGAA	49.791	TGGATATTCTCACAATTTTT	49.797	245	(TGTAGGGTT)2	606	623	AT5G23340.1	RNI-like superfamily protein
MA_10429774g0010	GTTGTTTTCAGCATTCTACT	49.558	CACATTTACAGGTTCACTCT	49.969	279	(AGA)4	569	580	AT4G37640.1	ACA2 calcium ATPase 2
MA_10429775g0010	GTCCTGCGTACAGGTATAG	50.616	CATAATGACTGAACTTAGGC	49.982	243	(CATCCT)2	37	48	AT2G46240.1	BAG6, ATBAG6 BCL-2-associated athanogene 6
MA_10429779g0010	TAAGTCGAGTATGAATCTGG	50.31	CTGATCATCTTCCTTCATTA	50.125	229	(TTTGAA)2	127	138	AT5G16350.1	O-acyltransferase (WSD1-like) family protein
MA_10429780g0010	TGATAAAAGTTTGTATGGGT	49.791	CAATAATCAGATTCACATCC	50.236	246	(AGA)4	891	902	AT1G48300.1	unknown protein. FUNCTIONS IN: molecular_function unknown. INVOLVED IN: biological_process unknown. LOCATED IN: endomembrane system. EXPRESSED IN: 24 plant structures. EXPRESSED DURING: 15 growth stages. Has 96 Blast hits to 87 proteins in 37 species: Archae - 0. Bacteria - 2. Metazoa - 12. Fungi - 2. Plants - 65. Viruses - 0. Other Eukaryotes - 15 (source: NCBI BLink).
MA_10429787g0010	GTAACGTCTACGAATGTTGT	50.174	AACAGACCATTAATGCTAGA	49.982	261	(CTCCAT)2	608	619	AT1G11330.1	S-locus lectin protein kinase family protein
MA_10429791g0010	AGCATCTATGTTTGAGACAC	49.994	CCCATCTACTACAGATCTCA	49.924	259	(GAT)4	1057	1068	AT4G33240.1	FAB1A 1-phosphatidylinositol-4-phosphate 5-kinases.zinc ion binding.1-phosphatidylinositol-3-phosphate 5-kinases
MA_10429795g0010	AACTTCTCCAGAATTCTTTT	49.938	ATCTATAACAACACGAGCAT	49.807	179	(AAT)4	76	87	AT2G42230.2	C-CAP/cofactor C-like domain-containing protein
MA_10429795g0010	TGTCCAGATCATTTAGTAGG	50.116	CAGGAACAGTATCAAATCAT	49.885	212	(GAG)4	254	265	AT2G42230.2	C-CAP/cofactor C-like domain-containing protein
MA_10429795g0010	TGTCCAGATCATTTAGTAGG	50.116	CAGGAACAGTATCAAATCAT	49.885	212	(ATGTGG)2	293	304	AT2G42230.2	C-CAP/cofactor C-like domain-containing protein
MA_10429797g0010	GATTATGTTCTTGTCTGGAG	49.539	TGTATCCCTTAACAAACATT	49.791	278	(TTTGAA)2	78	89	AT2G01140.1	Aldolase superfamily protein
MA_10429799g0010	TAACGGATCTCGACATAAC	50.921	ATAACATTGAACTTGTTCGT	49.7	233	(TGGGAG)2	80	91	AT3G07400.1	lipase class 3 family protein
MA_10429799g0010	GAAGATGTGTTCAGCATAA	49.098	GAGTCATCGATATCTTCGT	49.697	251	(GTTGGC)2	591	602	AT3G07400.1	lipase class 3 family protein
MA_10429799g0010	TGAATAAAAGAAAGAATCCA	50.154	CAAAATAAATGGAAGATGTC	49.797	210	(TGGGCAGAT)2	1145	1162	AT3G07400.1	lipase class 3 family protein
MA_10429804g0010	AACAACAGTAAGAACAATGC	50.317	GAAGACTTCAAATCAGACAG	49.623	254	(ATGGCG)2	170	181	AT1G54920.2	unknown protein. FUNCTIONS IN: molecular_function unknown. INVOLVED IN: biological_process unknown. LOCATED IN: membrane. EXPRESSED IN: 23 plant structures. EXPRESSED DURING: 15 growth stages. Has 35333 Blast hits to 34131 proteins in 2444 species: Archae - 798. Bacteria - 22429. Metazoa - 974. Fungi - 991. Plants - 531. Viruses - 0. Other Eukaryotes - 9610 (source: NCBI BLink).
MA_10429804g0010	AACAACAGTAAGAACAATGC	50.317	GAAGACTTCAAATCAGACAG	49.623	254	(ATGTGG)2	242	253	AT1G54920.2	unknown protein. FUNCTIONS IN: molecular_function unknown. INVOLVED IN: biological_process unknown. LOCATED IN: membrane. EXPRESSED IN: 23 plant structures. EXPRESSED DURING: 15 growth stages. Has 35333 Blast hits to 34131 proteins in 2444 species: Archae - 798. Bacteria - 22429. Metazoa - 974. Fungi - 991. Plants - 531. Viruses - 0. Other Eukaryotes - 9610 (source: NCBI BLink).
MA_10429804g0010	AGTGGTGAAGTCTAATTGTG	49.969	GAACTGAAGACCAGTTGTAA	50.117	265	(CATTGT)2	1103	1114	AT1G54920.2	unknown protein. FUNCTIONS IN: molecular_function unknown. INVOLVED IN: biological_process unknown. LOCATED IN: membrane. EXPRESSED IN: 23 plant structures. EXPRESSED DURING: 15 growth stages. Has 35333 Blast hits to 34131 proteins in 2444 species: Archae - 798. Bacteria - 22429. Metazoa - 974. Fungi - 991. Plants - 531. Viruses - 0. Other Eukaryotes - 9610 (source: NCBI BLink).
MA_10429810g0010	TAACGCCTATATTTTTGAGA	50.593	ACTCTTCCCTTCTAGATGAA	50.597	126	(GTTTGG)2	569	580	AT5G23190.1	CYP86B1 cyto
MA_10429810g0020	TCGATTTATAACGCCTATAC	50.036	ACAATAAATCTCCACGACTA	49.791	182	(TTTGGG)2	60	71	AT1G13140.1	CYP86C3 cyto
MA_10429822g0010	GAATGTCAGAGAATCGATAA	50.09	TATCTTGTGGAAGAGAAAGA	49.92	272	(GAACCA)2	153	164	AT5G19840.1	2-oxoglutarate (2OG) and Fe(II)-dependent oxygenase superfamily protein
MA_10429822g0010	GTTGCAGAAATTAGATGTGT	50.184	GTTCACCATAACAAGGAGTA	50.022	277	(ATGCTCTTA)2	365	382	AT5G19840.1	2-oxoglutarate (2OG) and Fe(II)-dependent oxygenase superfamily protein
MA_10429827g0010	ATTATTGCATTTGATATTGG	50.396	GAGATCAGTAAGCTGTGAGA	50.19	129	(AGAAGT)2	90	101	AT1G18190.1	GC2 golgin candidate 2
MA_10429827g0010	CACAGCTTACTGATCTCCTA	50.461	CAGAGAATATCATGTCCAAT	49.744	279	(TTCAAT)2	261	272	AT1G18190.1	GC2 golgin candidate 2
MA_10429827g0010	CACAGCTTACTGATCTCCTA	50.461	CAGAGAATATCATGTCCAAT	49.744	279	(TTTTCTT)2	362	375	AT1G18190.1	GC2 golgin candidate 2
MA_10429837g0010	GATTTGCTTAACTTGTGTGT	50.317	GCATTTCAGAAAATAACATC	49.951	169	(AATGGA)2	253	264	AT4G33990.1	EMB2758 Tetratricopeptide repeat (TPR)-like superfamily protein
MA_10429837g0010	CATATTACCTTCATTGGTGT	49.932	TAGTGCTCTACACAAGGTTT	50.065	119	(GCATGCAG)2	1672	1687	AT4G33990.1	EMB2758 Tetratricopeptide repeat (TPR)-like superfamily protein
MA_10429847g0010	TTTTGCTGATACCCACTAC	51.05	CTGTCAAGGATGTACTTGTT	49.969	184	(GATGGG)2	46	57	AT2G25520.1	Drug/metabolite transporter superfamily protein
MA_10429863g0010	CAACTATGTAAGGGTATTGC	50.025	TGTACCAAAGAGTAACAACC	50.157	181	(CTTGGA)2	460	471	AT3G54180.1	CDC2B, CDKB1.1 cyclin-dependent kinase B1.1
MA_10429865g0020	TATCTCAAAAATTCGATGTC	50.273	ACAACCTTATCTTGGATTCT	50.407	223	(ATTGGAGCC)2	693	710	AT1G58400.1	Disease resistance protein (CC-NBS-LRR class) family
MA_10429865g0020	AAAATTGAAGTGTTTGAGAA	50.016	ATTTCTTTGCAAATCTATGA	50.171	205	(GTAGAG)2	2581	2592	AT1G58400.1	Disease resistance protein (CC-NBS-LRR class) family
MA_10429879g0020	AACTGGTCTATGTTCATTTG	50.022	CCATAGTCTCATACGAAAAC	49.791	200	(GGAATTTT)2	1597	1612	AT4G23840.1	Leucine-rich repeat (LRR) family protein
MA_10429884g0020	CCGTAAAACTGTTCTGTTAG	50.276	GACCATGAGGAACTATTACA	49.885	222	(ACCAAA)2	161	172	AT1G14020.1	O-fucosyltransferase family protein
MA_10429887g0020	AAATGTATCCAGAAACTGTG	50.022	GCACAAATTATACTAGCACC	50.178	174	(AAATTG)2	199	210	AT2G45150.1	CDS4 cytidinediphosphate diacylglycerol synthase 4
MA_10429892g0010	CTTTGGGTTTCTAAGTTTG	50.09	ATAGGGTTTCTAAATAGCGT	50.292	159	(GCGGCC)2	121	132	AT5G08240.1	unknown protein. BEST Arabidopsis thaliana protein match is: unknown protein (TAIR:AT5G23160.1). Has 69 Blast hits to 69 proteins in 10 species: Archae - 0. Bacteria - 1. Metazoa - 0. Fungi - 0. Plants - 68. Viruses - 0. Other Eukaryotes - 0 (source: NCBI BLink).
MA_10429892g0010	ACGCTATTTAGAAACCCTAT	50.292	TTTAGCTTTAGATTGACGAT	49.623	255	(CTTCGG)2	383	394	AT5G08240.1	unknown protein. BEST Arabidopsis thaliana protein match is: unknown protein (TAIR:AT5G23160.1). Has 69 Blast hits to 69 proteins in 10 species: Archae - 0. Bacteria - 1. Metazoa - 0. Fungi - 0. Plants - 68. Viruses - 0. Other Eukaryotes - 0 (source: NCBI BLink).
MA_10429896g0010	GGGAAGATGTTATCTCAGAC	51.023	TATATTCAAAACGTTCTCGT	50.162	185	(GGAAAA)2	306	317	AT2G25870.1	haloacid dehalogenase-like hydrolase family protein
MA_10429909g0020	AGATGTCATTGATTATACGG	49.99	GGAGAGCCTAATAGAAGGTA	50.57	235	(AGTATC)2	416	427	AT3G45400.1	exostosin family protein
MA_10429910g0010	AACTTCGAACATTAAAATCA	50.114	ATAAATCCGTAGAAAACCTT	50.074	200	(AGAAGG)2	101	112	AT5G48460.1	Actin binding Calponin homology (CH) domain-containing protein
MA_10429915g0010	GCTTATCTTACAACACCAAT	49.479	TTCTATCTACTGGCATGTTT	49.982	268	(GGAT)3	613	624	AT1G74240.1	Mitochondrial substrate carrier family protein
MA_10429923g0030	GCTTTACTTTTGTTGGTTT	49.744	CTAAGTCGTGGAAATAGAAA	49.873	103	(GAGGCA)2	76	87	AT2G21100.1	Disease resistance-responsive (dirigent-like protein) family protein
MA_10429928g0010	CTGATCATATTGCTGTTCTT	50.277	ATCATCTACCTGTTCCTCTT	50.233	107	(AGGATC)2	563	574	AT1G11360.1	Adenine nucleotide alpha hydrolases-like superfamily protein
MA_10429951g0010	GTCGTTTGAATTTTGTTTAC	50.025	ATTTTCTTATTCATTGTCCA	49.797	226	(AATCTT)2	1501	1512	AT5G26710.1	Glutamyl/glutaminyl-tRNA synthetase, class Ic
MA_10429958g0020	CATAATTAGGAATGGATTTG	49.931	TTCTCTCAAATAACCTCAGA	49.92	200	(ATGCGGA)2	758	771	AT2G35030.1	Pentatricopeptide repeat (PPR) superfamily protein
MA_10429962g0010	AATATGTAAACCCCAAATTC	50.909	TCTCTGATATTTGAGACTGC	50.24	268	(CGATGA)2	810	821	AT5G22020.1	Calcium-dependent phosphotriesterase superfamily protein
MA_10429973g0020	CTCTCTTGGAATGAAAACTA	49.633	CTCTTGACACTGAATAGCTC	49.88	213	(CAAT)3	310	321	AT2G45560.1	CYP76C1 cyto
MA_10429973g0020	GACGTAACACGAAAATCTAT	49.479	GTCAGTTAAGTAGCCTCTGA	49.587	185	(GGTATTC)2	735	748	AT2G45560.1	CYP76C1 cyto
MA_10429975g0010	CTATGGTGAGTCTCTTTTTG	49.912	TCTTCATCTTCATAGAGCAG	50.473	274	(ACAGCA)2	1065	1076	AT2G44660.1	ALG6, ALG8 glycosyltransferase family
MA_10429975g0010	ATATACGTGTGGATTCATGT	50.048	GTAGCCACAAGATAGATGTC	49.555	280	(ATGAAG)2	1259	1270	AT2G44660.1	ALG6, ALG8 glycosyltransferase family
MA_10429985g0010	CTTCGAAACCACCAAT	49.297	GACATACTCATCATCCTCAC	49.741	240	(GGCAGA)2	49	60	AT3G04530.1	PPCK2, PEPCK2, ATPPCK2 phosphoenolpyruvate carboxylase kinase 2
MA_10429999g0020	AAGGCAACTCTCAGCA	50.254	AAGATCGATTCTCGTAAAC	49.268	205	(GAG)6	88	105	AT1G50660.1	unknown protein. INVOLVED IN: biological_process unknown. LOCATED IN: chloroplast. EXPRESSED IN: 22 plant structures. EXPRESSED DURING: 13 growth stages. BEST Arabidopsis thaliana protein match is: unknown protein (TAIR:AT3G20350.1). Has 21445 Blast hits to 15134 proteins in 1325 species: Archae - 461. Bacteria - 2309. Metazoa - 11052. Fungi - 1737. Plants - 1035. Viruses - 42. Other Eukaryotes -…
MA_10429999g0020	GAAGGTTTACGAGAATCG	50.569	GTCCCTCATCATCATTATC	49.647	122	(GCGGGC)3	244	261	AT1G50660.1	unknown protein. INVOLVED IN: biological_process unknown. LOCATED IN: chloroplast. EXPRESSED IN: 22 plant structures. EXPRESSED DURING: 13 growth stages. BEST Arabidopsis thaliana protein match is: unknown protein (TAIR:AT3G20350.1). Has 21445 Blast hits to 15134 proteins in 1325 species: Archae - 461. Bacteria - 2309. Metazoa - 11052. Fungi - 1737. Plants - 1035. Viruses - 42. Other Eukaryotes -…
MA_10429999g0020	GAAGAGCAACAGACTACAAG	50.021	TTTTCCATTAAGTATTTCCA	50.191	264	(AAAGAAA)2	988	1001	AT1G50660.1	unknown protein. INVOLVED IN: biological_process unknown. LOCATED IN: chloroplast. EXPRESSED IN: 22 plant structures. EXPRESSED DURING: 13 growth stages. BEST Arabidopsis thaliana protein match is: unknown protein (TAIR:AT3G20350.1). Has 21445 Blast hits to 15134 proteins in 1325 species: Archae - 461. Bacteria - 2309. Metazoa - 11052. Fungi - 1737. Plants - 1035. Viruses - 42. Other Eukaryotes -…
MA_10430001g0010	TAATTTTTCCTTTCAATGTG	50.598	GGTGTTTGTAACTTTTTCAG	50.008	117	(ATG)4	728	739	AT3G06030.1	ANP3, MAPKKK12, NP3 NPK1-related protein kinase 3
MA_10430009g0010	TCTCATATCAACGGTCTATC	49.944	TTCTGAATTTTTATTTCTGC	50.027	197	(AGCCGA)2	164	175	AT3G18580.1	Nucleic acid-binding, OB-fold-like protein
MA_10430013g0010	GCAGAGTTACCGATCTATCT	51.129	CCACCCAGACTTATAGTGTA	50.107	267	(TGCCAA)2	2163	2174	AT4G29840.1	MTO2, TS Pyridoxal-5-phosphate-dependent enzyme family protein
MA_10430013g0010	TACACTATAAGTCTGGGTGG	50.107	ATACCCTTACTTCTGAGCTT	50.034	256	(TCGA)3	2272	2283	AT4G29840.1	MTO2, TS Pyridoxal-5-phosphate-dependent enzyme family protein
MA_10430013g0020	GTCTAACTTGGTATCTCCGT	50.881	ATCTGTTTGTAGCCATAAGA	49.982	215	(AAGAGA)2	130	141	AT1G03840.1	MGP C2H2 and C2HC zinc fingers superfamily protein
MA_10430013g0020	TAGCCTGCCTTACTTGTAT	50.213	AGACTGAACAAAGCTTGATA	50.073	241	(GCACTG)2	1163	1174	AT1G03840.1	MGP C2H2 and C2HC zinc fingers superfamily protein
MA_10430021g0010	GCAAGTCTAAATTAACCAAA	50.019	GACGATCATAAGGAGAAATA	49.381	255	(GAGTGT)2	183	194	AT2G26650.1	AKT1, ATAKT1, KT1 K+ transporter 1
MA_10430023g0010	TCTTTGAAATGCTCTATGAT	49.99	TCTACGTACTCTTCCATGTC	50.029	205	(ATATTC)2	383	394	AT3G20830.1	AGC (cAMP-dependent, cGMP-dependent and protein kinase C) kinase family protein
MA_10430026g0010	GTTTATCATTTCTTGTGCTC	49.898	GTGTTCCACGTTATCTGTAT	49.843	162	(GGTGTT)2	835	846	AT1G77120.1	ADH1, ADH, ATADH, ATADH1 alcohol dehydrogenase 1
MA_10430027g0010	ATGTGGGTTGACTAACTCTA	49.534	TAGATAGGAGCTGCATTACT	49.479	219	(CAAGGAT)2	183	196	AT4G11600.1	ATGPX6, PHGPX, LSC803, GPX6 glutathione peroxidase 6
MA_10430030g0010	AGTCTCACTCGACCTCC	49.982	TAGCAGATATAGTGCCATCT	50.09	135	(CATCTC)2	37	48	AT4G35590.1	RWP-RK domain-containing protein
MA_10430030g0010	TGAAAAGGAAATGTAGAGAA	50.106	CTCTTAAATATGTCCTGTCG	50.016	244	(CAAGAGA)2	1173	1186	AT4G35590.1	RWP-RK domain-containing protein
MA_10430030g0010	TCTCATACAGGATCTACAGG	49.924	TGAGTTTGAGTTTGAAGAAT	49.826	232	(AAGGCAC)2	1323	1336	AT4G35590.1	RWP-RK domain-containing protein
MA_10430030g0010	CGACAGGACATATTTAAGAG	50.016	AAGTTCTGGCCTTATCTATC	50.36	151	(TCAAAC)2	1363	1374	AT4G35590.1	RWP-RK domain-containing protein
MA_10430032g0010	CAGAAATTCAAATTGAGAGA	50.403	TATACTCCACACTCTGTTCC	49.827	234	(TGCTATC)2	228	241	AT5G57330.1	Galactose mutarotase-like superfamily protein
MA_10430036g0010	CATCTGGTTTCTACACTGTC	50.278	GATTTATGACCAAACTGAGA	50.03	217	(GAAGGA)2	3277	3288	AT2G47820.1	unknown protein. BEST Arabidopsis thaliana protein match is: unknown protein (TAIR:AT1G09040.1). Has 628 Blast hits to 543 proteins in 149 species: Archae - 0. Bacteria - 106. Metazoa - 145. Fungi - 69. Plants - 97. Viruses - 10. Other Eukaryotes - 201 (source: NCBI BLink).
MA_10430039g0010	ATTATGCTATTAGTCCCCTT	49.998	TTTGTAGAGCTTCTCACACT	50.021	176	(ACAACC)2	145	156	AT3G02950.1	THO7, AtTHO7 Tho complex subunit 7/Mft1p
MA_10430040g0010	CTTTGGAATTAAACAATCTG	50.146	AAGTTCATGAGTTTGTGAAG	50.117	161	(ACTTCA)2	208	219	AT5G57420.1	IAA33 indole-3-acetic acid inducible 33
MA_10430043g0010	ACAAAATGTCTCTGGTGTT	50.028	TAACATCAAAATTGAACAAA	49.255	276	(GCTGAA)2	339	350	AT5G16760.1	Inositol 1,3,4-trisphosphate 5/6-kinase family protein
MA_10430052g0020	GTATATTCGTTATTTCCAGG	49.184	CTCTCTTGACAGAAACGTC	50.44	184	(TTGTGT)2	830	841	AT5G65550.1	UDP-Glycosyltransferase superfamily protein
MA_10430057g0010	TGTTTCCATATCTCGTTTAT	49.846	CATCGTTTATTTTCTCATTC	49.984	123	(TCCAAG)2	3201	3212	AT1G70370.1	PG2 polygalacturonase 2
MA_10430057g0010	TGTTTCCATATCTCGTTTAT	49.846	CATCGTTTATTTTCTCATTC	49.984	123	(AAGGTG)2	3165	3176	AT1G70370.1	PG2 polygalacturonase 2
MA_10430057g0010	GAGTTTAAGCAATATGGAAA	49.893	CATATAATCTCTCAGGTTCG	49.882	252	(AATTCC)2	2661	2672	AT1G70370.1	PG2 polygalacturonase 2
MA_10430057g0010	GATCAATTTACTTCATACGC	50	ACTGGTGAAAGTAACATGAG	49.969	183	(AATGAA)2	948	959	AT1G70370.1	PG2 polygalacturonase 2
MA_10430057g0010	GATCAATTTACTTCATACGC	50	ACTGGTGAAAGTAACATGAG	49.969	183	(AATGAA)2	2211	2222	AT1G70370.1	PG2 polygalacturonase 2
MA_10430064g0020	AATGATATCAATGAGTCAGC	49.909	AAATGGTTAAATCCTTTCTT	50.029	211	(AGGATTTG)2	1149	1164	AT3G04220.1	Disease resistance protein (TIR-NBS-LRR class) family
MA_10430081g0010	AATGAATGTAAGAGTGTTGG	50.022	TCTTTCACAGTCCTCAATAG	50.212	237	(CAGTGGA)2	1352	1365	AT4G28190.2	ULT1 Developmental regulator, ULTRAPETALA
MA_10430081g0010	TTCAGTTTTTCAGGAGTTAG	49.769	TCCATTTCATCACTAGAATC	49.892	255	(TTGAAT)2	707	718	AT4G28190.2	ULT1 Developmental regulator, ULTRAPETALA
MA_10430081g0010	AATGAATGTAAGAGTGTTGG	50.022	TCTTTCACAGTCCTCAATAG	50.212	237	(AAAGAG)2	1231	1242	AT4G28190.2	ULT1 Developmental regulator, ULTRAPETALA
MA_10430081g0010	AATGAATGTAAGAGTGTTGG	50.022	TCTTTCACAGTCCTCAATAG	50.212	237	(CAGTGGA)2	1250	1263	AT4G28190.2	ULT1 Developmental regulator, ULTRAPETALA
MA_10430083g0010	AATGGATGCACACAAGT	49.585	CTGTTAGCGTAAAAGTCTTG	50.643	151	(CTT)4	35	46	AT1G15750.1	WSIP1, TPL Transducin family protein / WD-40 repeat family protein
MA_10430083g0010	AGACTGTTCAACGAACTTTA	50.014	GAATAAGCTACTCCAAACAA	49.84	274	(GGATCTT)2	1368	1381	AT1G15750.1	WSIP1, TPL Transducin family protein / WD-40 repeat family protein
MA_10430083g0010	GAGTGTTGGAGATAAAGTCA	49.977	CTAGTATTGCGATCATTTCT	49.757	234	(TGGCTT)2	2543	2554	AT1G15750.1	WSIP1, TPL Transducin family protein / WD-40 repeat family protein
MA_10430083g0010	CAAGTATTCCACCTCAGTTA	50.25	AATTATGTTGTTGTCCTGAG	50.022	248	(CAC)4	2813	2824	AT1G15750.1	WSIP1, TPL Transducin family protein / WD-40 repeat family protein
MA_10430083g0010	CTGCAACTAATCCTCTTATG	50.205	CTGACTGATAATCCCCTAA	49.97	255	(GCACCT)2	922	933	AT1G15750.1	WSIP1, TPL Transducin family protein / WD-40 repeat family protein
MA_10430086g0010	ATTTGTTGATTTACAGCACT	49.892	TAGCTTCTTCTTGTAGCATT	49.751	236	(ATTCATC)2	622	635	AT3G06820.1	BRCC36B, AtBRCC36B Mov34/MPN/PAD-1 family protein
[truncated: 15,313 more rows]

## Sheet: Ptaeda ClassI SSR Primers
GeneID	ForwardPrimer	TMFoward	ReversePrimer	TMReverse	ProductSize	SSRMotif	StartPosition	EndPosition	TAIR ID	Gene description
PITA_000096338-RA	GTTGTGATCATGATAGGAATA	49.948	AGAATTAAAAAGGAGAAGAAA	49.809	142	(ATAATGGTTC)2	572	591	AT2G38530.1	LTP2, LP2, cdf3 lipid transfer protein 2
PITA_000094616-RA	ACTTTGATTTAGAGGGTTTT	49.981	GCAAAAAGTTATTCACAAAT	49.806	231	(GATATAGATA)2	806	825	AT4G23340.2	2-oxoglutarate (2OG) and Fe(II)-dependent oxygenase superfamily protein
PITA_000094616-RA	ACTTTGATTTAGAGGGTTTT	49.981	GCAAAAAGTTATTCACAAAT	49.806	231	(GATATAGATA)2	735	754	AT4G23340.2	2-oxoglutarate (2OG) and Fe(II)-dependent oxygenase superfamily protein
PITA_000080772-RA	CCTAAATTATGCCATAGAAA	50.02	ATACAGTCTCCATGTAATCG	49.937	271	(CGCCACCAT)3	827	853	AT1G61610.1	S-locus lectin protein kinase family protein
PITA_000087692-RA	AATCTATATGTCAATCTCGC	49.396	CTCATCCATGCTCTAACTAA	50.503	145	(CATGCAACTA)2	555	574	AT5G52390.1	PAR1 protein
PITA_000084358-RA	GTTAGACTGTCGTATCTGCT	49.404	AAAACAACGTATTCTTCTCA	50.065	215	(AT)10	1333	1352	AT4G22880.1	LDOX, TDS4, TT18, ANS leucoanthocyanidin dioxygenase
PITA_000078906-RA	TTCTTCCACAACTTTACTTC	49.542	TTACGAAGTCGAAAATACTC	49.84	200	(TTGGACGCCT)2	1068	1087	AT4G37070.2	PLP1, PLA IVA, AtPLAIVA Acyl transferase/acyl hydrolase/lysophospholipase superfamily protein
PITA_000079034-RA	GCTGGTATTTGTTTAATGAT	49.541	TCTTATTTTTGCAGTCTGTT	50.254	142	(GCG)7	252	272	AT3G16920.1	CTL2, ATCTL2 chitinase-like protein 2
PITA_000080510-RA	GTAAAACTCATGTTCTTGGA	50.166	AAAAAGCCAATACTTACAAA	49.754	271	(AACGGA)5	1227	1256	AT5G27320.1	ATGID1C, GID1C alpha/beta-Hydrolases superfamily protein
PITA_000071801-RA	AAACTTATATTTGCAAGCAC	50.035	AAATATCCATACAACCAATG	49.984	179	(CT)10	98	117	AT4G26690.1	SHV3, MRH5, GPDL2 PLC-like phosphodiesterase family protein
PITA_000066842-RA	AGCCCTTACATGTATTCAG	50.124	AGTACAGGTCTTTTCCTTTT	49.931	237	(GGA)7	168	188	AT1G47510.1	AT5PTASE11, 5PTASE11 inositol polyphosphate 5-phosphatase 11
PITA_000066034-RA	GATTCGCAATCTAATAAAAA	50.12	ATGTCCTCTGTATGTTTGAA	50.326	159	(ATTCTCACCA)2	402	421	AT4G33270.1	CDC20.1 Transducin family protein / WD-40 repeat family protein
PITA_000069598-RA	AGGATTCTAGAGAAAATGGA	50.634	GAGTTTGGCTACTGTAAATG	50.115	180	(CATGCTCA)3	485	508	AT3G16610.1	pentatricopeptide (PPR) repeat-containing protein
PITA_000028517-RA	ATAGGTATCTTGCTCCTCAG	51.157	ATGCCTCTCATCTGTAAAC	49.843	160	(TGAACA)5	362	391	AT5G05230.1	RING/U-box superfamily protein
PITA_000039118-RA	GTATAAATGGGAAGAGGAAA	51.099	CTTTACAAAGACCATGAATC	49.74	156	(TGGTT)5	57	81	AT5G46100.1	Pentatricopeptide repeat (PPR) superfamily protein
PITA_000030076-RA	TATGTATATTCCAGCACCTT	49.895	GCAAGGTTATATGTTGAGAG	49.982	221	(TGTATTCCGT)2	377	396	AT5G09400.1	KUP7 K+ uptake permease 7
PITA_000051918-RA	CAACAAGGTACATTCTCATT	50.022	AATTTGAATATGAAAACTCG	49.71	145	(CTTAAGAAGC)2	1260	1279	AT4G25080.3	CHLM magnesium-protoporphyrin IX methyltransferase
PITA_000047810-RA	CATGAATTCTGCTAATTTTT	49.893	GACAAATTATGGACAAGAAC	49.51	228	(GTGGACGGCG)2	539	558	AT3G05320.1	O-fucosyltransferase family protein
PITA_000044578-RA	GAAACATGGTAATGAGGATA	49.94	GACTGTTAGATAAACATGGG	49.597	133	(GAG)7	394	414	AT2G39795.1	Mitochondrial glycoprotein family protein
PITA_000041352-RA	TAGTATTAACAAAAGGGCAT	49.496	ACTTTGCATAACAGGAGATA	49.982	272	(TA)12	1756	1779	AT5G63890.1	ATHDH, HISN8, HDH histidinol dehydrogenase
PITA_000069443-RA	TTCATGAGAGGACTTGTATC	49.834	TATCTAACACGAGGCTTAAC	49.889	217	(GCAGATGATA)2	711	730	AT3G50660.1	DWF4, CYP90B1, CLM, SNP2, SAV1, PSC1 Cyto
PITA_000029414-RA	AGATTTTTATGTGTGTCTGC	50.184	TATAGATAAACGGGAAATGA	50.113	187	(ATACAATTTA)2	1285	1304	AT3G51240.1	F3H, TT6, F3H flavanone 3-hydroxylase
PITA_000006650-RA	TTTTGAAAGAGATGGAGATA	49.973	CCACAACTGTCAAAGATTAT	50.022	275	(GATAGTCTAA)2	1334	1353	AT5G20190.1	Tetratricopeptide repeat (TPR)-like superfamily protein
PITA_000045997-RA	CACATTCACCTGTAAAATCT	50.022	AAGGAGGAGGTATCTTAGAG	49.43	225	(CCA)9	1381	1407	AT5G54650.1	Fh5, ATFH5 formin homology5
PITA_000038919-RA	CTATATGACCTTCTCACAGC	49.791	CAAGGAGTAGAAATAGAGCA	49.875	261	(AGC)7	506	526	AT1G24590.1	DRNL, DRN-LIKE, SOB2, ESR2 DORNROSCHEN-like
PITA_000035266-RA	ATCGAAGAAGGAATAGAAAT	49.909	TCTTCTTCATTTTCCTCTG	50.213	251	(GCAGAG)4	250	273	AT2G18050.1	HIS1-3 histone H1-3
PITA_000008149-RA	GAGAATACGGAGAGAGAGAG	50.621	ACACAAAAACCAAAATGAT	50.268	136	(CAGAT)5	31	55	AT3G12060.1	TBL1 Plant protein of unknown function (DUF828)
PITA_000024823-RA	AAAGTGAAAGTGAAAGTGAA	49.964	CTTGCACTGTAGTCTTCTTC	50.021	162	(AAGATG)4	2873	2896	AT3G14470.1	NB-ARC domain-containing disease resistance protein
PITA_000024823-RA	TATTGGAATAGAGAATTTGC	49.764	TTCACTTTCACTTTCACTTT	49.964	280	(AGGTGA)6	2808	2843	AT3G14470.1	NB-ARC domain-containing disease resistance protein
PITA_000050079-RA	ATAGTGTTTTTGGAGTAGCA	50.115	TCAGATGACTGTGACTACCT	50.082	252	(GCCACA)7	2100	2141	AT5G07290.1	AML4, ML4 MEI2-like 4
PITA_000028200-RA	CTCTTGTTGTGGAAGTAAAG	50.048	CATATCCAGTTCTTTAGACG	50.016	157	(CTACTATCTG)2	1251	1270	AT3G07720.1	Galactose oxidase/kelch repeat superfamily protein
PITA_000083877-RA	TATCAGGTTATAGGAGCAGA	50.073	TCAGAACCTGTCATCAAA	50.013	219	(CAAGAGAGCA)2	175	194	AT3G44540.1	FAR4 fatty acid reductase 4
PITA_000069613-RA	AAAATAAAGGAGGTGGTAAT	49.9	GGTTTTGATTTTGGTTTC	50.27	228	(TGG)7	1273	1293	AT1G23000.1	Heavy metal transport/detoxification superfamily protein
PITA_000062757-RA	AATTTCACTGGTGAACTATG	50.022	GGCTCTACTACTGTTCATTG	49.929	270	(TTGAAGGGAA)2	244	263	AT3G04350.1	Plant protein of unknown function (DUF946)
PITA_000027109-RA	CAGTGAAGAAACTCTAGCAC	50.021	TGTTTATTCATTCTTCCATC	50.082	207	(AGAAGTGCAA)2	400	419	AT1G76880.1	Duplicated homeodomain-like superfamily protein
PITA_000050743-RA	CTTACACAAATTTAGCGAGT	50.018	CTTGAAATAGGAGCAGATAG	49.464	202	(GGTACAGCCA)2	1452	1471	AT1G80490.1	TPR1 TOPLESS-related 1
PITA_000036226-RA	CTGGACATGTAACTGAAACT	49.969	CCATTTCTTCATGTGTATCT	49.885	249	(ACAAATGCAG)2	2568	2587	AT3G15550.1	unknown protein. Has 25732 Blast hits to 16979 proteins in 961 species: Archae - 144. Bacteria - 1801. Metazoa - 12681. Fungi - 1868. Plants - 912. Viruses - 94. Other Eukaryotes - 8232 (source: NCBI BLink).
PITA_000024881-RA	TTCTTCTAACATGGTGAGTT	49.68	AAGTAAAATGATGACAGCAG	50.41	276	(AATTTTTTTA)2	3168	3187	AT3G27700.1	zinc finger (CCCH-type) family protein / RNA recognition motif (RRM)-containing protein
PITA_000064099-RA	AACAACAACAACAACATGA	50.119	CTGTTGAAGAAGATCGATAG	49.971	240	(TCC)7	1125	1145	AT3G15210.1	ATERF-4, ERF4, RAP2.5, ATERF4 ethylene responsive element binding factor 4
PITA_000064099-RA	AACAACAACAACAACATGA	50.119	CTGTTGAAGAAGATCGATAG	49.971	240	(TCC)7	645	665	AT3G15210.1	ATERF-4, ERF4, RAP2.5, ATERF4 ethylene responsive element binding factor 4
PITA_000042521-RA	AGCACTTTACACAATTAAGC	49.986	AGAACAGACATACCACTTCA	50.278	276	(TGTAGATTAT)2	3237	3256	AT1G63440.1	HMA5 heavy metal atpase 5
PITA_000036803-RA	ACAAACACTTATTTCCACTG	50.157	CAAAGTGAGTCTTGACCTT	49.911	223	(AT)12	269	292	AT5G47910.1	RBOHD, ATRBOHD respiratory burst oxidase homologue D
PITA_000059457-RA	GGTATCTATGATGGTGAAAA	49.94	TTGGAAACTCTTCTATCTCA	49.92	139	(TATATGTTGC)2	1504	1523	AT2G14080.1	Disease resistance protein (TIR-NBS-LRR class) family
PITA_000041920-RA	GTATATTTGTGGCTTACTGG	50.025	CGAGACTCATATATCAAAGC	50.04	178	(CTTGGTTGCT)2	707	726	AT1G08700.1	PS1 Presenilin-1
PITA_000049442-RA	GGAATACTGAACAATCCTG	50.179	TAGAAAGAATAGATGACCCA	49.831	279	(CCATCC)4	1636	1659	AT3G05990.1	Leucine-rich repeat (LRR) family protein
PITA_000038688-RA	CTCTAGCGACCATTTATTC	50.032	GCAGTAACACCAGTGTAGAT	49.986	175	(CACGGTGATA)2	141	160	AT1G13380.1	Protein of unknown function (DUF1218)
PITA_000015228-RA	GTTCAAATATTAATGTTATTGC	49.007	ACCAAAATGTGATTGAATAG	50.073	167	(TATTTATGTT)2	41	60	AT2G41480.1	Peroxidase superfamily protein
PITA_000039537-RA	AGGATAAGAAGAAGAAAAGC	49.903	CCAACAGTTTCTTCTACAAC	49.82	166	(TC)13	49	74	AT4G24740.1	AFC2, AME1, FC2 FUS3-complementing gene 2
PITA_000048852-RA	ATATGCAACAGAAGAGATTG	50.277	TCTCTGGTCTATTATGGTTG	50.116	172	(GAACTGGAGA)2	340	359	AT1G14340.1	RNA-binding (RRM/RBD/RNP motifs) family protein
PITA_000074846-RA	TTGTCCTATCAGATTGAAAC	50.03	GAAATGTCACTATCCAGAAA	50.03	203	(AGTTACAATT)2	1869	1888	AT2G24130.1	Leucine-rich receptor-like protein kinase family protein
PITA_000018656-RA	TTAAAGATGGTAGTCGTCAT	49.791	GTAATCAAAACACTTCTCCA	50.166	276	(TTTAAATGAT)2	3401	3420	AT5G54440.1	CLUB, AtTRS130 CLUB
PITA_000088101-RA	AATTTATACACAGACGCATT	49.993	CTTCTTCTTGATCAGCACT	50.181	216	(TCGATTCCTG)2	249	268	AT1G22360.1	AtUGT85A2, UGT85A2 UDP-glucosyl transferase 85A2
PITA_000038020-RA	AACATTGTTGATAAGATTGG	50.073	TAGAGTAACCTATGGTTGGA	49.825	277	(AACATGACC)3	643	669	AT1G02640.1	BXL2, ATBXL2 beta-xylosidase 2
PITA_000052897-RA	GAGAAAGATAGGGAGAGAAG	49.843	TCCAACTTAATCTCTCTTGA	49.92	173	(GA)22	105	148	AT3G62660.1	GATL7 galacturonosyltransferase-like 7
PITA_000080274-RA	AATTTTAAGCAACTTCTGTG	49.97	CTAAACAGATGTTCACCAAT	50.022	278	(TTCGAT)5	94	123	AT4G39700.1	Heavy metal transport/detoxification superfamily protein
PITA_000074025-RA	AGCAGATCATAATCTTGGA	50.443	CTTGTTAAGCTTTAGTGAGC	49.882	127	(CAAGAGAGCA)2	82	101	AT3G44540.1	FAR4 fatty acid reductase 4
PITA_000084196-RA	TCTAACTAAGAGTCCGCAT	49.98	GTGAAATACTGAAATCTCCA	50.03	243	(GTAGTTGCAT)2	35	54	AT3G47570.1	Leucine-rich repeat protein kinase family protein
PITA_000084788-RA	CATCAAGAACAATTGATGA	49.757	CAAAATATTCCATTCATTTC	49.851	173	(GCAACC)5	108	137	AT5G54900.1	ATRBP45A, RBP45A RNA-binding protein 45A
PITA_000068222-RA	GAATATCTGCTTTTCACTTG	50.123	TGAATCCTAAAGAAATACCA	50.017	230	(AATGGATCCA)2	186	205	AT4G30160.1	VLN4, ATVLN4 villin 4
PITA_000052693-RA	GGTGATGCAATAGAGTATGT	49.902	GATCTTGTATTGCTGTTGAT	50.048	255	(AAT)7	2186	2206	AT4G09820.1	TT8, BHLH42 basic helix-loop-helix (bHLH) DNA-binding superfamily protein
PITA_000031624-RA	ATAGGAGCTCAGACAGTTCT	50.576	GAGATAAATCAGGAACATCA	49.892	251	(TGTGGGTGGA)2	253	272	AT1G32240.1	KAN2 Homeodomain-like superfamily protein
PITA_000086422-RA	GAGGAAAAGGGAAGAAG	49.3	TCAACGACTCTCTCATACTC	49.982	277	(AATCAGAAGA)2	46	65	AT2G25290.1	Phox1 Octicosapeptide/Phox/Bem1p (PB1) domain-containing protein / tetratricopeptide repeat (TPR)-containing protein
PITA_000082821-RA	ATTCAAATTGTGTTACGTTC	50.172	GGTGGTAACTCCACATATTA	49.932	161	(GCCTC)6	1249	1278	AT4G13480.1	AtMYB79, MYB79 myb domain protein 79
PITA_000082821-RA	ATTCAAATTGTGTTACGTTC	50.172	GGTGGTAACTCCACATATTA	49.932	161	(TCCTC)6	1279	1308	AT4G13480.1	AtMYB79, MYB79 myb domain protein 79
PITA_000029155-RA	ATTTAAAAAGAGTTGAGGGT	49.981	TTTTATTAAACCACGAAAAG	50.217	254	(TTTATCATTT)2	1117	1136	AT1G14870.1	PCR2 PLANT CADMIUM RESISTANCE 2
PITA_000019779-RA	AATGATCCTCATCACATAGA	50.046	CAGTTTTCTGAGAAGGTATG	49.912	172	(GAT)7	145	165	AT1G47670.1	Transmembrane amino acid transporter family protein
PITA_000065668-RA	CTACACAAATAGAGGCAGAC	49.929	TTCTTCTCAAGAAACTCATC	49.337	106	(GAA)9	606	632	AT1G64710.1	GroES-like zinc-binding dehydrogenase family protein
PITA_000027788-RA	TCAATTCAAGTGGTTTATTT	49.928	AATACGTGATGAAGACGAT	50.196	103	(AAT)8	1165	1188	AT4G11290.1	Peroxidase superfamily protein
PITA_000038648-RA	AAACAGATGATAACCAGACA	50.326	TGTGATTGAGGCTTTATACT	49.982	271	(GCTTTTAGTT)2	1892	1911	AT5G16300.1	Vps51/Vps67 family (components of vesicular transport) protein
PITA_000057135-RA	CCTCCCTATTTAGAAAGAAC	50.066	CAAGAGAAAGTATACGATGG	50.016	174	(CTGCAT)4	84	107	AT3G52970.1	CYP76G1 cyto
PITA_000043195-RA	TTTATTTCGATTTCTTGTTC	49.845	TTACTCACACAATTCCTCTC	49.977	225	(GATTGG)5	356	385	AT5G56750.1	NDL1 N-MYC downregulated-like 1
PITA_000066778-RA	GTGAACTCTCATCTTTTTGA	50.126	TTTGAGGAGATGATATGTGT	50.187	120	(GAA)7	1278	1298	AT3G01470.1	ATHB-1, ATHB1, HD-ZIP-1, HAT5, HB-1 homeobox 1
PITA_000021305-RA	CCAGCTTTTGAGTCTTATTA	50.058	ATACCTGCCACCTGTAGTA	50.419	136	(GGGTTAT)3	142	162	AT5G56030.2	HSP81-2 heat shock protein 81-2
PITA_000051694-RA	TGATACAAGTCCTCCTAGTG	50.064	AGCTGTCTTTAATCATCATC	49.276	222	(GATGAA)4	3808	3831	AT3G23890.1	TOPII, ATTOPII topoisomerase II
PITA_000051694-RA	TCAGATGAGGATGATACAAT	50.046	TTCCTAAATCAGAATCACTG	50.26	175	(AGA)8	3177	3200	AT3G23890.1	TOPII, ATTOPII topoisomerase II
PITA_000052007-RA	GGTGAGAGTTACGATATCAA	50.082	TCTTAGACTCTTCAGTAGCG	50.014	151	(ACTAGT)4	1135	1158	AT5G56960.1	basic helix-loop-helix (bHLH) DNA-binding family protein
PITA_000026836-RA	ACTCAATAGCTTGTTGACAC	50.134	TTCCTAGAACCAGACAATTA	49.966	248	(GTCCA)4	1178	1197	AT2G39700.1	ATEXPA4, ATEXP4, ATHEXP ALPHA 1.6, EXPA4 expansin A4
PITA_000073351-RA	GGTCATACAATGATGGTAAC	49.996	ATATTCATGCAATCTACCAC	49.956	245	(AGAGGAAGAA)2	183	202	AT4G28520.1	CRU3, CRC cruciferin 3
PITA_000009491-RA	AGAAAAGGAGGATGAGGT	50.842	TACAAATATGAAGATTGCCT	50.033	211	(GGGGAGCAGG)2	109	128	AT2G05630.1	ATG8D Ubiquitin-like superfamily protein
PITA_000048309-RA	GAAAGTTTGGAACACATAGA	50.166	GGAGCTCATGTTTACTAATG	49.982	225	(GGAAAACAAT)2	828	847	AT2G34660.1	ATMRP2, EST4, MRP2, ABCC2, AtABCC2 multidrug resistance-associated protein 2
PITA_000026490-RA	AGAGGAATAGAAGATGGTTC	49.95	GAAGCTACAAGTCTGTCAAG	50.021	209	(AATGGC)4	886	909	AT4G10350.1	ANAC070, BRN2, NAC070 NAC domain containing protein 70
PITA_000029961-RA	GAGACTACGATTACAAATGC	49.949	CGAGCACTTTTCTATATGTT	49.889	257	(GGC)7	271	291	AT4G17670.1	Protein of unknown function (DUF581)
PITA_000063086-RA	AACCGATAAGGAACTAAGAT	49.903	ATAATGATCATCGTCAAAAC	49.905	210	(GTGCGTCTGT)2	184	203	AT1G32130.1	IWS1, ATIWS1 Transcription elongation factor (TFIIS) family protein
PITA_000052659-RA	GCCTATCTATAGCTGGAAAC	51.029	TACTGTCGGAGGGAAA	49.894	202	(CGCCTTTCAT)2	992	1011	AT4G28350.1	Concanavalin A-like lectin protein kinase family protein
PITA_000027656-RA	CTGGATTCGTATTATGGTAG	49.928	GTCTTCATCTTGGTCAGAA	50.609	195	(GAA)7	916	936	AT2G42150.1	DNA-binding bromodomain-containing protein
PITA_000080616-RA	CATTACACATGGTTTCTCTT	50.022	CATTGCTCTCTTTCTCTTC	49.879	199	(AGGGCA)4	1181	1204	AT1G75710.1	C2H2-like zinc finger protein
PITA_000094127-RA	CACTATGAGAGTTGCTATCC	49.791	GTTGTAGTGATTAGCAGGTG	50.707	217	(CTCCCT)5	455	484	AT3G15210.1	ATERF-4, ERF4, RAP2.5, ATERF4 ethylene responsive element binding factor 4
PITA_000021541-RA	CATAGACAACGATGACCTAC	50.377	AAGATCCGAAGATCTAGAAG	50.359	214	(CGCTCTTCTA)2	1020	1039	AT4G36810.1	GGPS1 geranylgeranyl pyrophosphate synthase 1
PITA_000021541-RA	CATAGACAACGATGACCTAC	50.377	AAGATCCGAAGATCTAGAAG	50.359	214	(CCAGATCGCT)2	1079	1098	AT4G36810.1	GGPS1 geranylgeranyl pyrophosphate synthase 1
PITA_000057706-RA	ACTACGAGAGTCGCTACC	50.037	ATTCTTGTTGCTGTAGTGAT	49.697	219	(TCTCCC)4	448	471	AT1G50640.1	ERF3, ATERF3 ethylene responsive element binding factor 3
PITA_000050835-RA	AGTACCAGTGAAAGCATAAG	49.644	GCTGGTGTTTTGAATATAAG	50.162	165	(AGGTTACAGA)2	194	213	AT4G25000.1	ATAMY1, AMY1 alpha-amylase-like
PITA_000087164-RA	ACAGTGTGGTACTGTAGGAG	49.76	ATCACCAGGTATACATCAGA	50.038	112	(GAGGC)5	235	259	AT2G19170.1	SLP3 subtilisin-like serine protease 3
PITA_000091927-RA	CTGGTTAAGAAAATGATGTC	49.74	AAAATAATCGAAATGAATGA	50.034	272	(CCATACTCTG)2	1182	1201	AT5G55180.1	O-Glycosyl hydrolases family 17 protein
PITA_000054642-RA	GCATTGATTAATAAGACTGG	50.033	CCACAACTATATCACCAACT	49.878	178	(GACTCTCAAC)2	307	326	AT2G33150.1	PKT3, PED1, KAT2 peroxisomal 3-ketoacyl-CoA thiolase 3
PITA_000047296-RA	CATATGAAACCTTCACTCAC	50.326	CCTGGTTGGGAAAAA	50.22	231	(AATTTATGTG)2	1833	1852	AT2G26870.1	NPC2 non-specific phospholipase C2
PITA_000025546-RA	GAGAAAGGTGTGTGTACAAG	50.418	CCTGATTTTCAATTCATTAG	50.017	157	(GTTCCAGAAA)2	684	703	AT4G26500.1	EMB1374, CPSUFE, ATSUFE, SUFE1 chloroplast sulfur E
PITA_000020741-RA	TATCTGATCTGAGTACTGCC	50.091	ATATCCGCATTAACATAGAA	50.129	167	(AT)10	1764	1783	AT2G33310.1	IAA13 auxin-induced protein 13
PITA_000055488-RA	AACAATTTTTCTCATCTCAA	49.882	CAGTATTTATCCTGTCCTCA	50.116	247	(TGGACCTAAT)2	1080	1099	AT5G58575.1	CONTAINS InterPro DOMAIN/s: Sgf11, transcriptional regulation (InterPro:IPR013246). Has 30201 Blast hits to 17322 proteins in 780 species: Archae - 12. Bacteria - 1396. Metazoa - 17338. Fungi - 3422. Plants - 5037. Viruses - 0. Other Eukaryotes - 2996 (so
PITA_000056095-RA	CCCTAACTGCCTATACTACA	49.785	GCTAGTTTGTTTATGTGACC	49.892	254	(CCACCT)4	706	729	AT2G48010.1	RKF3 receptor-like kinase in in flowers 3
PITA_000025859-RA	CTAGAAGCTGTTAGGAATCA	49.875	ATAAAACTGATCTAAATGCG	49.94	105	(ATGGAG)4	497	520	AT2G24500.1	FZF Zinc finger protein 622
PITA_000003933-RA	ATTACTGAAATTTATCAGCG	49.94	TGCTCTTCATAGGTATCATC	50.142	245	(GAAAGGAAAA)2	520	539	AT3G09840.1	CDC48, ATCDC48, CDC48A cell division cycle 48
PITA_000034616-RA	ATAAAGTCAAATGCAAAGAA	50.298	TTGGAATTTGTTAAATTGTT	50.105	213	(TCTATACATA)2	299	318	AT2G39210.1	Major facilitator superfamily protein
PITA_000013006-RA	TAGTTGCCACAATAGAACTT	50.115	CCTTCTATCTTCATCACTCA	50.073	235	(AGGGCAAAAC)2	169	188	AT3G09350.1	Fes1A Fes1A
PITA_000091934-RA	ATTCGTTCAACACATTCTAC	49.988	TGGTTATAAACTTCAGAGGA	49.966	208	(AGCACATGGA)2	420	439	AT2G42980.1	Eukaryotic aspartyl protease family protein
PITA_000090925-RA	CGTCTACTAAATGAATGCTT	49.889	CTCCATTGATACACCATATT	49.797	259	(AGATCTCCGC)2	657	676	AT4G02570.1	ATCUL1, CUL1, AXR6 cullin 1
PITA_000080433-RA	CAGACACTGTAGCACAGATA	49.282	CTAACACCAATCTGAGAAAG	49.912	168	(CAGCCT)6	976	1011	AT1G67030.1	ZFP6 zinc finger protein 6
PITA_000080433-RA	CAGACACTGTAGCACAGATA	49.282	CTAACACCAATCTGAGAAAG	49.912	168	(CAACCT)5	1012	1041	AT1G67030.1	ZFP6 zinc finger protein 6
PITA_000037826-RA	CATTAATATGCCTACCGAT	50.268	CGACATACGATGAACTATCT	50.133	236	(AAG)10	872	901	AT5G01260.2	Carbohydrate-binding-like fold
PITA_000049918-RA	CCAATTCTCAGAAGGTTACT	51.048	ATGACGACGATAAAGATAAA	50.033	108	(GGA)8	1238	1261	AT1G02065.1	SPL8 squamosa promoter binding protein-like 8
PITA_000049918-RA	TAATAATACAGCAAGGGGTA	50.284	CAGTAACCTTCTGAGAATTG	49.912	227	(CTTCTG)4	1011	1034	AT1G02065.1	SPL8 squamosa promoter binding protein-like 8
PITA_000015845-RA	TGGAAGAAAGAGAAGATATG	49.494	TTTTCTTCTTCTTCAAACTG	49.909	160	(GAA)13	57	95	AT2G30160.1	Mitochondrial substrate carrier family protein
PITA_000078342-RA	GTGAAGATGATGTAAGTGGA	50.646	AGCAGAAAATTCATAATTGA	50.171	149	(TCAGGC)4	36	59	AT1G03780.2	TPX2 targeting protein for XKLP2
PITA_000055243-RA	TGACACTGAAACTCCTACTC	49.92	TCAGTCTGCTATTTTCTGTT	50.073	263	(CAGCAA)5	595	624	AT1G02110.1	Protein of unknown function (DUF630 and DUF632)
PITA_000062060-RA	GTTTACACTTTGTGATTCGT	50.124	ACAAAACTATAAATATGGAGA	46.184	142	(GAAATTCCAA)2	1026	1045	AT2G40150.1	TBL28 TRICHOME BIREFRINGENCE-LIKE 28
PITA_000011794-RA	TGTTTCCATATCTGGTCTAC	49.885	ATTTTCTCAATCTTTTCCTT	49.988	133	(CAACTC)4	1650	1673	AT1G23760.1	JP630, PG3 BURP domain-containing protein
PITA_000086303-RA	GTCAAATTTGTCCTCAATA	48.124	GAAGTCACATGGATTAAGAA	50.03	142	(TTCTG)4	44	63	AT5G36110.1	CYP716A1 cyto
PITA_000031874-RA	AAATCTTGCTCTTGATGATA	49.99	AAATATCTTTACCGGGTAGT	49.946	231	(GAGGAGAGTA)2	1996	2015	AT5G35700.1	FIM2, FIM5 fimbrin-like protein 2
PITA_000055055-RA	CACAAATTCTTCTACAACCT	49.399	GTCACTCCTTCTCTCTCTTT	49.987	138	(AGGGAG)4	212	235	AT4G00430.1	TMP-C, PIP1.4, PIP1E plasma membrane intrinsic protein 1.4
PITA_000091408-RA	TAGACCTTCACCAACACTAC	49.969	ATGATAACAACCAAAAGAAA	49.928	265	(TCTATACATA)2	248	267	AT2G39210.1	Major facilitator superfamily protein
PITA_000004257-RA	GCAGTGGTAAAAGAAGTGT	50.125	ATAGCCCATACATTCACTAA	49.895	134	(GATACCCAAA)2	1240	1259	AT2G45570.1	CYP76C2 cyto
PITA_000047669-RA	GCATGTAGCAATATTTTCTC	50.187	AAGACTGGAATAATTGTCG	50.073	117	(GAATCC)4	313	336	AT1G69550.1	disease resistance protein (TIR-NBS-LRR class)
PITA_000043254-RA	CAGGTATCGTCAAGAATAAG	50.016	GTCAATCAATACTGGGAATA	49.94	226	(ATCTGT)4	1307	1330	AT4G25980.1	Peroxidase superfamily protein
PITA_000007889-RA	AGTAAAGGAAGCAATTGTAA	49.57	AATTGTAGTGAATGAGCATC	50.048	122	(GAAGTAAAG)3	107	133	AT1G65450.1	HXXXD-type acyl-transferase family protein
PITA_000041418-RA	TTCAGTCACACATATTTCAA	49.608	GTCATTTTAGACATGTAATCG	49.985	270	(ACTATTTATC)2	762	781	AT4G27970.1	SLAH2 SLAC1 homologue 2
PITA_000075416-RA	GCAGTGGTAAAAGAAGTGT	50.125	CATAAATCTCTCTGGCATAA	50.542	192	(GATACCCAAA)2	1242	1261	AT2G45560.1	CYP76C1 cyto
PITA_000049945-RA	GGTTCTGAATTTGAACAGTA	50.166	TTTTTATCTGTGTCTTTTCC	49.603	238	(TGAAGA)4	1058	1081	AT3G13780.1	SMAD/FHA domain-containing protein
PITA_000090591-RA	AGAGAGAAAAAGTGTGTGTG	50.064	AATTCTCATAACGAATGAAG	49.518	269	(GA)14	204	231	AT4G38830.1	CRK26 cysteine-rich RLK (RECEPTOR-like protein kinase) 26
PITA_000046189-RA	ATAACAGCATTCCTACATTG	50.312	ATTGATGTCCTTATTGTCAC	49.65	250	(GCA)7	1353	1373	AT2G28380.1	DRB2 dsRNA-binding protein 2
PITA_000051865-RA	TGAGATTGGTTCCAAGA	49.844	AAGTAATGCACAATCAATTC	50.231	245	(AGAGTGAAAT)2	27	46	AT1G01720.1	ATAF1, ANAC002 NAC (No Apical Meristem) domain transcriptional regulator superfamily protein
PITA_000065860-RA	ACTAAGCTGGGAGTATTTTT	50.205	CAAACACAATGGTAGAGACT	49.969	188	(AATAGAAGTC)2	702	721	AT3G22600.1	Bifunctional inhibitor/lipid-transfer protein/seed storage 2S albumin superfamily protein
PITA_000065860-RA	ACACATACTTCAAAGTCCAG	49.969	ACTTCTCAAAACTTTCAACA	49.964	182	(TTTTGTATGT)2	178	197	AT3G22600.1	Bifunctional inhibitor/lipid-transfer protein/seed storage 2S albumin superfamily protein
PITA_000038296-RA	CCAGATGAACTCAGAAGAA	50.852	TGTTCTGGTTAAATAAATCC	49.525	208	(TAA)8	942	965	AT4G05160.1	AMP-dependent synthetase and ligase family protein
PITA_000087514-RA	TAATGTGAAGTATGGGTTTC	50.073	TGAGTGGATGTATCTATTCTG	50.124	271	(CCACCGAAAA)2	194	213	AT3G43860.1	AtGH9A4, GH9A4 glycosyl hydrolase 9A4
PITA_000044566-RA	CCTCATTTTAAATTTACCG	50.23	ATTTCTTGACAGAAACTTTG	49.542	275	(AACAACGACA)2	229	248	AT5G22400.1	Rho GTPase activating protein with PAK-box/P21-Rho-binding domain
PITA_000019755-RA	GGTTTCTGAATTTCTAAAGG	50.909	TTTTAAATAGCCGATAAGTC	49.424	274	(GGA)7	373	393	AT3G43520.1	Transmembrane proteins 14C
PITA_000019755-RA	GGTTTCTGAATTTCTAAAGG	50.909	TTTTAAATAGCCGATAAGTC	49.424	274	(GGAGAA)4	418	441	AT3G43520.1	Transmembrane proteins 14C
PITA_000059869-RA	TGAGTTATCAAGAAATCGTT	49.932	TTAACAGATTCGATGACTTT	49.932	268	(GTGGAC)4	400	423	AT4G02570.1	ATCUL1, CUL1, AXR6 cullin 1
PITA_000093897-RA	ATTCATCGAAGACCATTAC	49.7	TACTATTTCTCTGTGCTTGG	50.632	271	(TCCAAGCA)3	909	932	AT4G04960.1	Concanavalin A-like lectin protein kinase family protein
PITA_000076812-RA	CCTAATAAAGTCAGATGCAG	50.205	AATGATAACAACCAAAAGAA	49.928	100	(CTATACATAT)2	1038	1057	AT2G39210.1	Major facilitator superfamily protein
PITA_000076810-RA	TTCAGAGAAAAATGAAGAGA	50.065	ACAATTAAAACATCCACAAC	49.982	144	(TCTATACATA)2	239	258	AT2G39210.1	Major facilitator superfamily protein
PITA_000067228-RA	TTTCATTTCTTGTTCTGTTT	50.016	TACTCCTTATTCCAAAGACA	49.966	180	(ATTTTT)4	747	770	AT5G03290.1	IDH-V isocitrate dehydrogenase V
PITA_000093834-RA	CTTGTAGAGATTTGGTGAAG	49.912	TTCAAAGATTTCAACGC	50.128	194	(TGCCAAGTCT)2	785	804	AT1G69550.1	disease resistance protein (TIR-NBS-LRR class)
PITA_000076895-RA	CTTTCAATATTTGTCCTCTG	49.966	TTCATCTGTTTTCAAGTACC	50.166	260	(AGTCAC)4	65	88	AT2G05050.1	Protein phosphatase 2C family protein
PITA_000070971-RA	AAGTAACAGCGACTTAATTG	50.018	TTACTTTTGCTTTTGGTATC	50.019	278	(ATA)8	3709	3732	AT4G11450.1	Protein of unknown function (DUF3527)
PITA_000048821-RA	TAAACAATTCATAAACCCTC	49.525	TGCATTATGAGTTTTCTTCT	50.123	158	(TAT)7	445	465	AT3G05430.1	Tudor/PWWP/MBT superfamily protein
[truncated: 176 more rows]

## Sheet: Ptaeda ClassII SSR Primers
GeneID	ForwardPrimer	TMFoward	ReversePrimer	TMReverse	ProductSize	SSRMotif	StartPosition	EndPosition	TAIR ID	Gene description
[truncated: 23,836 more rows]
